# Supplementary material for: Early preterm infant microbiome impacts adult learning
Source: Sci Rep. 2022 Feb 28;12:3310. doi: 10.1038/s41598-022-07245-w (PMC8885646; doi:10.1038/s41598-022-07245-w)
Supplement: Supplementary file 2 — Supplementary Table S2. [file 41598_2022_7245_MOESM2_ESM.xlsx]

## Sheet: ScaledImp(Ms F BCvs AD (sorted)
Table S2.	List of fecal metabolites. Fecal samples were processed according to Metablon's platform.	Column1	Column2	Column3	Column4	Column5	Column6	Column7	Column8	Column11	Column12	Column13	Column14	Column15	Column16	Column17	Column18	Column19	Column20	Column21	Column22	Column23	Column24	Column25	Column26	Column27	Column28	Column29	Column30	Column31	Column32	Column33	Column34	Column35	Column36	Column37	Column38	Column39	Column40	Column41	Column42	Column43	Column44	Column45	Column46	Column47	Column48	Column49	Column50
PATHWAY SORTORDER	BIOCHEMICAL	SUPER PATHWAY	SUB PATHWAY	COMP ID	PLATFORM	CHEMICAL ID	RI	MASS	PUBCHEM	CAS	KEGG	Group HMDB	5069508	5069512	5069517	5069515	5069524		5069510	5069523	5069518	5069509	5069519		5069533	5069525	5069511	5069530	5069513		5069528	5069531	5069529	5069516	5069520
												SAMPLE NAME	UCHI-00903	UCHI-00904	UCHI-00905	UCHI-00906	UCHI-00907		UCHI-00908	UCHI-00909	UCHI-00910	UCHI-00911	UCHI-00912		UCHI-00914	UCHI-00915	UCHI-00916	UCHI-00917	UCHI-00918		UCHI-00920	UCHI-00921	UCHI-00922	UCHI-00923	UCHI-00924
												PARENT SAMPLE ID	5030198	5030199	5030200	5030201	5030202		5030203	5030204	5030205	5030206	5030207		5030209	5030210	5030211	5030212	5030213		5030215	5030216	5030217	5030218	5030219
												CLIENT IDENTIFIER	MA1 LF	MA2 LF	MA3 LF	MA4 LF	MA5 LF	AVG MA (PMA=35.5weeks)	MB1 LF	MB2 LF	MB3 LF	MB4 LF	MB5 LF	AVG MB (PMA=29.7weeks)	MC1 LF	MC2 LF	MC3 LF	MC4 LF	MC5 LF	AVG MC (PMA=30weeks)	MD1 LF	MD2 LF	MD3 LF	MD4 LF	MD5 LF	AVG MD (PMA=34.3 weeks)	Average Early (PMA≤30weeks)	Average Late (PMA>30weeks)	Ratio Early/Late
												GROUP NAME	4 wks old mice fecal	4 wks old mice fecal	4 wks old mice fecal	4 wks old mice fecal	4 wks old mice fecal		4 wks old mice fecal	4 wks old mice fecal	4 wks old mice fecal	4 wks old mice fecal	4 wks old mice fecal		4 wks old mice fecal	4 wks old mice fecal	4 wks old mice fecal	4 wks old mice fecal	4 wks old mice fecal		4 wks old mice fecal	4 wks old mice fecal	4 wks old mice fecal	4 wks old mice fecal	4 wks old mice fecal
												ORIG ORDER	45	46	47	48	49		50	51	52	53	54		56	57	58	59	60		62	63	64	65	66
2841	beta-muricholate	Lipid	Primary Bile Acid Metabolism	31885	LC/MS Neg	100001066	4794	407.28	5283853	2393-59-1	C17726	HMDB00415	561.051	394.464	898.927	845.725	615.178	663.069	0.4778	0.3826	0.3391	0.3369	1.4647	0.60022	0.3176	0.4444	0.4537	0.5353	0.4592	0.44204	748.465	1551.33	116.46	1880.41	956.59	1050.65	0.52113	856.86	0.000608186
2894	7-ketodeoxycholate	Lipid	Secondary Bile Acid Metabolism	31904	LC/MS Neg	100001063	4821	405.265	188292	911-40-0		HMDB00391	0.9502	0.7684	1.9649	1.7616	1	1.28902	0.0065	0.0065	0.0065	0.0065	0.0065	0.0065	0.0065	0.0065	0.0079	0.0065	0.0087	0.00722	1.3134	3.4448	0.3626	3.0882	1.7333	1.98846	0.00686	1.63874	0.00418614
120	5-aminovalerate	Amino Acid	Lysine Metabolism	18319	LC/MS Pos Early	100000454	2220	118.086	138	660-88-8	C00431	HMDB03355	107.924	113.353	100.714	110.392	104.262	107.329	0.233	0.2043	0.181	0.1737	0.2408	0.20656	0.4611	0.7838	1.1115	0.5427	0.8885	0.75752	88.5519	96.6109	72.1316	75.9276	89.5487	84.5541	0.48204	95.9416	0.00502431
2838	chenodeoxycholate	Lipid	Primary Bile Acid Metabolism	1563	LC/MS Neg	1123	5264	391.285	10133	474-24-9;474-25-9	C02528	HMDB00518	22.3054	21.7969	22.1124	26.5973	20.7349	22.7094	0.084	0.0274	0.0483	0.0538	0.0274	0.04818	0.1122	0.2773	0.2084	0.1883	0.2487	0.20698	8.2086	14.237	1.7227	19.4852	7.393	10.2093	0.12758	16.4593	0.00775122
86	4-imidazoleacetate	Amino Acid	Histidine Metabolism	32349	LC/MS Pos Early	100001207	2055	127.05	96215	645-65-8	C02835	HMDB02024	22.6611	34.6908	22.5603	51.1124	24.6615	31.1372	0.7587	1.1006	0.5183	0.832	0.7338	0.78868	0.8994	0.5832	0.554	0.6189	0.4788	0.62686	172.417	155.345	92.4754	144.81	150.875	143.184	0.70777	87.1608	0.00812028
3983	2,3-dihydroxyisovalerate	Xenobiotics	Food Component/Plant	38276	LC/MS Polar	100002417	1050	133.051	677	1756-18-9	C04039	HMDB12141	1.1296	1.5798	0.9261	0.9711	1.0289	1.1271	0.0111	0.0111	0.0111	0.0111	0.0198	0.01284	0.0222	0.0111	0.0111	0.0173	0.0111	0.01456	1.6938	1.4798	0.9575	1.1157	2.0687	1.4631	0.0137	1.2951	0.0105783
1363	2-hydroxyglutarate	Lipid	Fatty Acid, Dicarboxylate	52294	LC/MS Pos Early	100002070	958	166.071	43	40951-21-1	C02630	HMDB00606	21.637	26.6197	22.8725	27.6383	19.6147	23.6764	0.1799	0.1167	0.0964	0.0964	0.3277	0.16342	0.5563	0.3913	0.2397	0.2892	0.2566	0.34662	1	8.3307	7.3272	8.8399	2.0763	5.51482	0.25502	14.5956	0.0174724
3991	2-isopropylmalate	Xenobiotics	Food Component/Plant	15667	LC/MS Polar	100000409	2605	175.061	77	3237-44-3	C02504	HMDB00402	2.977	6.5525	2.1015	3.1016	3.4743	3.64138	0.0426	0.0426	0.0426	0.0426	0.0426	0.0426	0.0426	0.0426	0.0426	0.0675	0.0426	0.04758	0.9549	1.0451	0.4237	0.8382	0.9345	0.83928	0.04509	2.24033	0.0201265
2485	3-ketosphinganine	Lipid	Sphingolipid Synthesis	34381	LC/MS Pos Late	100001436	1400	300.29	631	18944-28-0	C02934	HMDB01480	2.1673	3.5619	3.2074	3.2922	3.7453	3.19482	0.0439	0.024	0.0831	0.1122	0.024	0.05744	0.024	0.0325	0.0668	0.024	0.024	0.03426	0.9411	1.0589	1.0626	1.1743	1.2122	1.08982	0.04585	2.14232	0.021402
3899	2-piperidinone	Xenobiotics	Food Component/Plant	43400	LC/MS Pos Early	100004295	1675	100.076	12665	675-20-7		HMDB11749	1.2043	1.1344	0.9963	1.2034	1	1.10768	0.3329	0.6139	0.5365	0.1322	0.1322	0.34954	0.1322	0.3643	0.6151	0.493	1.4387	0.60866	40.464	50.9202	19.8136	34.7356	39.183	37.0233	0.4791	19.0655	0.0251292
2622	3-hydroxy-3-methylglutarate	Lipid	Mevalonate Metabolism	531	LC/MS Polar	112	2850	161.046	1662	503-49-1	C03761	HMDB00355	29.7927	38.6493	31.1008	32.5881	30.4574	32.5177	0.1354	0.1223	0.0889	0.1039	0.3107	0.15224	0.9977	0.945	0.492	1.0023	0.6585	0.8191	2.6929	7.1529	4.9479	8.452	3.3759	5.32432	0.48567	18.921	0.0256683
1337	(12 or 13)-methylmyristate (a15:0 or i15:0)	Lipid	Fatty Acid, Branched	38293	LC/MS Neg	100002344	5499	241.217	151014	2485-71-4			4.2157	3.6863	7.9099	21.1613	16.0807	10.6108	0.88	0.967	0.7115	0.6809	1.033	0.85448	0.5593	0.5157	0.5527	0.6117	0.362	0.52028	44.5249	36.893	15.7394	38.9774	50.6027	37.3475	0.68738	23.9791	0.0286658
44	N-acetylglutamate	Amino Acid	Glutamate Metabolism	15720	LC/MS Pos Early	100000282	1050	190.071	70914	5817-08-03	C00624	HMDB01138	20.4528	16.1777	36.6973	33.2174	12.0248	23.714	0.1771	0.2105	0.0589	0.098	0.162	0.1413	0.8341	0.9554	0.6935	1.0446	0.6711	0.83974	5.0086	18.6125	6.244	5.9226	11.8607	9.52968	0.49052	16.6218	0.0295106
3579	2'-deoxyuridine	Nucleotide	Pyrimidine Metabolism, Uracil containing	52602	LC/MS Neg	536	1586	227.067	13712	951-78-0	C00526	HMDB00012	5.2787	4.3521	3.4251	4.2947	4.2444	4.319	0.0454	0.0427	0.0557	0.0548	0.2058	0.08088	0.0946	0.2781	0.2219	0.273	0.2128	0.21608	6.0923	4.3218	3.3025	4.1843	5.2104	4.62226	0.14848	4.47063	0.0332123
2835	cholate	Lipid	Primary Bile Acid Metabolism	22842	LC/MS Neg	136	5165	407.28	221493	81-25-4	C00695	HMDB00619	4.3094	3.3734	12.4424	14.44	4.5422	7.82148	0.0186	0.0143	0.0271	0.0094	0.0215	0.01818	0.2453	0.7886	0.8189	0.5286	1.1811	0.7125	5.56	36.2048	1.5582	12.4192	10.4486	13.2382	0.36534	10.5298	0.0346957
4102	ferulate	Xenobiotics	Food Component/Plant	35630	LC/MS Neg	100001542	1755	193.051	445858	537-98-4	C01494	HMDB00954	26.0703	26.145	27.8829	29.5651	23.842	26.7011	0.8391	0.6538	0.766	0.6088	0.8112	0.73578	0.8613	0.9093	1.0017	0.9257	0.9983	0.93926	15.7218	20.5149	19.1586	17.3904	18.6591	18.289	0.83752	22.495	0.0372314
3602	dCMP	Nucleotide	Pyrimidine Metabolism, Cytidine containing	533	LC/MS Pos Early	298	975	308.064	13945	1032-65-1	C00239	HMDB01202	0.4426	0.8134	0.1494	1.1866	1.2786	0.77412	0.1144	0.1144	0.1144	0.218	0.3441	0.18106	0.1144	0.1144	0.1144	0.1288	0.1144	0.11728	9.1287	3.9074	5.2167	9.6383	7.6118	7.10058	0.14917	3.93735	0.0378859
1160	N-acetylglucosamine/N-acetylgalactosamine	Carbohydrate	Aminosugar Metabolism	46539	LC/MS Pos Early	100006435	715	222.097	24139			HMDB00215	14.7679	15.7608	15.9814	18.0489	16.3749	16.1868	0.4243	0.5561	0.4394	0.5481	0.7594	0.54546	0.0473	0.4996	0.3534	0.5628	0.0473	0.30208	6.4344	9.834	3.0759	5.4855	5.1512	5.9962	0.42377	11.0915	0.0382068
4225	sinapate	Xenobiotics	Food Component/Plant	21150	LC/MS Neg	100000869	1973	223.061	637775	530-59-6	C00482	HMDB32616	12.1461	12.1312	19.3922	20.7221	11.7103	15.2204	0.4958	0.6423	0.3162	0.5759	0.5719	0.52042	0.779	1.0001	0.9999	0.6924	0.6903	0.83234	11.62	15.861	16.6823	10.9499	14.6638	13.9554	0.67638	14.5879	0.0463659
2847	glyco-beta-muricholate	Lipid	Primary Bile Acid Metabolism	62066	LC/MS Neg	100020214	4762	464.302					1.7412	1.3529	3.5678	2.7647	2.5006	2.38544	0.0893	0.0893	0.203	0.0893	0.4496	0.1841	0.1601	0.1846	0.3723	0.0893	0.3802	0.2373	3.9955	5.5371	0.6471	14.8454	4.5883	5.92268	0.2107	4.15406	0.0507215
4869	2-aminophenol sulfate	Xenobiotics	Chemical	43266	LC/MS Neg	100004322	1677	188.002	181670			HMDB61116	2.1129	1.9335	2.9569	2.6916	1.9252	2.32402	0.0316	0.0232	0.0232	0.0232	0.0542	0.03108	0.1685	0.1539	0.1525	0.1619	0.1795	0.16326	0.7544	1.2544	1.2456	1.5087	1.8909	1.3308	0.09717	1.82741	0.0531736
316	methylsuccinate	Amino Acid	Leucine, Isoleucine and Valine Metabolism	15745	LC/MS Polar	2051	2800	131.035	10349	498-21-5		HMDB01844	4.6066	6.484	4.2292	5.0941	4.8285	5.04848	0.9385	0.637	0.5048	0.4892	1	0.7139	0.673	0.7603	0.525	0.9793	0.6259	0.7127	7.1252	36.1473	19.5979	33.7452	10.938	21.5107	0.7133	13.2796	0.053714
3568	5-methyluridine (ribothymidine)	Nucleotide	Pyrimidine Metabolism, Uracil containing	35136	LC/MS Neg	100001446	1778.1	257.078	445408	1463-10-1		HMDB00884	1.4139	1.322	2.1529	2.7084	1.1976	1.75896	0.0601	0.0601	0.0601	0.0601	0.1542	0.07892	0.0738	0.1162	0.092	0.1641	0.1106	0.11134	1.6257	1.9225	1	1.357	2.1601	1.61306	0.09513	1.68601	0.0564232
245	indoleacetate	Amino Acid	Tryptophan Metabolism	27513	LC/MS Neg	100001034	2200	174.056	802	6505-45-9	C00954	HMDB00197	7.5289	6.5008	9.0007	9.5062	5.0694	7.5212	0.7868	0.6592	0.8083	0.5357	1.0153	0.76106	0.93	0.8113	0.9278	0.7745	0.9847	0.88566	15.1116	20.9992	12.9589	14.6485	19.3608	16.6158	0.82336	12.0685	0.0682239
3615	thymidine	Nucleotide	Pyrimidine Metabolism, Thymine containing	2183	LC/MS Neg	872	1963.7	241.083	5789	50-89-5	C00214	HMDB00273	2.1065	1.8205	1.3546	1.7494	1.7807	1.76234	0.1143	0.1065	0.1348	0.123	0.4436	0.18444	0.094	0.1441	0.1342	0.1457	0.0816	0.11992	3.4083	2.2441	1.7658	2.5355	2.9101	2.57276	0.15218	2.16755	0.0702083
84	1-methyl-5-imidazoleacetate	Amino Acid	Histidine Metabolism	62946	LC/MS Pos Early	100002910	1989	141.066	6451814	4200-48-0		HMDB04988	1.3526	2.3803	1.6004	2.7625	2.1004	2.03924	0.7588	0.3904	0.528	0.4325	0.6127	0.54448	0.3412	0.2654	0.2644	0.2811	0.2265	0.27572	11.0396	10.3698	6.567	11.3467	8.7004	9.6047	0.4101	5.82197	0.0704401
3566	5,6-dihydrouridine	Nucleotide	Pyrimidine Metabolism, Uracil containing	61833	LC/MS Pos Early	100001425	780	247.092	94312	5627-05-04			1.3665	0.6961	1.0555	1.6833	1	1.16028	0.098	0.098	0.098	0.098	0.1268	0.10376	0.098	0.0999	0.1662	0.098	0.2287	0.13816	2.4503	2.1607	1.8489	2.1903	2.4485	2.21974	0.12096	1.69001	0.0715735
3478	2'-deoxyinosine	Nucleotide	Purine Metabolism, (Hypo)Xanthine/Inosine containing	15076	LC/MS Neg	100000135	1688	251.079	65058	890-38-0	C05512	HMDB00071	2.7336	2.4883	1.976	2.7103	2.3943	2.4605	0.183	0.1542	0.1965	0.2144	0.6664	0.2829	0.1188	0.2025	0.1857	0.2296	0.1198	0.17128	5.1326	3.1534	2.4275	3.5905	4.3095	3.7227	0.22709	3.0916	0.0734539
186	gentisate	Amino Acid	Tyrosine Metabolism	18280	LC/MS Polar	100000447	905	153.019	3469	490-79-9	C00628	HMDB00152	3.5105	4.7414	4.4361	4.1902	4.0773	4.1911	0.2508	0.1426	0.1614	0.1963	0.2352	0.19726	1	0.7392	0.6486	0.8305	0.6537	0.7744	7.4042	7.9338	8.2071	8.6676	8.606	8.16374	0.48583	6.17742	0.0786461
255	indoleacetylglycine	Amino Acid	Tryptophan Metabolism	54730	LC/MS Neg	100006730	2610	231.078	446640				2.3626	3.3746	5.0343	3.8255	2.515	3.4224	0.3603	0.3636	0.7371	0.333	1.1823	0.59526	0.8177	0.2704	0.2427	0.2936	0.3969	0.40426	5.0324	8.5306	3.9158	14.1801	9.8203	8.29584	0.49976	5.85912	0.0852961
4776	hydroquinone sulfate	Xenobiotics	Drug - Topical Agents	35322	LC/MS Neg	100001604	1395	188.986	161220	123-31-9	C00530	HMDB02434	1.2376	1.1484	1.3162	1.3613	0.8516	1.18302	0.0534	0.0534	0.0534	0.0534	0.0534	0.0534	0.0534	0.0534	0.0534	0.0534	0.0534	0.0534	0.0534	0.0785	0.0534	0.0534	0.0987	0.06748	0.0534	0.62525	0.0854058
4111	galacturonate	Xenobiotics	Food Component/Plant	20758	LC/MS Polar	100000873	3527.2	193.035	84740	91510-62-2	C08348	HMDB02545	1.6139	5.0796	0.8032	5.1422	0.285	2.58478	0.98	0.285	1.02	0.6929	0.3123	0.65804	0.9417	1.2295	0.285	0.4695	0.4781	0.68076	18.3276	13.7736	9.5724	12.6877	7.5588	12.384	0.6694	7.4844	0.0894394
1367	2-hydroxyadipate	Lipid	Fatty Acid, Dicarboxylate	31934	LC/MS Polar	100001153	3000	161.046	193530	18294-85-4	C02360	HMDB00321	1.987	2.2713	1.611	1	1.1536	1.60458	0.114	0.1056	0.1056	0.1056	0.1693	0.12002	0.1842	0.1824	0.1408	0.2051	0.1646	0.17542	1.2679	2.3669	1.1273	1.7776	1.3104	1.57002	0.14772	1.5873	0.0930637
3766	pyridoxine (Vitamin B6)	Cofactors and Vitamins	Vitamin B6 Metabolism	608	LC/MS Pos Early	936	2442	170.081	1054	58-56-0	C00314	HMDB02075	2.7144	3.093	2.5604	3.1007	3.077	2.9091	0.1963	0.1195	0.1195	0.2449	0.1195	0.15994	0.202	0.1195	0.1341	0.2922	0.3699	0.22354	1.1178	0.8545	1	1.2528	1.0856	1.06214	0.19174	1.98562	0.0965643
1174	succinate	Energy	TCA Cycle	1437	LC/MS Polar	252	3149	117.019	1110	110-15-6	C00042	HMDB00254	9.5139	11.1245	8.8491	8.0527	8.5869	9.22542	0.1374	0.1259	0.1195	0.1425	0.2336	0.15178	1.0798	0.9381	0.5544	1.013	0.9701	0.91108	1.1324	2.6468	1.8073	1.9493	0.987	1.70456	0.53143	5.46499	0.0972426
2860	6-beta-hydroxylithocholate	Lipid	Secondary Bile Acid Metabolism	36807	LC/MS Neg	100001625	4830	391.285	5283821	668-49-5	C15515	HMDB00811	0.7564	0.538	1.2769	1.0348	0.6936	0.85994	0.1194	0.1194	0.1194	0.1194	0.1194	0.1194	0.1194	0.1194	0.1194	0.1194	0.1194	0.1194	0.9652	2.3103	0.1194	2.3914	1.0428	1.36582	0.1194	1.11288	0.107289
2848	cholate sulfate	Lipid	Primary Bile Acid Metabolism	52973	LC/MS Neg	100006637	4557	243.115					0.2372	0.3437	0.8487	1.1513	0.7106	0.6583	0.2372	0.2372	0.2372	0.2372	0.2372	0.2372	0.2372	0.2372	0.2372	0.2372	0.2372	0.2372	3.0299	0.8217	4.8937	5.1455	4.5362	3.6854	0.2372	2.17185	0.109216
137	4-hydroxyphenylacetate	Amino Acid	Phenylalanine Metabolism	541	LC/MS Neg	144	1361	151.04	127	156-38-7	C00642	HMDB00020	1.0825	0.9175	2.3854	1.1788	0.44	1.20084	0.0271	0.0271	0.0271	0.0271	0.0271	0.0271	0.35	0.4626	0.5735	0.4664	0.4417	0.45884	2.8903	3.8745	2.1264	2.8977	4.2529	3.20836	0.24297	2.2046	0.11021
333	2,3-dihydroxy-2-methylbutyrate	Amino Acid	Leucine, Isoleucine and Valine Metabolism	57547	LC/MS Polar	100010869	1318	133.051	301941	14868-24-7		HMDB29576	3.3873	4.5059	2.3611	3.631	3.6746	3.51198	0.0531	0.0587	0.0732	0.0642	0.0879	0.06742	1.2384	0.7482	0.509	0.7616	0.5278	0.757	4.4852	4.271	2.7839	4.0511	3.94	3.90624	0.41221	3.70911	0.111134
2881	7-ketolithocholate	Lipid	Secondary Bile Acid Metabolism	43830	LC/MS Neg	100001069	5082	389.27	444262	4651-67-6		HMDB00467	1.0043	0.6929	1.6656	1.6479	0.9863	1.1994	0.1427	0.1427	0.1427	0.1427	0.1427	0.1427	0.1427	0.1427	0.1427	0.1427	0.1427	0.1427	0.8906	2.0085	0.1427	2.6181	0.9957	1.33112	0.1427	1.26526	0.112783
3949	3-dehydroshikimate	Xenobiotics	Food Component/Plant	36764	LC/MS Polar	100001679	1962	171.03	80	2922-42-1	C02637		2.9441	6.5934	2.397	3.6636	5.5951	4.23864	0.0639	0.0639	0.0639	0.2035	0.0979	0.09862	0.8049	0.8327	0.5627	0.7631	0.292	0.65108	3.0402	1.8702	1	4.2766	1.6844	2.37428	0.37485	3.30646	0.113369
1599	3-hydroxypalmitate	Lipid	Fatty Acid, Monohydroxy	27503	LC/MS Neg	100000983	5476	271.228	301590	928-17-6		HMDB10734	1.378	0.6281	1.6858	3.7309	3.1318	2.11092	0.4676	0.6005	0.6438	0.5749	0.5775	0.57286	0.649	1.4731	0.7031	0.9787	1.0213	0.96504	11.715	11.294	3.9654	13.6959	14.791	11.0923	0.76895	6.60159	0.11648
2842	alpha-muricholate	Lipid	Primary Bile Acid Metabolism	34092	LC/MS Neg	100001280	4765	407.28	3083761	2393-58-0	C17647	HMDB00506	0.713	0.4973	1.1483	1.137	0.5699	0.8131	0.1282	0.1282	0.1282	0.1282	0.1282	0.1282	0.1282	0.1282	0.1282	0.1282	0.1282	0.1282	0.9663	1.8963	0.1282	2.6787	1.0337	1.34064	0.1282	1.07687	0.119049
116	pipecolate	Amino Acid	Lysine Metabolism	1444	LC/MS Pos Early	1025	2200	130.086	849	4043-87-2	C00408	HMDB00070	4.1854	5.0503	3.3981	4.1858	4.6172	4.28736	0.6009	0.6616	0.2812	0.3729	0.4985	0.48302	1.0354	0.8258	0.5142	0.9646	0.6324	0.79448	7.8159	5.491	3.3087	7.3509	6.7142	6.13614	0.63875	5.21175	0.12256
75	formiminoglutamate	Amino Acid	Histidine Metabolism	43493	LC/MS Pos Early	100002500	1880	175.071	439233	816-90-0	C00439	HMDB00854	3.9438	4.417	4.7285	4.7346	4.9289	4.55056	0.1566	0.2659	0.2603	0.3219	0.2178	0.2445	0.919	0.704	0.3776	1.081	0.5753	0.73138	3.3087	4.1639	2.3572	3.3907	3.8127	3.40664	0.48794	3.9786	0.122641
964	glucose	Carbohydrate	Glycolysis, Gluconeogenesis, and Pyruvate Metabolism	48152	LC/MS Polar	572	2342	225.062	79025	50-99-7	C00031	HMDB00122	3.66	4.1475	3.0743	2.9322	3.536	3.47	0.3767	0.2671	0.3644	0.4612	0.6012	0.41412	0.2781	0.2227	0.144	0.2419	0.1724	0.21182	1.8783	2.3896	0.9091	1.2879	1.0909	1.51116	0.31297	2.49058	0.125661
277	isovalerylcarnitine (C5)	Amino Acid	Leucine, Isoleucine and Valine Metabolism	34407	LC/MS Pos Early	100001393	3085	246.17	6426851	31023-24-2		HMDB00688	1.1413	1.0826	1.6165	0.8722	0.9174	1.126	0.1937	0.1508	0.1508	0.1508	0.1508	0.15938	0.3757	0.1508	0.2905	0.1508	0.2697	0.2475	1.9209	2.1978	1.943	1.962	2.0388	2.0125	0.20344	1.56925	0.129642
1083	mannose	Carbohydrate	Fructose, Mannose and Galactose Metabolism	48153	LC/MS Polar	803	2200	225.062	18950	3458-28-4	C00159	HMDB00169	2.3689	3.0138	1.5843	1.9876	2.3774	2.2664	0.1944	0.2482	0.2592	0.2654	0.7872	0.35088	0.0655	0.1163	0.0655	0.2268	0.0655	0.10792	1.6248	1.5283	0.4418	1.2404	1.2128	1.20962	0.2294	1.73801	0.13199
2870	ursodeoxycholate	Lipid	Secondary Bile Acid Metabolism	1605	LC/MS Neg	1135	5055	391.285	31401	128-13-2	C07880	HMDB00946	0.9846	0.8325	1.4543	1.5102	1.0135	1.15902	0.1541	0.1541	0.1541	0.1541	0.1541	0.1541	0.1541	0.1541	0.1541	0.1541	0.1541	0.1541	0.7415	1.5439	0.1541	2.3764	0.9865	1.16048	0.1541	1.15975	0.132873
3597	5-methylcytidine	Nucleotide	Pyrimidine Metabolism, Cytidine containing	22119	LC/MS Pos Early	100000763	2227	258.108	92918	2140-61-6		HMDB00982	2.3542	2.1442	1.834	1.9495	2.3328	2.12294	0.2423	0.4008	0.2099	0.2099	0.3415	0.28088	0.4334	0.5045	0.4704	0.4444	0.3539	0.44132	3.3492	2.9762	3.0273	3.1091	4.023	3.29696	0.3611	2.70995	0.13325
90	N-acetylhistamine	Amino Acid	Histidine Metabolism	48679	LC/MS Pos Early	100006123	2287	154.097	69602	673-49-4	C05135	HMDB13253	2.2975	2.8871	2.3699	2.9892	2.1084	2.53042	0.0869	0.0702	0.0659	0.085	0.0935	0.0803	0.9826	0.8643	0.9243	1.0174	0.8156	0.92084	5.5209	5.3811	3.0684	4.5093	6.2919	4.95432	0.50057	3.74237	0.133757
3956	diaminopimelate	Xenobiotics	Food Component/Plant	15130	LC/MS Pos Early	100000115	2569	191.103	439283	1476-39-7;2577-62-0	C00666	HMDB01370	1.2116	0.9419	1.729	1.8217	1	1.34084	0.3986	0.6893	0.2039	0.4761	0.3074	0.41506	0.0774	0.066	0.066	0.066	0.066	0.06828	2.0942	3.0202	2.2448	1.572	2.4257	2.27138	0.24167	1.80611	0.133807
157	phenol sulfate	Amino Acid	Tyrosine Metabolism	32553	LC/MS Neg	100001510	2156	172.991	74426	937-34-8	C02180	HMDB60015	1.4279	1.4609	1.225	1.7102	0.9804	1.36088	0.1357	0.1357	0.1357	0.1357	0.1357	0.1357	0.1357	0.195	0.1357	0.4219	0.1357	0.2048	0.7918	1	1.4675	0.9865	1.4953	1.14822	0.17025	1.25455	0.135706
2486	sphinganine	Lipid	Sphingolipid Synthesis	17769	LC/MS Pos Late	313	1413	302.305	3126	3102-56-5	C00836	HMDB00269	1.1618	0.9157	1.3353	0.9079	1.0138	1.0669	0.8393	0.9862	0.9785	0.9597	1.4784	1.04842	0.8412	0.8446	1.2561	0.9249	1.0575	0.98486	11.9379	13.9066	13.8077	14.5522	14.1217	13.6652	1.01664	7.36606	0.138017
4448	2-acetamidophenol sulfate	Xenobiotics	Drug - Analgesics, Anesthetics	48580	LC/MS Neg	100006190	2251	230.013	181671	40712-60-5			2.2879	2.6377	3.2563	3.0321	2.4364	2.73008	0.6191	0.3949	0.3962	0.3249	0.5864	0.4643	1.0265	0.8521	0.9735	0.9394	0.9699	0.95228	6.293	7.8133	6.3157	8.4953	8.2417	7.4318	0.70829	5.08094	0.139401
1010	arabinose	Carbohydrate	Pentose Metabolism	575	LC/MS Polar	828	1804.5	195.051	66308	28697-53-2	C00216	HMDB00646	3.3651	4.9682	3.1502	3.9522	3.8444	3.85602	0.5591	0.7082	0.8601	0.7446	0.8055	0.7355	0.0717	0.0742	0.0529	0.0529	0.0529	0.06092	2.0156	2.9196	1.1399	1.3622	1.491	1.78566	0.39821	2.82084	0.141167
2903	ursocholate	Lipid	Secondary Bile Acid Metabolism	57573	LC/MS Neg	100002913	4648	407.28		2955-27-3			0.4423	0.3264	0.7247	0.5053	0.3838	0.4765	0.3264	0.3264	0.3264	0.3264	0.3264	0.3264	0.3264	0.3264	0.3264	0.3264	0.3264	0.3264	2.0018	9.7958	1.2753	2.8857	4.6625	4.12422	0.3264	2.30036	0.141891
1359	glutarate (C5-DC)	Lipid	Fatty Acid, Dicarboxylate	396	LC/MS Polar	339	2900	131.035	743	110-94-1	C00489	HMDB00661	4.1146	5.899	5.0157	6.3661	5.0067	5.28042	0.5849	0.607	0.2245	0.5301	0.7504	0.53938	0.5978	0.9578	0.9851	1.0149	0.479	0.80692	2.27	6.2557	3.9407	6.2076	2.3393	4.20266	0.67315	4.74154	0.141969
4244	syringic acid	Xenobiotics	Food Component/Plant	37091	LC/MS Neg	100001919	1450	197.046	10742	530-57-4	C10833	HMDB02085	4.7007	5.4192	6.3598	6.4947	4.9947	5.59382	0.6555	0.638	0.6122	0.5563	0.7159	0.63558	1.0689	0.8963	0.8708	0.8772	0.9311	0.92886	4.6325	5.8288	5.4547	4.905	5.8337	5.33094	0.78222	5.46238	0.143201
1146	N-acetylneuraminate	Carbohydrate	Aminosugar Metabolism	32377	LC/MS Pos Early	1162	660	310.113	439197	131-48-6	C00270	HMDB00230	3.7474	4.2346	2.8734	2.9867	4.6002	3.68846	0.3299	0.4488	0.2026	0.2554	0.1781	0.28296	0.5256	0.5464	0.5631	0.4924	0.3959	0.50468	1.1736	2.6716	1.5452	1.1775	2.3438	1.78234	0.39382	2.7354	0.143972
3786	4-hydroxymandelate	Xenobiotics	Benzoate Metabolism	1568	LC/MS Neg	1115	772.7	167.035	328	7198-10-9;184901-84-6	C03198	HMDB00822	0.9213	1.1965	1.1991	1.0787	1.1754	1.1142	0.1012	0.1012	0.171	0.1012	0.1012	0.11516	0.1012	0.3352	0.321	0.1421	0.2709	0.23408	1.4605	1.1136	0.9145	1.3755	1.4368	1.26018	0.17462	1.18719	0.147087
3546	2'-deoxyguanosine	Nucleotide	Purine Metabolism, Guanine containing	1411	LC/MS Neg	348	1751	266.089	187790	961-07-9	C00330	HMDB00085	1.6644	1.4246	1.2776	1.4255	1.1025	1.37892	0.1799	0.1484	0.188	0.1924	0.5504	0.25182	0.1131	0.153	0.1586	0.1646	0.1064	0.13914	1.4576	1.0299	1.2207	1.1351	1.095	1.18766	0.19548	1.28329	0.152327
4352	4-hydroxycinnamate	Xenobiotics	Food Component/Plant	36770	LC/MS Neg	100001675	1457	163.04	637542	501-98-4	C00811	HMDB02035	6.9998	7.413	7.1727	7.0635	6.3887	7.00754	0.8371	0.6375	0.792	0.3853	0.7996	0.6903	0.7266	1.1237	0.7935	0.7331	0.8763	0.85064	2.8384	3.5838	3.1022	2.7725	3.2156	3.1025	0.77047	5.05502	0.152417
1805	trimethylamine N-oxide	Lipid	Phospholipid Metabolism	40406	LC/MS Pos Early	100003397	2100	76.0757	1145	1184-78-7	C01104	HMDB00925	3.592	4.446	2.9332	3.4757	4.162	3.72178	0.3524	0.8093	1.0898	0.5514	0.6704	0.69466	0.5697	0.4832	0.3223	0.5804	0.2477	0.44066	3.3741	4.651	2.3844	4.1447	2.8759	3.48602	0.56766	3.6039	0.157513
304	3-methyl-2-oxovalerate	Amino Acid	Leucine, Isoleucine and Valine Metabolism	15676	LC/MS Neg	100000036	2064.2	129.056	47	1460-34-0;51829-07-3	C00671	HMDB03736	3.0483	2.0338	2.3196	3.3976	1.9682	2.5535	0.3128	0.2937	0.2034	0.3129	0.3798	0.30052	0.5148	0.4932	0.4387	0.6987	0.6103	0.55114	3.0788	2.861	1.3013	2.2481	4.7374	2.84532	0.42583	2.69941	0.157749
4358	DIMBOA	Xenobiotics	Food Component/Plant	57786	LC/MS Neg	100003884	2165	210.041	2358	15893-52-4	C04720		1.3461	1.8671	1.4975	1.7005	1.6617	1.61458	0.1061	0.0844	0.1684	0.0844	0.1164	0.11194	0.3245	0.2759	0.2751	0.3919	0.3076	0.315	1.0343	1.0828	1.1726	1	1.1309	1.08412	0.21347	1.34935	0.158202
1553	deoxycarnitine	Lipid	Carnitine Metabolism	36747	LC/MS Pos Early	100001662	2052	146.118	134	6249-56-5	C01181	HMDB01161	5.1411	5.5803	5.1575	4.9249	4.4418	5.04912	0.559	0.7335	0.6164	0.6903	1.2373	0.7673	0.4072	0.7254	0.614	0.7627	0.5779	0.61744	3.5375	2.8723	2.7388	3.6645	4.8478	3.53218	0.69237	4.29065	0.161367
3745	thiamin monophosphate	Cofactors and Vitamins	Thiamine Metabolism	15798	LC/MS Pos Early	523	2378	345.078	3382778	532-40-1	C01081	HMDB02666	0.5336	0.2909	0.2177	0.584	0.4971	0.42466	0.2177	0.2177	0.2177	0.2177	0.2177	0.2177	0.2177	0.2177	0.2177	0.2177	0.2177	0.2177	2.8246	1.8309	1.416	2.2493	2.9168	2.24752	0.2177	1.33609	0.162938
3616	thymine	Nucleotide	Pyrimidine Metabolism, Thymine containing	604	LC/MS Neg	882	1654	125.036	1135	65-71-4	C00178	HMDB00262	2.5713	3.26	3.1725	4.8007	3.0602	3.37294	0.6367	0.3269	0.6087	0.4774	0.6782	0.54558	0.8911	0.9415	0.7767	1.0585	0.8065	0.89486	5.8257	5.4933	2.3854	4.8938	7.5051	5.22066	0.72022	4.2968	0.167618
709	lysylleucine	Peptide	Dipeptide	40020	LC/MS Pos Early	100003196	3370	260.197	4682588	7369-79-1		HMDB28955	5.7282	6.9982	1.788	3.4694	8.1041	5.21758	0.4403	0.7492	0.6047	0.6566	1.0145	0.69306	0.6392	0.694	0.4738	0.9855	0.5336	0.66522	2.5335	2.1448	2.9371	3.0063	3.5527	2.83488	0.67914	4.02623	0.168679
3992	2-oxindole-3-acetate	Xenobiotics	Food Component/Plant	40479	LC/MS Pos Early	100003109	2378	192.066	3080590	2971-31-5		HMDB35514	2.2477	3.1469	4.4972	5.3452	2.9386	3.63512	0.3251	0.8033	0.2787	0.5065	0.5129	0.4853	0.9235	0.9837	1	0.8383	0.8116	0.91142	3.8283	5.8768	5.9622	3.1007	3.8957	4.53274	0.69836	4.08393	0.171002
150	4-hydroxyphenylpyruvate	Amino Acid	Tyrosine Metabolism	1669	LC/MS Neg	1141	1690	179.035	979	156-39-8	C01179	HMDB00707	4.9228	2.5956	3.943	4.0704	2.9312	3.6926	0.5084	0.3762	0.4949	0.6918	0.9589	0.60604	0.6012	0.7054	0.673	1.0411	0.5042	0.70498	4.1272	3.384	1.9007	2.9624	6.8782	3.8505	0.65551	3.77155	0.173804
269	4-methyl-2-oxopentanoate	Amino Acid	Leucine, Isoleucine and Valine Metabolism	22116	LC/MS Neg	100000551	2170	129.056	70	816-66-0	C00233	HMDB00695	3.8021	2.8144	3.0293	3.9527	2.6724	3.25418	0.4003	0.268	0.277	0.4577	0.5988	0.40036	0.6704	0.775	0.6555	1	0.8827	0.79672	3.6114	3.4215	1.6804	2.9913	6.1877	3.57846	0.59854	3.41632	0.1752
3639	nicotinate ribonucleoside	Cofactors and Vitamins	Nicotinate and Nicotinamide Metabolism	33471	LC/MS Pos Early	100001316	1536	256.082	161234	2625-49-2	C05841	HMDB06809	1.8211	1.8671	1.1063	2.2986	1.8195	1.78252	1.0307	0.9693	0.9325	0.8169	0.8583	0.92154	0.2425	0.3185	0.3178	0.2699	0.3045	0.29064	6.0183	4.4807	2.5705	5.6053	6.3937	5.0137	0.60609	3.39811	0.178361
368	taurine	Amino Acid	Methionine, Cysteine, SAM and Taurine Metabolism	2125	LC/MS Pos Early	512	660	126.022	1123	107-35-7	C00245	HMDB00251	1.9522	1.7527	2.6497	2.7018	1.9031	2.1919	0.2347	0.347	0.2514	0.285	0.9463	0.41288	0.5022	0.7101	0.5467	1.0537	0.5226	0.66706	3.4919	4.384	2.3793	4.7646	3.9297	3.7899	0.53997	2.9909	0.180538
2204	1-palmitoyl-GPS (16:0)*	Lipid	Lysophospholipid	46130	LC/MS Neg	100005805	5572	496.268	9547100				1.2416	0.7472	2.1521	2.8209	2.3581	1.86398	0.1094	0.1094	0.1291	0.1545	1.2392	0.34832	0.1094	0.1094	0.1094	0.1094	0.1094	0.1094	1	0.5961	0.1094	0.2532	1.0069	0.59312	0.22886	1.22855	0.186285
442	acetylagmatine	Amino Acid	Polyamine Metabolism	62698	LC/MS Pos Early	100005945	2514	173.14	439661	3031-89-8	C02131		1.9276	2.3266	1.9799	2.0977	1.9921	2.06478	0.7279	0.421	0.7142	0.6773	0.7012	0.64832	0.9612	0.8765	0.7015	1.0388	0.6303	0.84166	6.173	6.4831	4.0132	5.9946	6.3781	5.8084	0.74499	3.93659	0.189248
1027	sedoheptulose	Carbohydrate	Pentose Metabolism	53237	LC/MS Polar	100002619	2255	209.067	5459879	3019-74-7		HMDB03219	3.2996	2.4125	1.4896	2.0528	1.9066	2.23222	0.3763	0.1752	0.1889	0.6481	1.0411	0.48592	0.25	0.4778	0.3936	0.1752	0.1752	0.29436	2.306	2.1846	0.9589	1.609	2.2837	1.86844	0.39014	2.05033	0.190282
3514	2'-deoxyadenosine 5'-monophosphate	Nucleotide	Purine Metabolism, Adenine containing	46333	LC/MS Pos Early	100000485	1284	332.075	12599	653-63-4	C00360	HMDB00905	0.1952	0.1665	0.1665	0.4043	0.2595	0.2384	0.1665	0.1665	0.1665	0.1665	0.1665	0.1665	0.1665	0.1665	0.1665	0.1665	0.1665	0.1665	1.6789	1.1223	1	1.5763	2.1571	1.50692	0.1665	0.87266	0.190796
1002	ribose	Carbohydrate	Pentose Metabolism	1471	LC/MS Polar	914	1508.2	195.051	5779	50-69-1	C00121	HMDB00283	2.2077	2.7219	2.2481	2.8604	1.9407	2.39576	0.1246	0.2837	0.1487	0.3143	0.4806	0.27038	0.7866	0.8204	0.4014	1.1329	0.5638	0.74102	3.6516	3.5306	1.4555	2.3961	2.9836	2.80348	0.5057	2.59962	0.194528
1175	fumarate	Energy	TCA Cycle	1643	LC/MS Polar	330	3084	115.004	444972	100-17-8	C00122	HMDB00134	4.0401	2.6283	4.9851	3.5404	2.4627	3.53132	0.1045	0.0722	0.1115	0.1681	0.2161	0.13448	0.7461	1.0227	0.7098	1.3476	0.6901	0.90326	1.9558	2.7096	0.9773	1.6178	1.1372	1.67954	0.51887	2.60543	0.199149
1368	3-hydroxyadipate*	Lipid	Fatty Acid, Dicarboxylate	62069	LC/MS Polar	100004396	3131	161.046	151913			HMDB00345	1.5831	1.7681	1.2956	1.2935	0.166	1.22126	0.166	0.166	0.166	0.166	0.166	0.166	0.1816	0.166	0.166	0.166	0.166	0.16912	0.166	1	0.5321	0.4216	0.166	0.45714	0.16756	0.8392	0.199666
330	isobutyrylcarnitine (C4)	Amino Acid	Leucine, Isoleucine and Valine Metabolism	33441	LC/MS Pos Early	100001055	2810	232.154	168379	25518-49-4		HMDB00736	1.2184	0.2009	1.4776	1.1699	0.6034	0.93404	0.2009	0.2009	0.2009	0.2009	0.2009	0.2009	0.2009	0.2993	0.2009	0.2009	0.2009	0.22058	0.7549	1.3867	1.4558	0.8301	1.4402	1.17354	0.21074	1.05379	0.199983
3798	4-hydroxybenzoate	Xenobiotics	Benzoate Metabolism	21133	LC/MS Polar	100000862	1305	137.024	135	99-96-7	C00156	HMDB00500	1.9942	2.2824	2.4995	2.0847	1.7451	2.12118	0.1693	0.12	0.12	0.12	0.12	0.12986	0.4659	0.6731	0.4536	0.4788	0.5225	0.51878	0.6668	1.1444	1.2065	1	1.247	1.05294	0.32432	1.58706	0.204353
1177	malate	Energy	TCA Cycle	1303	LC/MS Neg	409	615.6	133.014	525	6915-15-7	C00149	HMDB00156	5.0979	3.9564	3.0357	5.0489	5.4408	4.51594	0.2587	0.2713	0.269	0.4858	0.4674	0.35044	0.552	1.1077	0.8576	1.8401	0.6355	0.99858	2.3484	2.5231	0.8923	1.9539	2.5548	2.0545	0.67451	3.28522	0.205317
195	vanillic alcohol sulfate	Amino Acid	Tyrosine Metabolism	48733	LC/MS Neg	100006125	1808	233.013		754920-02-0			1.5229	2.0888	2.5285	2.2763	2.1053	2.10436	0.1675	0.2385	0.6596	0.198	0.5102	0.35476	1.2531	0.731	0.5603	0.7469	0.6814	0.79454	2.7582	2.9677	3.3785	4.6862	3.6643	3.49098	0.57465	2.79767	0.205403
76	imidazole lactate	Amino Acid	Histidine Metabolism	15716	LC/MS Pos Early	100000263	2040	157.061	440129	14403-45-3	C05568	HMDB02320	1.7071	1.9423	1.3742	2.0091	1.6606	1.73866	0.0801	0.0846	0.0566	0.0867	0.0746	0.07652	1.0297	0.8222	0.7133	0.9703	0.7692	0.86094	3.0855	3.0018	2.1418	2.4979	3.0063	2.74666	0.46873	2.24266	0.209006
327	3-methyl-2-oxobutyrate	Amino Acid	Leucine, Isoleucine and Valine Metabolism	44526	LC/MS Polar	100000936	911	115.04	49	3715-29-5	C00141	HMDB00019	2.0961	1.4717	1.8335	2.0737	1.2533	1.74566	0.3267	0.2976	0.2302	0.3252	0.616	0.35914	0.529	0.4738	0.3582	0.9917	0.4627	0.56308	3.3257	3.1399	1.0083	2.1613	3.6877	2.66458	0.46111	2.20512	0.209109
3665	riboflavin (Vitamin B2)	Cofactors and Vitamins	Riboflavin Metabolism	1827	LC/MS Pos Early	500	2292	377.146	493570	83-88-5	C00255	HMDB00244	1.4036	1.5451	1.5362	1.5002	1.599	1.51682	0.1688	0.2262	0.1163	0.1163	0.298	0.18512	0.4643	0.3921	0.3235	0.6027	0.1163	0.37978	1.2423	1.429	0.8525	1.151	1.1475	1.16446	0.28245	1.34064	0.210683
3668	pantothenate (Vitamin B5)	Cofactors and Vitamins	Pantothenate and CoA Metabolism	1508	LC/MS Pos Early	1024	1667	220.118	6613	137-08-6	C00864	HMDB00210	2.5786	3.5018	3.3955	4.1358	2.9884	3.32002	0.1927	0.214	0.1734	0.2677	0.4723	0.26402	0.9241	0.8985	0.7414	1.0586	0.9414	0.9128	2.185	2.8002	1.5591	2.1312	2.2664	2.18838	0.58841	2.7542	0.213641
136	3-hydroxyphenylacetate	Amino Acid	Phenylalanine Metabolism	1413	LC/MS Polar	114	1220	151.04	12122	621-37-4	C05593	HMDB00440	0.5499	0.942	0.8713	1	0.5927	0.79118	0.2267	0.2267	0.2267	0.2267	0.2267	0.2267	0.2267	0.2267	0.2267	0.2267	0.2267	0.2267	1.5102	1.5194	1.1391	1.2535	1.1037	1.30518	0.2267	1.04818	0.21628
128	phenylpyruvate	Amino Acid	Phenylalanine Metabolism	566	LC/MS Neg	241	2515	163.04	997	156-06-9	C00166	HMDB00205	2.831	1.9775	2.9042	3.0925	2.5629	2.67362	0.436	0.1734	0.2976	0.3737	0.871	0.43034	0.5823	0.5592	0.5425	0.8506	0.6026	0.62744	2.2291	2.1037	1.129	1.5932	4.0234	2.21568	0.52889	2.44465	0.216346
2889	3-dehydrocholate	Lipid	Secondary Bile Acid Metabolism	43835	LC/MS Neg	100001062	5050	405.265	159655	2304-89-4		HMDB00502	0.7997	0.4062	2.6183	2.302	0.3854	1.30232	0.3854	0.3854	0.3854	0.3854	0.3854	0.3854	0.3854	0.3854	0.3854	0.3854	0.3854	0.3854	1	5.0921	0.6265	0.3854	3.8281	2.18642	0.3854	1.74437	0.220939
2623	mevalonate	Lipid	Mevalonate Metabolism	39583	LC/MS Polar	30	1462	147.066	439230	96949-03-0	C02104	HMDB00227	2.2863	2.7685	1.953	2.0077	2.0054	2.20418	0.4003	0.2804	0.445	0.3996	0.6188	0.42882	0.8903	1.0032	0.9054	0.9968	0.8722	0.93358	4.048	4.7171	3.117	3.7092	4.0366	3.92558	0.6812	3.06488	0.22226
935	phenylacetylglycine	Peptide	Acetylated Peptides	33945	LC/MS Neg	100001275	2375	192.067	68144	500-98-1	C05598	HMDB00821	2.5435	4.9608	2.5241	2.2956	2.3777	2.94034	1.1867	0.568	0.4963	0.576	0.6742	0.70024	0.7975	0.8133	0.626	0.5874	0.4959	0.66402	1.4535	2.0809	9.1137	1.2339	1.7941	3.13522	0.68213	3.03778	0.224549
35	N-acetylaspartate (NAA)	Amino Acid	Alanine and Aspartate Metabolism	22185	LC/MS Polar	100000787	3143	174.041	65065	997-55-7;997-55-7	C01042	HMDB00812	2.2231	2.4165	1.4885	1.8186	1.4957	1.88848	0.3432	0.23	0.2635	0.3447	0.6371	0.3637	0.7669	0.8109	1.003	0.997	0.7565	0.86686	2.8946	3.1753	2.1045	4.6438	4.8048	3.5246	0.61528	2.70654	0.227331
1464	methylmalonate (MMA)	Lipid	Fatty Acid Metabolism (also BCAA Metabolism)	1496	LC/MS Polar	418	3078.4	117.019	487	516-05-2	C02170	HMDB00202	3.0088	3.4053	2.5244	2.9987	1.678	2.72304	0.8088	0.7492	0.7262	0.8853	0.9689	0.82768	0.7189	0.8695	0.8622	1.0311	0.9391	0.88416	5.9178	5.1355	2.9733	4.6006	5.2708	4.7796	0.85592	3.75132	0.228165
3549	N-carbamoylaspartate	Nucleotide	Pyrimidine Metabolism, Orotate containing	1594	LC/MS Polar	1108	3800	175.036	93072	923-37-5	C00438	HMDB00828	3.5303	3.8827	3.9164	2.2927	2.133	3.15102	0.0883	0.086	0.1467	0.115	0.2595	0.1391	0.7596	0.9718	0.5985	1.3745	0.5516	0.8512	0.9984	1.0519	1.6356	1.0666	1.0016	1.15082	0.49515	2.15092	0.230204
3768	pyridoxamine	Cofactors and Vitamins	Vitamin B6 Metabolism	2150	LC/MS Pos Early	568	2975	169.097	1052	58052-48-5	C00534	HMDB01431	1.6362	1.9359	1.4316	2.0714	2.409	1.89682	0.3604	0.3917	0.3938	0.4123	0.5056	0.41276	0.7822	0.8903	0.78	1.1097	0.8319	0.87882	4.3145	3.6549	2.0798	3.8808	4.3394	3.65388	0.64579	2.77535	0.232688
1738	arachidonoyl ethanolamide	Lipid	Endocannabinoid	32463	LC/MS Pos Late	1488	1535	348.29	5281969	94421-68-8	C11695	HMDB04080	1.4675	1.1934	1.6258	1.1013	1.538	1.3852	0.2524	0.2524	0.2524	0.2524	0.3616	0.27424	0.3642	0.2524	0.4556	0.2524	0.2524	0.3154	0.6188	1.4983	1	1.2436	0.7989	1.03192	0.29482	1.20856	0.243943
3501	1-methyladenosine	Nucleotide	Purine Metabolism, Adenine containing	15650	LC/MS Pos Early	1242	2120	282.12	27476	15763-06-1	C02494	HMDB03331	5.5069	7.7613	4.5941	4.6177	9.0203	6.30006	1.3368	0.9403	1.554	0.9058	1.5001	1.2474	0.4501	0.475	0.4507	0.4334	0.6011	0.48206	0.7743	0.7239	0.5241	0.6569	1.0597	0.74778	0.86473	3.52392	0.245389
3502	N6-methyladenosine	Nucleotide	Purine Metabolism, Adenine containing	37114	LC/MS Pos Early	213	2264	282.12	1869	1867-73-8		HMDB04044	0.8549	0.8294	0.6099	1.1819	0.7287	0.84096	0.2629	0.2629	0.2629	0.2629	0.2629	0.2629	0.2629	0.2629	0.4522	0.2629	0.2629	0.30076	1.578	1.2752	1.7598	1.3181	1.1451	1.41524	0.28183	1.1281	0.249827
4087	dihydroferulic acid sulfate	Xenobiotics	Food Component/Plant	62857	LC/MS Neg	100020272	1310	275.023	187489			HMDB41724	1	1.5261	2.6359	2.6677	1.4998	1.8659	0.1558	0.3323	0.6376	0.1703	0.7824	0.41568	1.3008	0.5628	0.309	0.4038	0.5325	0.62178	1.5669	2.025	1.5611	4.2366	1.9071	2.25934	0.51873	2.06262	0.251491
343	4-methylthio-2-oxobutanoate	Amino Acid	Methionine, Cysteine, SAM and Taurine Metabolism	40732	LC/MS Neg	100003712	1635	147.012	473	583-92-6	C01180	HMDB01553	1.584	1.0078	1.4907	1.8325	1.3281	1.44862	0.3431	0.3316	0.362	0.3316	0.7075	0.41516	0.6957	0.6173	0.627	0.809	0.4959	0.64898	3.5254	2.1825	1	2.6882	4.2985	2.73892	0.53207	2.09377	0.254121
31	N-methylalanine	Amino Acid	Alanine and Aspartate Metabolism	37069	LC/MS Pos Early	100001823	1580	104.071	5288725	600-21-5	C02721	HMDB01906	1	1.011	0.8298	1.1558	1.0114	1.0016	0.2505	0.4263	0.8539	0.2505	0.2505	0.40634	0.2505	0.2505	0.2505	0.2505	0.2505	0.2505	2.3817	1.4776	0.9405	0.9771	2.0009	1.55556	0.32842	1.27858	0.256863
3910	dihydrokaempferol	Xenobiotics	Food Component/Plant	37116	LC/MS Neg	100001819	2510	287.056	122850	480-20-6;5150-32-3	C00974	HMDB30847	2.3126	2.0337	2.5931	1.1567	2.5318	2.12558	0.3523	0.3523	0.3523	0.3523	0.3523	0.3523	0.3523	0.3523	0.3523	0.3523	0.3523	0.3523	0.3523	0.8433	0.5138	0.5818	0.6234	0.58292	0.3523	1.35425	0.260144
105	5-hydroxylysine	Amino Acid	Lysine Metabolism	15685	LC/MS Pos Early	100000054	2790	163.108	1029	13204-98-3	C16741	HMDB00450	3.2735	4.0002	3.059	2.7393	2.9341	3.20122	0.2826	0.2621	0.2398	0.2622	0.5695	0.32324	1.0022	0.9978	0.6591	1.2756	0.8493	0.9568	1.9599	1.699	0.9318	1.7762	2.004	1.67418	0.64002	2.4377	0.262551
1158	erythronate*	Carbohydrate	Aminosugar Metabolism	42420	LC/MS Polar	100001320	2186	135.03	2781043	88759-55-1		HMDB00613	2.3236	3.1068	1.9371	2.1235	1.7997	2.25814	0.6746	0.645	0.5694	0.8492	1.1508	0.7778	0.5249	0.5441	0.4193	0.447	0.4775	0.48256	2.8053	3.2105	1.7902	2.3505	2.4952	2.53034	0.63018	2.39424	0.263207
1373	heptenedioate (C7:1-DC)*	Lipid	Fatty Acid, Dicarboxylate	61866	LC/MS Polar	100019981	2816	157.051					4.0982	5.1513	3.9847	2.8088	2.9756	3.80372	0.6921	0.7886	0.6534	0.9985	1.145	0.85552	0.5052	0.5226	0.5042	0.3932	0.4112	0.46728	1.1058	1.6813	1.378	1.0015	0.7612	1.18556	0.6614	2.49464	0.265128
3604	2'-deoxycytidine	Nucleotide	Pyrimidine Metabolism, Cytidine containing	15949	LC/MS Pos Early	100000125	2193	228.098	13711	951-77-9	C00881	HMDB00014	1.2281	1.0746	0.6291	0.9502	1.0498	0.98636	0.4479	0.3863	0.4978	0.4279	1.8657	0.72512	0.0823	0.0955	0.1096	0.095	0.0689	0.09026	2.4897	2.1633	1.827	2.1185	1.7129	2.06228	0.40769	1.52432	0.267457
3530	guanine	Nucleotide	Purine Metabolism, Guanine containing	32352	LC/MS Pos Early	172	2032	152.057	764	73-40-5	C00242	HMDB00132	1.7559	2.1437	1.6637	1.9586	1.51	1.80638	0.6237	0.7801	0.5086	0.4183	0.3574	0.53762	0.3506	0.2984	0.3306	0.287	0.3438	0.32208	1.8613	1.3111	1.2136	1.4206	1.1373	1.38878	0.42985	1.59758	0.269063
2290	1-palmitoyl-2-linoleoyl-galactosylglycerol (16:0/18:2)*	Lipid	Glycolipid Metabolism	54901	LC/MS Pos Late	100010893	2731	772.593					1.1446	1.2337	0.9492	1.0501	0.9964	1.0748	0.8123	0.6262	1.0036	0.8447	0.72	0.80136	0.8969	0.8894	0.9655	0.7281	0.6359	0.82316	5.391	4.0492	3.9866	3.0401	8.2319	4.93976	0.81226	3.00728	0.270098
1461	propionylcarnitine (C3)	Lipid	Fatty Acid Metabolism (also BCAA Metabolism)	32452	LC/MS Pos Early	100001162	2590	218.139	107738	17298-37-2	C03017	HMDB00824	1.876	1	1.2322	1.8203	2.3119	1.64808	0.2143	0.591	0.2143	0.3405	0.8567	0.44336	0.4557	0.9051	0.8526	1.0301	0.6754	0.78378	1.7155	3.8575	2.1822	1.8236	4.7473	2.86522	0.61357	2.25665	0.271894
4289	4-vinylguaiacol sulfate	Xenobiotics	Food Component/Plant	48442	LC/MS Neg	100006126	3354	229.018					0.7319	0.613	0.4897	0.4897	0.5599	0.57684	0.4897	0.4897	0.4897	0.4897	1.1811	0.62798	1	0.4897	0.4897	0.7925	0.4897	0.65232	4.4328	1.2378	0.4897	9.5384	4.3546	4.01066	0.64015	2.29375	0.279084
1149	N-acetylmuramate	Carbohydrate	Aminosugar Metabolism	18354	LC/MS Neg	100000283	860	292.104	5462244	10597-89-4	C02713	HMDB60493	2.2762	2.1435	2.2302	2.7129	2.5716	2.38688	0.4336	0.5493	0.397	0.5426	0.6751	0.51952	0.6498	0.6365	0.7862	0.7586	0.5795	0.68212	1.8655	2.2838	1.2138	1.7103	2.4984	1.91436	0.60082	2.15062	0.279371
244	indolelactate	Amino Acid	Tryptophan Metabolism	18349	LC/MS Neg	100000463	2286	204.067	92904	832-97-3	C02043	HMDB00671	1.0012	1.3467	1.1114	1.1894	1.1856	1.16686	0.1275	0.14	0.0919	0.1317	0.1392	0.12606	0.9988	0.7801	0.6828	0.9884	0.7954	0.8491	2.1072	2.5636	2.1323	1.8748	2.8739	2.31036	0.48758	1.73861	0.280442
1365	adipate	Lipid	Fatty Acid, Dicarboxylate	21134	LC/MS Polar	100000863	3000	145.051	196	124-04-9	C06104	HMDB00448	1.7967	2.5165	1.5416	1.6265	1.9157	1.8794	0.2858	0.2858	0.2858	0.2858	0.2858	0.2858	0.4924	0.5771	0.5432	1.0173	0.2858	0.58316	0.2858	1.873	0.9827	2.1293	0.7936	1.21288	0.43448	1.54614	0.281009
2624	mevalonolactone	Lipid	Mevalonate Metabolism	48118	LC/MS Pos Early	100000772	1375	131.07	10428	674-26-0		HMDB06024	1.1344	1.3591	1.287	1.56	1.235	1.3151	0.3585	0.3262	0.3837	0.2882	0.5681	0.38494	0.6376	0.7715	0.8049	0.7501	0.8656	0.76594	2.2754	3.2929	2.7732	2.4065	3.1209	2.77378	0.57544	2.04444	0.281466
4103	ferulic acid 4-sulfate	Xenobiotics	Food Component/Plant	47114	LC/MS Neg	100005389	1200	273.007	6305574	86321-29-1		HMDB29200	2.2372	2.3152	2.316	2.3565	2.1433	2.27364	0.8805	0.8097	0.8477	0.6604	0.8713	0.81392	0.9639	0.9335	0.9028	1.0361	0.8753	0.94232	3.7969	3.4555	3.4329	4.4107	4.1813	3.85546	0.87812	3.06455	0.286541
395	N-acetylproline	Amino Acid	Urea cycle; Arginine and Proline Metabolism	34387	LC/MS Pos Early	100001334	1695	158.081	322640	1074-79-9			2.4506	3.1522	2.2017	2.7034	2.5114	2.60386	0.8209	0.8846	0.7803	0.8508	0.831	0.83352	0.999	0.8602	0.7971	1.001	0.8644	0.90434	3.8714	3.4311	2.5709	3.378	4.0398	3.45824	0.86893	3.03105	0.286676
1751	behenoyl ethanolamide (22:0)*	Lipid	Endocannabinoid	57534	LC/MS Pos Late	100015854	2164	384.384	3023585				0.6441	0.9196	0.583	1.0263	0.9737	0.82934	0.583	0.583	0.583	0.6647	0.583	0.59934	0.6107	0.583	0.583	0.583	0.583	0.58854	3.4561	3.0547	2.6026	3.4717	3.4009	3.1972	0.59394	2.01327	0.295013
315	ethylmalonate	Amino Acid	Leucine, Isoleucine and Valine Metabolism	15765	LC/MS Polar	2054	2785	131.035	11756	601-75-2		HMDB00622	2.2918	2.5938	2.5121	2.1525	1.6662	2.24328	0.6136	0.682	0.8602	0.8781	0.9914	0.80506	1.0086	0.8283	0.6006	0.7495	0.6614	0.76968	3.0161	3.4717	1.8563	3.6924	2.9148	2.99026	0.78737	2.61677	0.300894
4851	O-sulfo-L-tyrosine	Xenobiotics	Chemical	45413	LC/MS Neg	100005384	990	260.023	514186				1.429	1.9996	1.5057	1.8708	1.7777	1.71656	0.3369	0.3821	0.3587	0.506	0.5537	0.42748	0.9364	0.8475	0.7823	1.0636	0.8232	0.8906	2.9991	2.539	1.8885	2.6378	3.1607	2.64502	0.65904	2.18079	0.302202
377	urea	Amino Acid	Urea cycle; Arginine and Proline Metabolism	1670	LC/MS Pos Early	533	700	121.072	1176	57-13-6	C00086	HMDB00294	2.2678	3.0288	2.4787	2.8097	2.5807	2.63314	1.1189	0.8722	1	0.5766	1.261	0.96574	0.0125	0.0539	0.2566	0.0125	0.1014	0.08738	0.6445	0.5843	1.431	0.7914	0.7445	0.83914	0.52656	1.73614	0.303294
3675	pantetheine	Cofactors and Vitamins	Pantothenate and CoA Metabolism	57555	LC/MS Pos Early	100001495	2056	279.137	439322	496-65-1	C00831		1.7742	2.3272	0.9939	1.2835	3.1112	1.898	0.6552	0.9084	0.6666	0.6188	1.0061	0.77102	0.3154	0.3237	0.6574	0.7162	0.5265	0.50784	2.4836	1.7753	1.9107	2.5759	2.544	2.2579	0.63943	2.07795	0.307722
1754	lignoceroyl ethanolamide (24:0)*	Lipid	Endocannabinoid	57535	LC/MS Pos Late	100015855	2445	412.415					0.9426	1.2866	1.4125	1.0783	1.2771	1.19942	1	0.9364	0.8326	0.7246	0.8653	0.87178	0.7361	0.5471	0.8123	0.9209	0.5471	0.7127	3.4674	4.1803	3.7236	4.3806	3.9481	3.94	0.79224	2.56971	0.308299
1962	1-palmitoyl-2-linoleoyl-GPE (16:0/18:2)	Lipid	Phosphatidylethanolamine (PE)	42449	LC/MS Pos Late	100001870	2275	716.522	9546747			HMDB05322	2.6798	3.0434	2.0827	3.9017	3.3478	3.01108	0.213	0.2737	0.2441	0.2901	0.4749	0.29916	0.9695	1.0305	0.9254	1.4554	0.9341	1.06298	1.6768	1.1762	0.8144	1.4139	1.7384	1.36394	0.68107	2.18751	0.311345
4973	3-hydroxypyridine sulfate	Xenobiotics	Chemical	48448	LC/MS Neg	100006098	1595.5	173.987		1955-23-3			5.6927	5.233	4.0835	5.3952	4.7311	5.0271	0.5002	0.3902	1.7201	0.3598	1.1497	0.824	1.5483	0.83	0.618	0.9789	1	0.99504	0.3598	0.845	0.7258	0.7458	1.2863	0.79254	0.90952	2.90982	0.312569
1766	chiro-inositol	Lipid	Inositol Metabolism	37112	LC/MS Polar	100001859	3191.2	225.062		643-12-9	C19891	HMDB34220	1.2157	1.7886	1.0494	1.2812	1.3968	1.34634	0.0421	0.042	0.0365	0.049	0.0517	0.04426	1.0471	0.9364	0.6002	0.9529	0.6775	0.84282	1.6528	1.5727	1.1339	1.3376	1.3739	1.41418	0.44354	1.38026	0.321345
422	agmatine	Amino Acid	Polyamine Metabolism	15496	LC/MS Pos Early	100000103	3057	131.129	199	2482-00-0	C00179	HMDB01432	2.3013	1.4296	3.9307	3.6222	1.3853	2.53382	0.0706	0.0722	0.0733	0.0882	0.0781	0.07648	1.3811	1.0033	0.7335	2.0823	0.4344	1.12692	1.9235	1.192	0.7713	0.9967	1.0689	1.19048	0.6017	1.86215	0.323121
3782	4-hydroxyhippurate	Xenobiotics	Benzoate Metabolism	35527	LC/MS Neg	100001423	1475	194.046	151012	2482-25-9		HMDB13678	2.2767	2.3726	2.5046	2.3052	1.807	2.25322	0.6955	0.5279	0.698	0.4689	1.0235	0.68276	0.9765	0.7435	0.7906	0.7263	0.9353	0.83444	2.0831	3.3432	1.5336	2.8677	2.3353	2.43258	0.7586	2.3429	0.323787
3656	6-hydroxynicotinate	Cofactors and Vitamins	Nicotinate and Nicotinamide Metabolism	27680	LC/MS Polar	100000809	2000	138.02	72924	5006-66-6	C01020	HMDB02658	1.007	1.0889	0.9199	1.2996	0.993	1.06168	0.3774	0.3774	0.4371	0.3774	0.3774	0.38934	0.6485	0.505	0.3774	0.4452	0.4723	0.48968	1.6665	1.672	1.197	2.1144	1.537	1.63738	0.43951	1.34953	0.325676
670	isoleucylglycine	Peptide	Dipeptide	40008	LC/MS Neg	100003169	1992	187.109	342532	868-28-0		HMDB28907	3.7191	3.6262	3.403	3.4612	4.1948	3.68086	0.6594	0.5708	1.0145	0.8084	1.3216	0.87494	0.5117	0.8737	0.6157	0.9855	0.623	0.72192	1.1142	0.8882	1.2428	0.8413	1.484	1.1141	0.79843	2.39748	0.333029
376	argininosuccinate	Amino Acid	Urea cycle; Arginine and Proline Metabolism	15497	LC/MS Pos Early	232	2745	291.13	828	156637-58-0	C03406	HMDB00052	1	0.995	1.6542	1.9536	1.2735	1.37526	0.6078	0.2285	0.6948	1.0317	0.8312	0.6788	0.2285	0.2285	0.2285	0.6262	0.2409	0.31052	1.6539	2.1803	1.3771	1.3179	1.3273	1.5713	0.49466	1.47328	0.335754
1005	ribulose/xylulose	Carbohydrate	Pentose Metabolism	48340	LC/MS Polar	100006122	1400	149.046	5289590				1.5498	2.0812	1.6429	1.9308	1.8418	1.8093	0.2272	0.3982	0.46	0.4518	1	0.50744	0.514	0.7187	0.5083	0.7469	0.392	0.57598	1.56	1.8665	1.0301	1.2684	1.2881	1.40262	0.54171	1.60596	0.337312
845	valylleucine	Peptide	Dipeptide	39994	LC/MS Pos Early	100003210	3138	231.17	352039	22906-55-4		HMDB29131	2.0866	3.7047	1.4574	1.8253	3.9496	2.60472	0.4923	0.6926	0.4697	0.6329	0.8979	0.63708	0.5668	0.5769	0.5292	0.9261	0.5122	0.62224	1.2064	1.0313	1.1135	0.9687	1.1615	1.09628	0.62966	1.8505	0.340265
3563	uridine	Nucleotide	Pyrimidine Metabolism, Uracil containing	606	LC/MS Neg	535	1457.6	243.062	6029	58-96-8	C00299	HMDB00296	1.5202	1.3311	1.2664	1.2938	1.3251	1.34732	0.2884	0.4926	0.2653	0.3749	1.0203	0.4883	0.2546	0.3116	0.3834	0.543	0.2342	0.34536	1.4498	1.0866	1.001	0.999	0.9717	1.10162	0.41683	1.22447	0.340417
646	glycylvaline	Peptide	Dipeptide	18357	LC/MS Pos Early	100000487	2734	175.108	97417	1963-21-9		HMDB28854	2.4292	2.1827	1.4938	1.9257	2.5863	2.12354	0.4015	0.5128	0.4953	0.5803	0.9157	0.58112	0.4598	0.6808	0.5258	1.0843	0.4377	0.63768	1.686	1.4261	1.1031	1.2583	1.7017	1.43504	0.6094	1.77929	0.342496
1743	N-stearoyltaurine	Lipid	Endocannabinoid	39730	LC/MS Neg	100003240	5782	390.268	168274	63155-80-6			0.2963	0.2963	1.0722	1.0341	0.9085	0.72148	0.2963	0.2963	0.2963	0.2963	0.2963	0.2963	0.2963	0.2963	0.2963	0.2963	0.2963	0.2963	0.9659	1.2485	0.2963	0.9498	1.5412	1.00034	0.2963	0.86091	0.344171
119	N-acetyl-cadaverine	Amino Acid	Lysine Metabolism	43530	LC/MS Pos Early	100002249	2385	145.134	189087	32343-73-0		HMDB02284	0.9412	0.8411	0.8114	1.3157	1.3927	1.06042	0.0555	0.0482	0.0604	0.0599	0.0721	0.05922	1.0841	1.036	1.174	0.9842	1.0158	1.05882	3.2823	1.5668	1.3948	2.0208	2.6509	2.18312	0.55902	1.62177	0.344697
85	1-ribosyl-imidazoleacetate*	Amino Acid	Histidine Metabolism	61868	LC/MS Pos Early	100001668	2006	259.092	5117448	29605-99-0	C05131	HMDB02331	0.7884	1.0733	1.4699	1.4364	1.0109	1.15578	0.626	0.7688	0.8943	0.6565	0.9891	0.78694	0.5506	0.4636	0.4532	0.4958	0.4457	0.48178	1.6421	1.9192	1.6871	4.1816	2.4481	2.37562	0.63436	1.7657	0.359268
369	N-acetyltaurine	Amino Acid	Methionine, Cysteine, SAM and Taurine Metabolism	48187	LC/MS Polar	100005466	1249	166.018	159864				1.6516	1.903	1.6603	1.5866	1.3916	1.63862	0.5684	0.6115	0.7043	0.6781	0.9264	0.69774	0.9022	0.7981	0.5711	0.6833	0.6519	0.72132	2.4988	2.4609	1.675	2.5192	2.2308	2.27694	0.70953	1.95778	0.362416
228	kynurenate	Amino Acid	Tryptophan Metabolism	1417	LC/MS Neg	98	2224	188.035	3845	492-27-3	C01717	HMDB00715	1.4543	1.8237	1.6257	1.7174	1.4483	1.61388	0.8943	0.6381	1.0064	0.7489	0.9936	0.85626	0.9372	0.8587	0.6521	0.8121	0.8469	0.8214	3.0486	3.3158	2.1595	3.2639	3.2677	3.0111	0.83883	2.31249	0.362739
636	glycylleucine	Peptide	Dipeptide	34398	LC/MS Pos Early	100001258	3059	189.123	92843	869-19-2	C02155	HMDB00759	3.0048	2.7928	1.8974	2.154	2.7416	2.51812	0.4406	0.5405	0.5089	0.567	0.8731	0.58602	0.5549	0.954	0.6231	1.3724	0.6114	0.82316	1.5033	1.259	1.046	1.0927	1.7829	1.33678	0.70459	1.92745	0.365556
2882	hyocholate	Lipid	Secondary Bile Acid Metabolism	34093	LC/MS Neg	100001279	5046	407.28	92805	547-75-1	C17649	HMDB00760	0.7074	0.3424	1	1.0962	0.3557	0.70034	0.3424	0.3424	0.3424	0.3424	0.3424	0.3424	0.3424	0.3424	0.3424	0.3424	0.3424	0.3424	0.6394	1.8831	0.3424	1.2909	1.6581	1.16278	0.3424	0.93156	0.367555
3800	2,4,6-trihydroxybenzoate	Xenobiotics	Benzoate Metabolism	35892	LC/MS Neg	100001718	1574	169.014	66520	83-30-7		HMDB29649	1.7421	1.8534	2.0328	1.9323	2.0943	1.93098	0.2557	0.2557	0.2557	0.2557	0.4514	0.29484	0.4584	0.8479	0.9966	0.8221	1.0994	0.84488	0.8558	1.6761	0.971	1.0034	1.2954	1.16034	0.56986	1.54566	0.368684
3594	cytidine	Nucleotide	Pyrimidine Metabolism, Cytidine containing	514	LC/MS Pos Early	827	2124	244.093	6175	65-46-3	C00475	HMDB00089	1.2484	1.107	1.2533	1.0666	0.9694	1.12894	0.3798	1.0306	0.3131	0.3805	1.1053	0.64186	0.1714	0.1972	0.2094	0.2018	0.1357	0.1831	1.108	1.2683	1.0846	0.9559	1.0421	1.09178	0.41248	1.11036	0.371483
1495	3-hydroxybutyrylcarnitine (2)	Lipid	Fatty Acid Metabolism(Acyl Carnitine)	52984	LC/MS Pos Early	100009271	2340	248.149				HMDB13127	1.223	1.1507	0.9271	1.4098	1.2626	1.19464	0.4259	0.4346	0.4259	0.5643	0.4434	0.45882	0.7246	0.7506	0.6861	0.4259	0.6873	0.6549	2.3933	1.8402	1.6429	1.0729	2.0445	1.79876	0.55686	1.4967	0.372059
1750	arachidoyl ethanolamide (20:0)*	Lipid	Endocannabinoid	57532	LC/MS Pos Late	100015853	1941	356.352	3787294				0.865	1.0101	0.9894	0.3908	1.0824	0.86754	0.9989	0.3908	0.7774	1.0011	0.3908	0.7118	0.3908	0.7717	0.804	0.3908	0.3908	0.54962	2.4037	2.1376	2.4607	2.6763	2.7569	2.48704	0.63071	1.67729	0.376029
275	isovalerate (C5)	Amino Acid	Leucine, Isoleucine and Valine Metabolism	44656	LC/MS Neg	100000708	1564	101.061	10430	503-74-2	C08262	HMDB00718	1.4131	0.373	5.4493	1.6247	0.4397	1.85996	0.6881	0.3463	0.5983	0.427	1.1313	0.6382	0.8687	0.8644	2.2459	0.8258	2.374	1.43576	2.7046	4.5537	5.0383	2.7349	3.1843	3.64316	1.03698	2.75156	0.37687
3488	AMP	Nucleotide	Purine Metabolism, Adenine containing	32342	LC/MS Pos Early	209	1013	348.07	6083	149022-20-8	C00020	HMDB00045	0.2761	0.2761	0.2761	0.2761	0.2761	0.2761	0.2761	0.681	0.2761	0.2761	0.2761	0.35708	0.4217	0.2761	0.2761	1	0.2761	0.45	2.8684	0.9176	1.1288	2.5517	1.8189	1.85708	0.40354	1.06659	0.378346
3778	2-hydroxyhippurate (salicylurate)	Xenobiotics	Benzoate Metabolism	18281	LC/MS Neg	1869	2184	194.046	10253	487-54-7	C07588	HMDB00840	0.5851	1.4528	0.6148	1.2311	0.7187	0.9205	0.3752	0.3752	0.3752	0.3752	0.3752	0.3752	1	0.3752	0.3752	0.3752	0.9215	0.60942	1.6675	1.5048	0.6206	3.0959	1.5173	1.68122	0.49231	1.30086	0.37845
3975	vanillate	Xenobiotics	Food Component/Plant	35639	LC/MS Neg	100001634	1100	167.035	8468	121-34-6	C06672	HMDB00484	2.6888	2.4219	3.133	2.9736	2.2129	2.68604	0.8413	0.6404	0.6153	0.6167	0.958	0.73434	1.042	0.7651	0.831	0.8353	0.7751	0.8497	1.3711	1.2998	1.4253	1.3751	1.8915	1.47256	0.79202	2.0793	0.380907
284	beta-hydroxyisovalerate	Amino Acid	Leucine, Isoleucine and Valine Metabolism	12129	LC/MS Polar	1442	1149.8	117.056	69362	625-08-1		HMDB00754	1.4593	1.625	2.0168	1.3277	1.0642	1.4986	0.5239	0.4317	0.6706	0.5297	0.683	0.56778	1.1167	0.9358	0.5411	0.7213	0.8959	0.84216	2.1625	3.0182	1.5027	1.9082	2.2798	2.17428	0.70497	1.83644	0.383879
4098	erythritol	Xenobiotics	Food Component/Plant	20699	LC/MS Polar	100000846	1491	167.056	222285	149-32-6	C00503	HMDB02994	1.7737	2.138	1.463	1.4172	1.3906	1.6365	0.4512	0.4142	0.3774	0.5217	0.6268	0.47826	1.0247	0.9397	0.6886	0.9753	0.7369	0.87304	2.2884	2.0271	1.3416	1.7417	1.9593	1.87162	0.67565	1.75406	0.385192
83	1-methyl-4-imidazoleacetate	Amino Acid	Histidine Metabolism	32350	LC/MS Pos Early	100001208	2064	141.066	75810	2625-49-2	C05828	HMDB02820	1.0601	1.1619	1.5358	1.4712	0.9399	1.23378	0.5706	0.7981	0.6229	0.5663	0.6314	0.63786	0.7288	0.6181	0.6604	0.6613	0.68	0.66972	2.1794	2.1926	1.4316	2.7122	2.245	2.15216	0.65379	1.69297	0.386179
3748	hydroxymethylpyrimidine	Cofactors and Vitamins	Thiamine Metabolism	57565	LC/MS Pos Early	100003365	2207	140.082	777	73-67-6	C01279		1.2223	1.0959	1.0324	1.0541	1.0337	1.08768	0.5548	0.4116	0.3353	0.3602	0.8737	0.50712	0.7957	0.812	0.6279	0.9676	0.8597	0.81258	3.2576	2.5847	1.1231	2.2669	2.405	2.32746	0.65985	1.70757	0.386426
3733	bilirubin (E,E)*	Cofactors and Vitamins	Hemoglobin and Porphyrin Metabolism	32586	LC/MS Pos Late	100001950	1045	585.271	5315454	114-25-0			2.3525	1.7626	2.5116	1.9791	1.4388	2.00892	0.7719	0.4492	0.8736	0.7475	0.7197	0.71238	0.4492	0.4492	0.4492	0.4492	1.0446	0.56828	1.74	2.2913	0.6649	0.9554	0.8585	1.30202	0.64033	1.65547	0.386796
118	cadaverine	Amino Acid	Lysine Metabolism	15308	LC/MS Pos Early	100000110	3036	103.123	273	462-94-2;1476-39-7	C01672	HMDB02322	2.5756	2.0411	1.962	2.6869	2.3852	2.33016	0.0077	0.0145	0.0094	0.0178	0.012	0.01228	1.0404	1.4854	1.0853	1.1925	1.0377	1.16826	0.9934	0.5558	0.3667	1.0066	0.6134	0.70718	0.59027	1.51867	0.388676
3995	3-formylindole	Xenobiotics	Food Component/Plant	62863	LC/MS Pos Early	100020219	2736	146.06	10256		C08493	HMDB29737	1.4706	1.1354	1.225	1.272	1.1615	1.2529	0.565	0.484	0.5339	0.6098	0.7823	0.595	0.738	0.8646	0.7179	1.2171	0.677	0.84292	2.2654	2.5674	1.6332	1.9612	3.3868	2.3628	0.71896	1.80785	0.397688
3595	cytosine	Nucleotide	Pyrimidine Metabolism, Cytidine containing	573	LC/MS Pos Early	881	2060	112.051	597	71-30-7	C00380	HMDB00630	1.9336	2.16	1.9798	2.2287	2.0575	2.07192	0.9404	1.0887	0.8252	1.1982	1.1431	1.03912	0.2203	0.2642	0.2216	0.2962	0.1372	0.2279	1.3362	0.9288	0.6489	1.0596	1.4517	1.08504	0.63351	1.57848	0.401342
390	dimethylarginine (ADMA + SDMA)	Amino Acid	Urea cycle; Arginine and Proline Metabolism	36808	LC/MS Pos Early	100001810	2850	203.15	123831	102783-24-4	C03626	HMDB01539	1.8574	2.1629	2.2392	2.0484	1.8256	2.0267	0.5912	0.612	0.5059	0.6373	1.071	0.68348	0.6694	0.8213	0.8552	0.9499	0.741	0.80736	1.7045	1.8396	1.0501	1.5856	2.2084	1.67764	0.74542	1.85217	0.402458
1340	(14 or 15)-methylpalmitate (a17:0 or i17:0)	Lipid	Fatty Acid, Branched	38768	LC/MS Neg	100002945	5695	269.249	17903417				0.9984	0.8808	1.8676	5.0573	4.5101	2.66284	0.8835	0.979	0.8238	0.5954	0.932	0.84274	1.0016	1.1536	1.2092	1.0033	0.8876	1.05106	2.1277	1.953	0.9111	2.328	2.8647	2.0369	0.9469	2.34987	0.402958
3529	guanosine	Nucleotide	Purine Metabolism, Guanine containing	1573	LC/MS Pos Early	1099	1728	284.099	6802	118-00-3	C00387	HMDB00133	3.0468	2.9387	4.5846	3.9341	2.1267	3.32618	0.9179	2.1159	0.7426	0.9978	2.4338	1.4416	0.2353	0.2597	0.3249	0.1994	0.3226	0.26838	0.8161	1.0022	1.4438	0.6023	0.6862	0.91012	0.85499	2.11815	0.403649
4157	naringenin	Xenobiotics	Food Component/Plant	44663	LC/MS Neg	100000920	3437	271.061	932	67604-48-2	C00509	HMDB02670	1.5679	1.6229	1.8889	0.9922	2.1768	1.64974	0.2431	0.0497	0.6599	0.7472	0.4749	0.43496	0.7316	0.8145	0.6005	1.3039	1.1808	0.92626	1.3031	2.4067	1.0078	1.8055	1.9045	1.68552	0.68061	1.66763	0.40813
1767	pinitol	Lipid	Inositol Metabolism	37086	LC/MS Polar	100001860	2039.6	239.077	164619	10284-63-6	C03844	HMDB34219	1.6762	2.1164	1.6854	1.7131	1.7244	1.7831	0.7723	0.8908	0.898	0.8806	1.0197	0.89228	0.9503	0.9425	0.5036	0.7827	0.6272	0.76126	2.4285	2.205	1.6952	2.2278	2.254	2.1621	0.82677	1.9726	0.419127
2306	1-palmitoyl-galactosylglycerol (16:0)*	Lipid	Glycolipid Metabolism	62372	LC/MS Neg	100010885	6161	491.323	10413348				0.2761	0.2761	0.3565	0.5832	0.2761	0.3536	0.9983	0.2761	0.5732	0.2761	0.2761	0.47996	1.3678	1.5325	1.538	1.0017	0.9841	1.28482	4.5308	3.6216	0.7546	3.6108	6.7635	3.85626	0.88239	2.10493	0.419202
71	hydantoin-5-propionate	Amino Acid	Histidine Metabolism	40473	LC/MS Polar	100002514	2080	171.041	782	5624-26-0	C05565	HMDB01212	0.9323	1.5062	1.3988	1.1418	0.9464	1.1851	0.4358	0.4237	0.4237	0.4509	1.0536	0.55754	0.724	0.6342	0.4237	0.7642	0.5206	0.61334	1.6216	1.9227	1.3064	1.6571	1.4715	1.59586	0.58544	1.39048	0.421034
3861	3-(4-hydroxyphenyl)propionate	Xenobiotics	Benzoate Metabolism	39587	LC/MS Neg	100002914	1670	165.056	10394	501-97-3	C01744	HMDB02199	0.9484	1.0473	1.0002	0.9334	1.0271	0.99128	0.4142	0.4142	0.4142	0.4142	0.4142	0.4142	0.4142	0.4463	0.4142	0.4142	0.4142	0.42062	0.8205	0.9998	1.061	1.0435	1.0303	0.99102	0.41741	0.99115	0.421137
3638	nicotinate	Cofactors and Vitamins	Nicotinate and Nicotinamide Metabolism	1504	LC/MS Pos Early	567	1673	124.039	938	59-67-6	C00253	HMDB01488	1.1973	1.2285	1.6544	2.0541	1.2225	1.47136	0.3148	0.5296	0.1688	0.3965	0.4355	0.36904	0.9606	1	0.8597	0.7729	0.9595	0.91054	1.3789	1.7855	1.6654	1.292	1.572	1.53876	0.63979	1.50506	0.425093
4160	N-glycolylneuraminate	Xenobiotics	Food Component/Plant	37123	LC/MS Pos Early	100001491	636	326.108	123802	1113-83-3	C03410	HMDB00833	1.4317	1.324	1.029	0.971	1.1795	1.18704	0.3858	0.3858	0.3858	0.3858	0.3858	0.3858	0.3858	0.3858	0.3858	0.3858	0.3858	0.3858	0.4147	1.0637	0.4966	0.3858	0.6522	0.6026	0.3858	0.89482	0.431148
133	phenylacetate	Amino Acid	Phenylalanine Metabolism	15958	LC/MS Neg	100000011	2150	135.045	999	103-82-2	C07086	HMDB00209	1.0773	0.4907	2.6342	1.0147	0.6171	1.1668	0.4907	0.4907	0.4907	0.4907	0.4907	0.4907	0.4907	0.4907	0.4907	0.4907	0.4907	0.4907	0.7646	1.4361	0.9403	0.9853	1.4027	1.1058	0.4907	1.1363	0.43184
4106	formononetin	Xenobiotics	Food Component/Plant	35657	LC/MS Neg	100001632	4531	267.066	5280378	485-72-3	C00858	HMDB05808	1.8514	1.1163	1.9966	0.9566	2.4874	1.68166	0.5889	0.3409	0.9323	0.6227	0.8316	0.66328	1.0893	0.7663	0.5635	1.0434	0.7041	0.83332	1.1785	2.9985	1.1577	1.5224	2.0386	1.77914	0.7483	1.7304	0.432443
340	methionine sulfone	Amino Acid	Methionine, Cysteine, SAM and Taurine Metabolism	44878	LC/MS Pos Early	100004635	1250	182.048	69961	820-10-0			2.3426	1.4742	2.5243	2.2762	1.1815	1.95976	0.2745	0.2745	0.4763	0.2745	1.257	0.51136	0.2745	0.8485	0.7225	0.7089	0.7911	0.6691	0.589	1.15	0.5324	0.2745	1.0949	0.72816	0.59023	1.34396	0.439172
3470	inosine	Nucleotide	Purine Metabolism, (Hypo)Xanthine/Inosine containing	1123	LC/MS Pos Early	361	1269	269.088	6021	58-63-9	C00294	HMDB00195	1.9355	1.8957	1.9084	1.9819	1.8674	1.91778	0.7412	0.984	0.8434	0.7758	1.6426	0.9974	0.1487	0.276	0.2829	0.2994	0.3777	0.27694	1.0593	0.9723	1.0609	0.798	1.016	0.9813	0.63717	1.44954	0.439567
613	glutaminylleucine	Peptide	Dipeptide	42994	LC/MS Pos Early	100003160	3009	260.16					2.5091	2.5201	1.2494	1.746	3.048	2.21452	0.6838	0.9035	0.6766	0.8559	0.7657	0.7771	0.8767	0.8163	0.7659	1.0965	0.653	0.84168	1.6223	1.3697	1.351	1.3184	1.5815	1.44858	0.80939	1.83155	0.441915
3564	uracil	Nucleotide	Pyrimidine Metabolism, Uracil containing	605	LC/MS Pos Early	825	827	113.035	1174	66-22-8	C00106	HMDB00300	1.2915	1.4182	1.2555	2.0074	1.6372	1.52196	0.7682	0.96	0.4234	0.8068	0.9024	0.77216	0.6863	0.8489	0.7559	1.1816	0.5315	0.80084	2.437	2.1462	1.04	1.8318	2.6693	2.02486	0.7865	1.77341	0.443496
188	homovanillate sulfate	Amino Acid	Tyrosine Metabolism	38349	LC/MS Neg	100002250	1047	261.007	29981063	38339-06-9		HMDB11719	0.8342	1.5705	2.471	1.6714	1.159	1.54122	0.1343	0.5298	1.0512	0.2843	0.6385	0.52762	2.0955	0.7239	0.3846	0.5508	0.625	0.87596	0.9449	1.1186	0.9488	3.6348	1.465	1.62242	0.70179	1.58182	0.44366
39	N-acetylasparagine	Amino Acid	Alanine and Aspartate Metabolism	33942	LC/MS Pos Early	100001257	785	175.071	99715	4033-40-3		HMDB06028	1.8525	1.5107	1.7789	1.3841	1.2449	1.55422	0.564	0.6473	0.5878	0.5665	0.7051	0.61414	0.9531	0.9757	0.587	0.6182	1.0243	0.83166	1.5458	1.6175	1.4712	1.8734	1.9476	1.6911	0.7229	1.62266	0.445503
240	5-hydroxyindoleacetate	Amino Acid	Tryptophan Metabolism	437	LC/MS Pos Early	71	1893	192.066	1826	54-16-0	C05635	HMDB00763	1.1419	0.8341	2.391	1.9266	0.9899	1.4567	0.726	0.4405	0.8362	0.6879	1.0101	0.74014	1.281	0.8526	0.8522	0.8344	0.5902	0.88208	1.5067	2.5024	1.7171	2.7789	2.3855	2.17812	0.81111	1.81741	0.4463
335	valine betaine	Amino Acid	Leucine, Isoleucine and Valine Metabolism	57686	LC/MS Pos Early	100015963	2208	160.133					1.6489	2.2992	1.4246	1.7749	1.5005	1.72962	0.6775	0.7565	0.6517	0.6515	0.7734	0.70212	0.9526	0.9332	0.8912	1.0474	0.8163	0.92814	2.0981	1.88	1.3539	1.8692	2.2605	1.89234	0.81513	1.81098	0.450104
799	threonylphenylalanine	Peptide	Dipeptide	31530	LC/MS Pos Early	100001125	3077	267.134	4099799	16875-27-7		HMDB29068	1.9929	2.2181	1.2514	1.3607	2.2888	1.82238	0.8628	1.0477	0.8314	0.7502	0.8023	0.85888	0.786	0.7013	0.6394	0.833	0.6246	0.71686	1.8662	1.5448	1.523	1.5483	1.8703	1.67052	0.78787	1.74645	0.451127
373	3-sulfo-L-alanine	Amino Acid	Methionine, Cysteine, SAM and Taurine Metabolism	47089	LC/MS Pos Early	382	570	170.012	72886	498-40-8	C00506	HMDB02757	1.7953	1.986	2.1076	1.8711	1.4547	1.84294	0.4824	0.3137	0.4066	0.4036	0.6058	0.44242	0.9035	0.9451	0.9043	0.9915	1.0912	0.96712	1.034	1.4811	1.0085	1.286	1.5305	1.26802	0.70477	1.55548	0.453088
4040	biochanin A	Xenobiotics	Food Component/Plant	21181	LC/MS Neg	100000918	4681.8	283.061	5280373	491-80-5	C00814	HMDB02338	1.8646	1.2057	2.0862	1.3048	2.2016	1.73258	0.6469	0.2562	0.9328	0.8384	0.8544	0.70574	0.9292	0.7119	0.6541	1.0672	0.7303	0.81854	1.2959	2.6064	1.1524	1.3502	1.7377	1.62852	0.76214	1.68055	0.453506
1794	choline	Lipid	Phospholipid Metabolism	15506	LC/MS Pos Early	1256	1961	104.107	305	67-48-1	C00114	HMDB00097	0.9822	0.7427	1.0451	0.7329	0.9488	0.89034	0.9942	1.1128	0.98	1.1349	2.2879	1.30196	0.5187	0.8138	0.6669	1.1634	0.7258	0.77772	3.7062	5.0989	2.7834	3.1832	3.6604	3.68642	1.03984	2.28838	0.4544
381	3-amino-2-piperidone	Amino Acid	Urea cycle; Arginine and Proline Metabolism	62853	LC/MS Pos Early	100020361	2065	115.087	5200225	1892-22-4		HMDB00323	1.2578	1.4044	1.2418	0.9133	0.9261	1.14868	1.0021	0.9464	1.0826	0.9677	0.9086	0.98148	0.835	0.9979	0.3136	1.0742	0.9287	0.82988	2.9581	2.8272	2.3901	2.7728	3.2022	2.83008	0.90568	1.98938	0.455257
3846	p-cresol sulfate	Xenobiotics	Benzoate Metabolism	36103	LC/MS Neg	100001315	2890	187.007	4615423	3233-57-7		HMDB11635	1.1758	0.7509	1.7056	1.4339	0.4958	1.1124	0.4686	0.4686	0.4686	0.4686	0.4686	0.4686	0.4686	0.4686	0.4686	0.4686	0.4686	0.4686	0.4686	1.4764	0.8242	0.4894	1.4665	0.94502	0.4686	1.02871	0.455522
332	3-hydroxyisobutyrate	Amino Acid	Leucine, Isoleucine and Valine Metabolism	1549	LC/MS Polar	111	1619	103.04	87	2068-83-9	C06001	HMDB00336	0.7792	1.3622	2.462	1.1214	1.1142	1.3678	0.5739	0.4795	0.5037	0.4415	1.0351	0.60674	0.6424	0.8847	0.4316	0.8826	1	0.76826	1.6105	2.4055	1.205	1.5528	1.2518	1.60512	0.6875	1.48646	0.462508
3553	orotidine	Nucleotide	Pyrimidine Metabolism, Orotate containing	35172	LC/MS Polar	100001416	2250	287.052	92751	314-50-1		HMDB00788	1.616	1.6477	1.7308	1.4214	1.4977	1.58272	0.3987	0.4893	0.6328	0.497	1.0731	0.61818	0.9468	0.6693	0.4371	0.5915	0.5351	0.63596	1.0532	1.2224	0.769	1.5466	0.9366	1.10556	0.62707	1.34414	0.466521
1213	caprate (10:0)	Lipid	Medium Chain Fatty Acid	1642	LC/MS Neg	888	5090.7	171.139	2969	334-48-5	C01571	HMDB00511	1.4767	2.5622	2.7765	1.4846	1.021	1.8642	0.5143	0.6379	0.4593	1.1356	0.7609	0.7016	0.8392	0.979	0.8654	0.9035	0.9224	0.9019	1.3856	1.3131	1.1565	1.7093	2.074	1.5277	0.80175	1.69595	0.472744
100	N6-carboxyethyllysine	Amino Acid	Lysine Metabolism	37458	LC/MS Polar	100001769	4124	217.119		5746-03-02			1.9279	1.7948	1.4539	1.4546	1.1767	1.56158	0.6742	0.6827	0.6258	1.1238	0.7437	0.77004	0.9634	1.0069	0.759	0.9711	0.6291	0.8659	2.1926	2.5929	0.9931	1.8262	1.8872	1.8984	0.81797	1.72999	0.472818
4055	chrysoeriol	Xenobiotics	Food Component/Plant	40474	LC/MS Neg	100002959	3870	299.056	5280666	491-71-4	C04293	HMDB30667	1.2987	1.1919	1.5794	1.0261	1.5448	1.32818	0.595	0.229	0.6079	0.857	0.552	0.56818	1.0229	0.818	0.7268	0.9517	0.9771	0.8993	1.6617	2.0768	1.5496	1.6965	1.7582	1.74856	0.73374	1.53837	0.476959
4772	salicylate	Xenobiotics	Drug - Topical Agents	1515	LC/MS Polar	501	802	137.024	338	69-72-7	C00805	HMDB01895	2.1795	2.0232	2.1154	2.1409	1.2809	1.94798	0.6444	0.7115	0.4889	0.4905	1.2478	0.71662	1.542	0.9591	0.5236	0.5781	0.3789	0.79634	1.1139	1.3977	0.8295	1.6821	1.0409	1.21282	0.75648	1.5804	0.478664
4026	afromosin	Xenobiotics	Food Component/Plant	35653	LC/MS Pos Late	100001648	991	299.091	5281704	550-79-8	C10199		1.4155	1.3232	1	0.7368	1.7346	1.24202	0.9648	0.5174	1.0196	0.9788	0.7557	0.84726	1.167	0.716	0.8854	0.9066	0.7968	0.89436	1.7341	4.9141	1.6668	1.5586	2.0015	2.37502	0.87081	1.80852	0.481504
984	glycerate	Carbohydrate	Glycolysis, Gluconeogenesis, and Pyruvate Metabolism	1572	LC/MS Polar	1052	2070.4	105.019	752	600-19-1	C00258	HMDB00139	1.6046	1.4774	1.5722	1.9927	1.5175	1.63288	0.6277	0.555	0.4751	1.3735	0.9952	0.8053	0.8704	1.0048	0.8467	0.8594	0.7778	0.87182	2.188	1.879	0.9638	2.0036	2.1562	1.83812	0.83856	1.7355	0.483181
3812	4-methylcatechol sulfate	Xenobiotics	Benzoate Metabolism	46146	LC/MS Neg	100004111	2665	203.002					1.2966	1.3803	1.7074	1.7717	0.7649	1.38418	0.5187	0.5187	0.5187	0.5187	0.5187	0.5187	0.5187	0.5187	0.5187	0.5187	0.5187	0.5187	0.5187	0.9778	0.7458	0.5406	1.0222	0.76102	0.5187	1.0726	0.483591
2901	ursodeoxycholate sulfate (2)	Lipid	Secondary Bile Acid Metabolism	52971	LC/MS Neg	100009262	4538	235.117					0.6554	0.5759	0.8893	0.6909	0.6124	0.68478	0.5759	0.5759	0.5759	0.5759	0.5759	0.5759	0.5759	0.5759	0.5759	0.5759	0.5759	0.5759	1.6599	1.1107	2.1154	1.7216	1.8211	1.68574	0.5759	1.18526	0.485885
809	tryptophylglycine	Peptide	Dipeptide	43028	LC/MS Pos Early	100003609	2930	262.119	263471	7360-09-0		HMDB29083	2.3991	2.6094	1.283	1.4292	2.5871	2.06156	0.6126	1.0075	0.8957	0.8123	0.7332	0.81226	0.8467	0.7535	0.7589	0.6935	0.5225	0.71502	0.9654	1.0748	1.0511	0.9925	1.3135	1.07946	0.76364	1.57051	0.486237
3825	4-vinylphenol sulfate	Xenobiotics	Benzoate Metabolism	36098	LC/MS Neg	100001755	3320	199.007	6426766	2628-17-3	C05627	HMDB62775	0.323	1	0.323	0.8159	0.323	0.55698	0.323	0.323	0.323	0.323	0.323	0.323	0.8811	0.8316	0.7538	1.0698	1.1522	0.9377	2.3411	1.652	0.9547	2.8382	2.3552	2.02824	0.63035	1.29261	0.487657
82	1-methylhistamine	Amino Acid	Histidine Metabolism	43831	LC/MS Pos Early	100001204	3040	126.103	3614	501-75-7	C05127	HMDB00898	1.3638	1.7421	1.7818	1.5943	1.4398	1.58436	0.2189	0.2189	0.2896	0.2189	0.2189	0.23304	1.2586	0.7956	1	0.9382	0.8552	0.96952	0.5973	0.7832	0.4864	1.5806	0.9403	0.87756	0.60128	1.23096	0.488464
74	imidazole propionate	Amino Acid	Histidine Metabolism	40730	LC/MS Pos Early	100003434	2263	141.066	70630	1074-59-5		HMDB02271	1.5035	1.9513	1.358	1.4011	1.338	1.51038	0.9047	0.9428	0.7255	0.8185	0.6345	0.8052	1.0398	0.9602	0.8576	0.9517	0.8379	0.92944	2.1766	2.003	1.5407	2.1455	2.1417	2.0015	0.86732	1.75594	0.493935
3821	4-acetylphenyl sulfate	Xenobiotics	Benzoate Metabolism	44620	LC/MS Neg	100000711	2375	215.002	4684006				0.9296	1.1228	1.3962	1.1829	1.0704	1.14038	0.4387	0.3919	0.7208	0.3973	0.9286	0.57546	1.1627	0.7918	0.6641	0.7217	0.7989	0.82784	1.2384	1.4203	1.5574	2.2255	1.8874	1.6658	0.70165	1.40309	0.500075
3732	bilirubin	Cofactors and Vitamins	Hemoglobin and Porphyrin Metabolism	43807	LC/MS Pos Late	1090	1840	585.271	5280352	635-65-4	C00486	HMDB00054	1.0439	1.4724	2.1047	2.5266	2.3187	1.89326	1.072	0.4809	0.9566	0.4991	0.933	0.78832	0.4396	0.7472	0.9807	0.6315	1.0314	0.76608	1.1356	2.0206	1.0193	0.8289	1.0529	1.21146	0.7772	1.55236	0.500657
2459	linoleoyl-arachidonoyl-glycerol (18:2/20:4) [2]*	Lipid	Diacylglycerol	54956	LC/MS Pos Late	100010923	2650	658.541				HMDB07257	1	1.0679	1.1677	1.229	1.2573	1.14438	0.4809	0.3781	0.5477	0.7868	2.1244	0.86358	0.4077	0.3781	0.4656	0.6162	0.434	0.46032	2.7959	1.076	0.8847	1.2942	1.341	1.47836	0.66195	1.31137	0.504777
1187	2-methylcitrate/homocitrate	Energy	TCA Cycle	52282	LC/MS Neg	100008929	575	205.035					1.0963	1.3528	1.1129	1.3112	1.008	1.17624	0.9315	0.8102	0.7029	0.9702	1.0637	0.8957	0.9469	0.992	0.7303	0.9739	0.7749	0.8836	2.2048	2.7222	2.2282	2.4594	2.0308	2.32908	0.88965	1.75266	0.5076
43	alpha-ketoglutaramate*	Amino Acid	Glutamate Metabolism	62101	LC/MS Polar	100002397	1916	144.03		18465-19-5			1.074	1.2076	1.092	1.1495	0.8115	1.06692	0.4405	0.4368	0.3757	0.6449	1.1133	0.60224	1.0128	0.9872	0.5932	0.8692	0.7168	0.83584	1.9872	2.2578	1.2435	1.6048	1.6667	1.752	0.71904	1.40946	0.510153
3582	3-ureidopropionate	Nucleotide	Pyrimidine Metabolism, Uracil containing	3155	LC/MS Pos Early	1053	875	133.061	111	462-88-4	C02642	HMDB00026	1.7623	1.4273	1.5274	1.9605	1.007	1.5369	0.481	0.3513	0.6326	0.5825	0.8971	0.5889	1.0363	0.9009	1.1985	0.9688	0.711	0.9631	1.3395	1.8242	0.993	1.5364	1.832	1.50502	0.776	1.52096	0.510204
1595	3-hydroxysebacate	Lipid	Fatty Acid, Monohydroxy	31943	LC/MS Neg	100001145	1282	217.108	3017884	73141-46-5		HMDB00350	1.0165	1.1898	0.9835	1.2499	1.1863	1.1252	0.5743	0.6688	0.5409	0.6243	0.7069	0.62304	1.2249	1.0239	0.8484	0.9018	0.9532	0.99044	1.9079	1.9842	1.723	2.2687	2.299	2.03656	0.80674	1.58088	0.510311
1544	margaroylcarnitine (C17)*	Lipid	Fatty Acid Metabolism(Acyl Carnitine)	57512	LC/MS Pos Late	100004054	1424	414.358		106182-29-0		HMDB06210	1.0048	1.1848	1.2108	1.1831	1.1049	1.13768	0.5424	0.8255	0.8733	0.5275	0.9952	0.75278	0.6394	0.8759	1.102	0.7992	0.5568	0.79466	1.6516	1.9575	1.7943	1.9172	2.1113	1.88638	0.77372	1.51203	0.511709
3550	dihydroorotate	Nucleotide	Pyrimidine Metabolism, Orotate containing	601	LC/MS Polar	923	1910	157.025	648	155-54-4	C00337	HMDB03349	1.7734	2.0487	1.7628	1.229	1.3105	1.62488	0.3591	0.3614	0.5242	0.624	0.7341	0.52056	0.8494	1.0617	0.629	1.5506	0.8088	0.9799	0.9383	1.5171	1.5822	1.2977	1.193	1.30566	0.75023	1.46527	0.512008
1028	ribulonate/xylulonate*	Carbohydrate	Pentose Metabolism	61858	LC/MS Polar	100019968	2350	165.04					1.0541	1.3611	1.1919	0.9779	1.0221	1.12142	0.6477	0.7436	0.6032	0.7937	0.8142	0.72048	1.1022	1.0699	0.8053	0.9068	0.8547	0.94778	2.9665	2.2454	1.6595	1.9512	1.7246	2.10944	0.83413	1.61543	0.516352
3471	hypoxanthine	Nucleotide	Purine Metabolism, (Hypo)Xanthine/Inosine containing	3127	LC/MS Pos Early	171	1295	137.046	790	68-94-0	C00262	HMDB00157	1.2628	1.3831	1.0368	1.3879	1.2567	1.26546	0.6379	0.6135	0.6076	0.7772	0.9632	0.71988	0.6898	0.9058	0.787	1.4239	0.6609	0.89348	2.0647	1.8001	1.2521	1.8448	2.268	1.84594	0.80668	1.5557	0.518532
3772	pyridoxate	Cofactors and Vitamins	Vitamin B6 Metabolism	31555	LC/MS Neg	100001121	2185	182.046	6723	82-82-6	C00847	HMDB00017	1.5424	1.8324	1.4866	1.6278	1.5909	1.61602	0.5908	0.6443	0.6659	0.5817	0.6657	0.62968	1.0026	0.9417	0.8906	0.9974	0.9776	0.96198	1.4216	1.4683	1.2247	1.5456	1.558	1.44364	0.79583	1.52983	0.520208
3771	pyridoxal	Cofactors and Vitamins	Vitamin B6 Metabolism	1651	LC/MS Pos Early	491	2343	168.066	1050	65-22-5	C00250	HMDB01545	1.2555	1.3276	1.1695	1.5332	1.4409	1.34534	0.2213	0.2731	0.2213	0.2213	0.3324	0.25388	0.7863	0.788	1.0015	1.0407	1.0411	0.93152	0.9624	1.1077	0.6687	0.9985	0.8565	0.91876	0.5927	1.13205	0.523563
2700	pregnen-diol disulfate*	Lipid	Pregnenolone Steroids	32562	LC/MS Neg	100001993	3868	238.077					1	1.4272	1.5548	1.6214	1.5015	1.42098	0.0769	1.3906	0.6045	1.0247	0.0769	0.63472	0.6538	0.8015	0.8625	0.7478	0.6791	0.74894	0.914	0.7631	1.6522	1.3057	1.4286	1.21272	0.69183	1.31685	0.525367
1375	suberate (C8-DC)	Lipid	Fatty Acid, Dicarboxylate	15730	LC/MS Polar	100000016	2577.6	173.082	10457	505-48-6	C08278	HMDB00893	1.4218	1.6504	1.5169	1.6415	1.2977	1.50566	0.6446	0.6362	0.6145	0.7872	1.0098	0.73846	1.1045	0.9406	0.694	0.9037	0.6498	0.85852	1.4846	1.7714	0.9902	1.7282	1.6501	1.5249	0.79849	1.51528	0.526959
3581	3-ureidoisobutyrate	Nucleotide	Pyrimidine Metabolism, Uracil containing	57549	LC/MS Pos Early	100001531	1207	147.076	160663	2905-86-4	C05100	HMDB02031	1.1925	0.3146	0.745	1.2111	1.1857	0.92978	0.3146	0.682	0.3146	1.0493	0.3146	0.53502	0.625	0.5689	1	0.8353	0.5239	0.71062	0.9624	1.6858	1.3607	1.2942	1.8102	1.42266	0.62282	1.17622	0.52951
197	4-hydroxycinnamate sulfate	Amino Acid	Tyrosine Metabolism	48410	LC/MS Neg	100006095	1000	242.997	6070438	376374-66-2			1.2413	1.609	1.6172	1.5441	1.1868	1.43968	0.647	0.6705	0.77	0.5445	0.8523	0.69686	1.1463	0.8537	0.7424	0.8164	0.8499	0.88174	1.2385	1.5705	1.3759	1.9564	1.5314	1.53454	0.7893	1.48711	0.530761
3966	apigenin	Xenobiotics	Food Component/Plant	21189	LC/MS Neg	100000935	3845	269.046	5280443	520-36-5	C01477	HMDB02124	1.2591	1.1483	1.4434	0.9822	1.6841	1.30342	0.6672	0.3591	0.8555	1.0133	0.6605	0.71112	1.0214	0.8114	0.6422	0.9147	0.9867	0.87528	1.607	2.1126	1.4677	1.464	1.7155	1.67336	0.7932	1.48839	0.532925
4237	stachydrine	Xenobiotics	Food Component/Plant	34384	LC/MS Pos Early	100001296	1440	144.102	115244	4136-37-2	C10172	HMDB04827	1.243	1.3753	1.3909	1.1639	1.232	1.28102	0.714	0.6496	0.7064	0.5372	1.1613	0.7537	0.7385	0.7211	0.7263	0.8387	0.6965	0.74422	1.561	1.5497	1.1984	1.6361	1.6699	1.52302	0.74896	1.40202	0.534201
1756	palmitoleoyl ethanolamide*	Lipid	Endocannabinoid	57541	LC/MS Pos Late	100015862	1546	298.274	9835868			HMDB13648	2.0678	1.2246	2.1064	1.9189	1.4076	1.74506	0.5123	0.5666	0.7133	0.698	0.9302	0.68408	1.1536	0.8568	0.9338	1.2626	0.6454	0.97044	1.0662	1.591	1.4575	1.7244	0.8989	1.3476	0.82726	1.54633	0.534983
1559	3-hydroxybutyrate (BHBA)	Lipid	Ketone Bodies	542	LC/MS Polar	254	1444	103.04	441	625-72-9	C01089	HMDB00357	1.8743	1.6287	1.5165	0.8547	1.1232	1.39948	0.1732	0.968	0.7129	0.721	0.5798	0.63098	0.4202	1.063	0.9975	0.7913	0.8892	0.83224	1.1472	1.9747	1.0025	1.2813	1.2053	1.3222	0.73161	1.36084	0.537616
1734	stearoyl ethanolamide	Lipid	Endocannabinoid	38625	LC/MS Pos Late	100002254	1787	328.321	27902	111-57-9		HMDB13078	1.0119	1.0746	0.9578	1.0045	1.0401	1.01778	0.7403	0.9274	0.9209	0.7671	1.3367	0.93848	0.7394	0.9429	1.1922	0.9955	0.7897	0.93194	2.4553	2.6848	2.2316	2.5312	2.2268	2.42594	0.93521	1.72186	0.543139
1171	alpha-ketoglutarate	Energy	TCA Cycle	528	LC/MS Polar	93	2700	145.014	51	305-72-6;328-50-7;22202-68-2	C00026	HMDB00208	1.2742	0.8978	2.6293	1.3351	0.6841	1.3641	0.3576	0.2734	0.257	0.4935	1.0899	0.49428	1.6469	1.4606	0.702	1.1475	1.055	1.2024	2.0042	2.7947	0.945	0.8019	2.1582	1.7408	0.84834	1.55245	0.546452
134	2-hydroxyphenylacetate	Amino Acid	Phenylalanine Metabolism	1432	LC/MS Polar	235	858.6	151.04	11970	614-75-5	C05852	HMDB00669	1.6333	1.6145	1.7049	1.3499	1.0822	1.47696	0.9686	0.7828	0.7621	0.8583	0.8386	0.84208	1.0314	0.6491	0.8004	0.5925	0.5846	0.7316	1.4365	1.7401	1.2952	1.3251	1.2123	1.40184	0.78684	1.4394	0.546644
441	(N(1) + N(8))-acetylspermidine	Amino Acid	Polyamine Metabolism	57814	LC/MS Pos Early	100016038	3080	188.176					1.3819	1.4838	1.5501	1.5332	1.2137	1.43254	0.2594	0.2382	0.3268	0.2769	0.343	0.28886	0.9956	1.0044	1.0743	1.0208	1.1646	1.05194	0.9581	0.8684	0.8156	1.026	1.3739	1.0084	0.6704	1.22047	0.549297
2363	glycerol 3-phosphate	Lipid	Glycerolipid Metabolism	43847	LC/MS Pos Early	100000258	580	173.021	754	29849-82-9	C00093	HMDB00126	0.9849	0.7038	0.6409	0.634	0.8778	0.76828	1.0456	1.2276	1.2148	1.0151	1.1265	1.12592	0.8271	0.7904	0.8551	1.2487	0.5746	0.85918	3.0879	1.929	2.3901	2.4874	4.319	2.84268	0.99255	1.80548	0.549743
1186	citraconate/glutaconate	Energy	TCA Cycle	47076	LC/MS Polar	100006438	2600	129.019					2.2182	3.0256	2.715	1.6277	1.4932	2.21594	0.8397	0.8761	0.8277	1.1181	1.5482	1.04196	0.9447	0.9448	0.7369	0.7933	0.7655	0.83704	1.0661	1.4954	1.4924	1.0552	0.8624	1.1943	0.9395	1.70512	0.550988
191	dopamine 3-O-sulfate	Amino Acid	Tyrosine Metabolism	48407	LC/MS Neg	100006361	1556.2	232.028	122136		C13690	HMDB06275	1.6445	1.8825	1.4582	1.8579	1.7446	1.71754	0.8471	0.756	0.8773	0.8286	0.9292	0.84764	0.9637	0.9703	0.9012	0.9408	1.0218	0.95956	1.515	1.4756	1.3521	1.5533	1.8253	1.54426	0.9036	1.6309	0.55405
237	serotonin	Amino Acid	Tryptophan Metabolism	2342	LC/MS Pos Early	504	2550	177.102	5202	153-98-0	C00780	HMDB00259	1.9087	1.3386	2.0088	1.5263	1.6865	1.69378	0.5521	0.4785	0.469	0.6154	0.4102	0.50504	1.3814	0.7593	0.5766	1.4166	1.2407	1.07492	1.2834	1.7065	0.4544	1.6285	0.678	1.15016	0.78998	1.42197	0.555553
3653	1-methylnicotinamide	Cofactors and Vitamins	Nicotinate and Nicotinamide Metabolism	27665	LC/MS Pos Early	55	1940	137.071	10129985	1005-24-9	C02918	HMDB00699	1.281	1.7813	2.5203	2.4365	1.8234	1.9685	0.4404	0.9133	1.58	0.7051	0.6952	0.8668	2.0503	0.8827	0.621	0.7522	0.895	1.04024	0.9801	0.8717	1.0199	2.8919	1.4165	1.43602	0.95352	1.70226	0.560149
407	N,N,N-trimethyl-alanylproline betaine (TMAP)	Amino Acid	Urea cycle; Arginine and Proline Metabolism	62947	LC/MS Neg	100020217	1596	289.14					0.9339	1.244	0.8267	1.0403	0.8827	0.98552	0.8948	0.9632	0.8369	0.8132	0.9114	0.8839	1.0099	1.0542	0.9901	1.0916	1.0201	1.03318	2.5446	2.3654	2.2008	2.199	2.8068	2.42332	0.95854	1.70442	0.562385
400	N-methylhydroxyproline	Amino Acid	Urea cycle; Arginine and Proline Metabolism	62068	LC/MS Pos Early	100020215	1145	146.081					1.2424	1.4849	1.501	1.3617	1.2963	1.37726	0.5379	0.8021	0.9847	0.6737	1.0153	0.80274	0.9711	0.8517	0.8436	0.9707	0.7996	0.88734	1.479	1.5585	1.1003	2.3298	1.6499	1.6235	0.84504	1.50038	0.563217
2215	1-oleoyl-GPG (18:1)*	Lipid	Lysophospholipid	45968	LC/MS Neg	100005716	5610	509.288					1.2782	0.5639	2.7756	3.8128	1.5917	2.00444	0.5591	0.8229	0.5591	0.9549	0.8233	0.74386	0.5591	1.013	0.8409	1.4649	0.987	0.97298	0.5591	0.5591	0.5591	0.5591	2.9789	1.04306	0.85842	1.52375	0.56336
3937	sucralose	Xenobiotics	Food Component/Plant	36649	LC/MS Neg	100001789	3140	395.007	71485	56038-13-2	C12285	HMDB31554	0.8685	1	0.9852	0.889	1.0579	0.96012	0.4951	0.4585	0.5452	0.5793	0.5622	0.52806	0.8323	1.0656	1.2163	1.0415	1.0813	1.0474	1.6796	1.9524	2.1568	1.6119	1.7693	1.834	0.78773	1.39706	0.563848
394	N-acetylcitrulline	Amino Acid	Urea cycle; Arginine and Proline Metabolism	48434	LC/MS Neg	100001577	940	216.099	656979	33965-42-3	C15532	HMDB00856	0.8761	0.7737	1.1558	0.973	1.0271	0.96114	0.2485	0.2485	0.2485	0.2685	0.5138	0.30556	0.9224	1.027	0.8039	1.2553	0.9399	0.9897	1.0959	1.1764	1.2659	1.3205	1.7949	1.33072	0.64763	1.14593	0.565157
4105	ferulylglycine (2)	Xenobiotics	Food Component/Plant	54937	LC/MS Neg	100010913	2172	250.072					2.1308	1.8969	1.6348	1.2036	0.8832	1.54986	1.0115	0.4869	1.0072	0.799	2.6877	1.19846	0.487	0.5251	0.4461	0.5417	0.9846	0.5969	1.5352	2.5217	0.9363	1.6855	1.3952	1.61478	0.89768	1.58232	0.567319
2169	1-palmitoyl-GPE (16:0)	Lipid	Lysophospholipid	35631	LC/MS Pos Late	100001567	1544	454.293	9547069	53862-35-4		HMDB11503	2.1776	2.2527	1.7251	2.0131	1.7042	1.97454	0.5107	0.4944	0.5773	0.7848	1.3322	0.73988	0.8709	1.0619	0.9917	1.1284	0.8529	0.98116	1.0083	0.8952	1.2698	0.8551	1.2287	1.05142	0.86052	1.51298	0.568758
3735	biliverdin	Cofactors and Vitamins	Hemoglobin and Porphyrin Metabolism	2137	LC/MS Pos Late	250	1016	583.255	5353439	55482-27-4;55482-27-4	C00500	HMDB01008	1.3501	1.4807	1.1416	1.5595	1.9824	1.50286	0.8983	0.5955	1.0688	1.7215	0.9557	1.04796	0.7477	0.647	0.668	0.7482	0.6234	0.68686	2.0323	2.6823	0.931	1.2199	0.8367	1.54044	0.86741	1.52165	0.570046
3584	N-acetyl-beta-alanine	Nucleotide	Pyrimidine Metabolism, Uracil containing	37432	LC/MS Neg	100002102	773	130.051	76406	3025-95-4	C01073		1.0879	1.0084	1.2832	1.2359	1.1602	1.15512	0.5007	0.5007	0.5007	0.5007	0.5007	0.5007	0.8851	0.6185	0.5007	0.5007	0.9916	0.69932	0.9053	0.7216	0.5474	1.1764	1.3695	0.94404	0.60001	1.04958	0.571667
3874	1-methylxanthine	Xenobiotics	Xanthine Metabolism	34389	LC/MS Neg	100001405	1568.8	165.042	80220	6136-37-4	C16358	HMDB10738	0.9591	1.0962	1.1714	1.1516	1.2935	1.13436	0.4178	0.275	0.1846	0.4727	0.3167	0.33336	1.0409	0.8196	0.6486	0.9527	1.1764	0.92764	1.2461	1.2865	0.6545	1.0477	1.0733	1.06162	0.6305	1.09799	0.574231
635	glycylisoleucine	Peptide	Dipeptide	36659	LC/MS Pos Early	100001790	3002	189.123	88079	19461-38-2		HMDB28844	1.2209	0.9764	0.9341	1.4536	1.3621	1.18942	0.4268	0.6606	0.4415	0.6991	1.4471	0.73502	0.5789	1.0236	0.7949	1.5784	0.7108	0.93732	1.9277	1.7263	1.5278	1.4715	1.9086	1.71238	0.83617	1.4509	0.576311
1593	3-hydroxysuberate	Lipid	Fatty Acid, Monohydroxy	31936	LC/MS Polar	100001143	3000	189.077	22328017	73141-47-6		HMDB00325	0.9307	1.0064	1.164	0.8601	0.8972	0.97168	0.6151	0.8206	1.0157	0.7492	1.1457	0.86926	1.2365	0.9936	0.603	0.7943	0.7525	0.87598	2.1518	2.1158	1.412	2.2457	2.3499	2.05504	0.87262	1.51336	0.576611
349	2,3-dihydroxy-5-methylthio-4-pentenoate (DMTPA)*	Amino Acid	Methionine, Cysteine, SAM and Taurine Metabolism	62805	LC/MS Neg	100020893	1156	177.023					0.6892	1.1395	1.8369	1.8497	1.2475	1.35256	0.3674	0.4343	1.0789	0.3674	0.9247	0.63454	2.074	0.7277	0.6907	0.8873	0.9666	1.06926	0.802	1.4236	1	2.9551	1.6257	1.56128	0.8519	1.45692	0.584727
689	leucylglycine	Peptide	Dipeptide	40045	LC/MS Pos Early	100003185	2778	189.123	79070	686-50-0		HMDB28929	2.536	3.1509	1.7011	1.7434	3.5738	2.54104	0.8035	0.8548	1.053	1.1595	1.2015	1.01446	0.8706	0.9983	0.9046	1.3024	0.6694	0.94906	0.7494	0.8211	0.7814	0.7291	1.0017	0.81654	0.98176	1.67879	0.584802
21	homoserine (homoserine lactone)	Amino Acid	Glycine, Serine and Threonine Metabolism	18351	LC/MS Polar	100000458	2875.8	118.051	12647	672-15-1	C00263	HMDB00719	0.2827	1.0205	0.6024	1.9085	1.3791	1.03864	0.1562	0.1562	0.1562	0.4116	0.1562	0.20728	1	1.8487	1.0193	1.1361	0.4791	1.09664	0.5622	0.5353	0.7859	1.6604	2.3472	1.1782	0.65196	1.10842	0.588189
4898	S-(3-hydroxypropyl)mercapturic acid (HPMA)	Xenobiotics	Chemical	44552	LC/MS Neg	100004568	1576	220.065	3371179	23127-40-4			0.9206	1.2256	0.9434	1.1533	1.3066	1.1099	0.7752	0.7384	0.8023	0.7584	0.7492	0.7647	1.157	1.041	0.8337	1.1688	0.959	1.0319	1.9073	1.707	1.6839	2.0484	2.369	1.94312	0.8983	1.52651	0.588467
1577	2-hydroxyheptanoate*	Lipid	Fatty Acid, Monohydroxy	61827	LC/MS Polar	100019960	925	145.087	2750949				2.2311	1.8633	1.3107	1.5291	1.3939	1.66562	0.595	0.7379	0.5093	0.4673	1.0562	0.67314	1.0332	1.0692	0.8111	1.0873	0.8078	0.96172	1.2058	1.6073	0.7826	0.9668	0.9668	1.10586	0.81743	1.38574	0.589887
3497	1-methyladenine	Nucleotide	Purine Metabolism, Adenine containing	1527	LC/MS Pos Early	54	2133	150.077	78821	5142-22-3	C02216	HMDB11599	1.014	1.2833	1.3654	1.2728	1.0984	1.20678	0.8783	0.6975	0.847	0.7853	0.7459	0.7908	1.0546	0.986	0.945	0.9787	0.8731	0.96748	1.7075	1.7886	1.5726	1.8971	1.9012	1.7734	0.87914	1.49009	0.589991
2217	1-linoleoyl-GPG (18:2)*	Lipid	Lysophospholipid	54885	LC/MS Neg	100009227	5516	507.273					1.9186	0.9068	2.5245	2.2649	1.9328	1.90952	0.661	0.6558	0.8046	0.6558	0.8182	0.71908	0.9795	1	1.1026	0.9747	0.6558	0.94252	0.6558	0.6558	0.6558	0.6558	1.908	0.90624	0.8308	1.40788	0.590107
108	2-aminoadipate	Amino Acid	Lysine Metabolism	6146	LC/MS Pos Early	381	1912	162.076	469	542-32-5;1118-90-7	C00956	HMDB00510	1.2858	1.6575	1.2911	1.4523	1.3896	1.41526	0.6931	0.7923	0.8497	0.837	0.7457	0.78356	0.8906	0.7326	0.6033	0.7979	0.8278	0.77044	1.0896	1.0958	1.0943	1.4255	1.3368	1.2084	0.777	1.31183	0.592302
4297	N-acetylpyrraline	Xenobiotics	Food Component/Plant	48438	LC/MS Neg	100006120	2545	295.13					1.7516	2.2988	2.2049	2.3471	2.2312	2.16672	0.2395	0.2928	0.2686	0.2605	0.4576	0.3038	2.2129	1.4853	1.0617	1.6684	1.2897	1.5436	0.8345	0.9529	0.9126	1.0127	0.9873	0.94	0.9237	1.55336	0.594646
443	1-methylguanidine	Amino Acid	Guanidino and Acetamido Metabolism	48114	LC/MS Pos Early	100000715	2149	74.0713	10111	22661-87-6	C02294	HMDB01522	0.8642	2.1682	1.217	1.5325	1.0504	1.36646	0.5262	0.698	0.4564	0.4564	0.6049	0.54838	1	0.9596	0.9411	0.8417	0.9954	0.94756	0.8879	1.1255	1.1212	1.2059	1.3281	1.13372	0.74797	1.25009	0.598333
3617	5,6-dihydrothymine	Nucleotide	Pyrimidine Metabolism, Thymine containing	1418	LC/MS Neg	158	1637.8	127.051	93556	696-04-8	C00906	HMDB00079	2.2447	2.1214	2.0086	1.5582	1.4982	1.88622	0.7123	0.4214	0.3877	0.4162	0.5549	0.4985	0.9191	1.6146	1.1512	1.2747	0.8852	1.16896	0.7518	1.0809	0.5745	0.8999	1.1418	0.88978	0.83373	1.388	0.60067
3472	xanthine	Nucleotide	Purine Metabolism, (Hypo)Xanthine/Inosine containing	3147	LC/MS Pos Early	1004	1032	153.041	1188	69-89-6	C00385	HMDB00292	0.9705	0.9623	0.7574	1.2212	1.1611	1.0145	1.0295	1.3881	0.8841	1.4233	1.1298	1.17096	0.4618	0.5802	0.6415	0.6278	0.4521	0.55268	2.2678	1.8316	1.0824	1.7125	2.2811	1.83508	0.86182	1.42479	0.604875
1522	adipoylcarnitine (C6-DC)	Lipid	Fatty Acid Metabolism(Acyl Carnitine)	52988	LC/MS Pos Early	100006614	2570	290.16	71296139			HMDB61677	0.9307	1.1525	1.4448	1.1449	1.0175	1.13808	0.5443	0.5224	0.5888	0.4351	0.6143	0.54098	0.962	0.8868	0.9825	0.9801	0.9484	0.95196	1.2277	1.5057	1.0721	1.4744	1.191	1.29418	0.74647	1.21613	0.613808
426	spermidine	Amino Acid	Polyamine Metabolism	485	LC/MS Pos Early	50	3355	146.165	1102	124-20-9	C00315	HMDB01257	1.7143	3.0279	1.4938	1.4611	1.1041	1.76024	0.8171	0.8383	0.4871	0.6975	1.0904	0.78608	0.9334	0.8826	1.1154	1.3455	0.7013	0.99564	1.7242	1.0205	1.2423	0.9795	0.724	1.1381	0.89086	1.44917	0.614738
3583	beta-alanine	Nucleotide	Pyrimidine Metabolism, Uracil containing	55	LC/MS Pos Early	244	1905	90.055	239	56-41-7;107-95-9	C00099	HMDB00056	1.6691	2.2009	1.8155	1.9631	1.9309	1.9159	0.7129	1.0902	0.5391	0.5826	1.3167	0.8483	0.999	1.0268	0.7457	0.987	0.9009	0.93188	1.0426	1.001	0.8085	0.9233	1.1229	0.97966	0.89009	1.44778	0.614796
1217	laurate (12:0)	Lipid	Medium Chain Fatty Acid	1645	LC/MS Neg	181	5300	199.17	3893	143-07-7	C02679	HMDB00638	1.0275	1.5649	1.4311	1.5227	1.0847	1.32618	0.5147	0.8413	0.6428	2.2094	0.7424	0.99012	0.7967	0.8892	1.0005	0.9562	0.9771	0.92394	3.203	1.3079	0.9995	1.6201	1.7779	1.78168	0.95703	1.55393	0.615877
236	picolinate	Amino Acid	Tryptophan Metabolism	1512	LC/MS Pos Early	1022	910	124.039	1018	98-98-6	C10164	HMDB02243	1.4265	1.2275	1.7292	1.5401	1.5997	1.5046	1.4085	0.3246	0.3246	0.3246	0.3246	0.54138	0.799	1	0.7188	0.933	1.0629	0.90274	0.8319	0.7648	1.1015	0.3246	0.9906	0.80268	0.72206	1.15364	0.625897
1194	malonate	Lipid	Fatty Acid Synthesis	15872	LC/MS Polar	818	3447	103.004	867	141-82-2;26522-22-85-0	C00383	HMDB00691	0.9555	1.0445	1.6369	1.5263	1.106	1.25384	0.4035	0.8735	0.5419	0.7623	1.1681	0.74986	1.1431	1.0503	0.6515	0.7709	0.7236	0.86788	1.2876	2.0256	1.3898	0.8533	1.0737	1.326	0.80887	1.28992	0.62707
1372	pimelate (C7-DC)	Lipid	Fatty Acid, Dicarboxylate	15704	LC/MS Polar	100000101	2745	159.066	385	111-16-0	C02656	HMDB00857	1.0157	0.9843	0.7159	0.9103	0.9531	0.91586	0.7159	0.7159	0.7159	0.7159	0.7159	0.7159	0.7159	0.7159	0.7159	0.7159	0.7159	0.7159	1.972	1.5915	0.8688	1.1223	1.2011	1.35114	0.7159	1.1335	0.631584
3551	orotate	Nucleotide	Pyrimidine Metabolism, Orotate containing	1505	LC/MS Polar	445	1638.1	155.01	967	50887-69-9	C00295	HMDB00226	1.673	2.7601	2.0022	1.1609	1.513	1.82184	1.2041	1.1799	1.3726	1.499	1.7411	1.39934	0.1725	0.1855	0.1241	0.3316	0.1187	0.18648	0.4279	0.8511	0.7004	0.8229	0.6253	0.68552	0.79291	1.25368	0.632466
3658	trigonelline (N'-methylnicotinate)	Cofactors and Vitamins	Nicotinate and Nicotinamide Metabolism	32401	LC/MS Pos Early	100001092	1388	138.055	5570	535-83-1	C01004	HMDB00875	1.1939	1.6476	1.3291	1.0855	1.2477	1.30076	0.9145	0.9002	0.7815	0.6707	1.3321	0.9198	0.9072	0.8085	0.6787	0.9082	0.8098	0.82248	1.5094	1.6387	1.1291	1.4141	1.4383	1.42592	0.87114	1.36334	0.638975
121	N,N-dimethyl-5-aminovalerate	Amino Acid	Lysine Metabolism	62819	LC/MS Pos Early	100020842	2290	146.118					1.0455	0.9013	1.281	1.129	1.2312	1.1176	0.7687	0.9397	0.9607	0.9805	0.7104	0.872	0.7394	0.5658	0.6671	0.8753	0.839	0.73732	1.3985	1.2962	1.0195	1.8283	1.4486	1.39822	0.80466	1.25791	0.63968
396	N-delta-acetylornithine	Amino Acid	Urea cycle; Arginine and Proline Metabolism	43249	LC/MS Neg	100004523	858	173.093	9920500				1.173	1.1652	1.3832	1.5076	1.1432	1.27444	1.0151	0.9086	1.1392	0.9319	1.3591	1.07078	0.4419	0.4613	0.4354	0.4934	0.4869	0.46378	1.0178	1.2624	0.9314	0.9849	1.3915	1.1176	0.76728	1.19602	0.641528
4104	ferulylglycine (1)	Xenobiotics	Food Component/Plant	54936	LC/MS Neg	100010912	2239	250.072					1.1306	1.1618	1.2607	1.266	0.8168	1.12718	1.153	0.664	0.7348	0.7157	2.3527	1.12404	0.7997	0.7033	0.6283	0.6665	0.8694	0.73344	1.6108	2.7484	1.1462	1.854	1.3249	1.73686	0.92874	1.43202	0.648552
4848	sulfate*	Xenobiotics	Chemical	46960	LC/MS Neg	100002528	616	96.9601	1118	14808-79-8	C00059	HMDB01448	0.9883	1.3766	1.2588	0.9244	1.0117	1.11196	0.6286	0.6602	0.5217	0.563	0.8824	0.65118	1.5146	1.0247	0.8494	0.9297	1.1175	1.08718	1.7936	1.8038	1.1328	1.3383	1.7028	1.55426	0.86918	1.33311	0.651994
287	3-methylglutaconate	Amino Acid	Leucine, Isoleucine and Valine Metabolism	57747	LC/MS Polar	100002458	2700	99.0452	1551553	5746-90-7		HMDB00522	0.7694	0.9749	0.7492	0.9424	0.7597	0.83912	0.7492	0.7492	0.7492	0.7492	0.7492	0.7492	0.7492	0.7492	0.7492	0.7492	0.7492	0.7492	1.3581	1.9576	1.0251	1.6227	1.3257	1.45784	0.7492	1.14848	0.65234
1173	succinylcarnitine (C4)	Energy	TCA Cycle	37058	LC/MS Pos Early	100001948	2291	262.129	71464481	256928-74-2		HMDB61717	1.0511	1.1474	1.3893	1.299	1.2386	1.22508	0.5341	0.7547	0.5763	0.4992	0.6663	0.60612	1.1597	0.8397	1.0015	0.9333	0.9267	0.97218	0.9985	1.3261	1.232	1.3407	1.0404	1.18754	0.78915	1.20631	0.654185
112	glutaroylcarnitine (C5)	Amino Acid	Lysine Metabolism	44664	LC/MS Pos Early	100001593	2393	276.144	71464488	102636-82-8		HMDB13130	1	0.3405	1.6502	1.1306	0.481	0.92046	0.3405	0.3405	0.3405	0.3405	0.3405	0.3405	0.8755	1.0187	0.8579	0.6356	0.7564	0.82882	0.3405	1.0239	1.0234	1.5812	0.3405	0.8619	0.58466	0.89118	0.656052
4054	chrysin	Xenobiotics	Food Component/Plant	40431	LC/MS Pos Late	100002958	1080	255.065	5281607	480-40-0	C10028	HMDB36619	0.9698	1.0521	2.5292	1.4275	1.6179	1.5193	0.5154	0.7707	0.9916	1.0815	0.4369	0.75922	1.9312	1.0084	0.902	1.5001	1.1814	1.30462	0.8107	1.9902	0.9119	3.4682	0.9274	1.62168	1.03192	1.57049	0.657069
1394	octadecadienedioate (C18:2-DC)*	Lipid	Fatty Acid, Dicarboxylate	61860	LC/MS Neg	100019982	4676	309.207					1.0427	1.6709	1	1.3954	1.58	1.3378	0.9391	0.5168	0.5168	0.9984	0.9913	0.79248	1.0808	0.8167	0.5168	0.9685	0.9276	0.86208	1.3143	1.3146	1.0877	1.2927	0.8618	1.17422	0.82728	1.25601	0.658657
499	alanylleucine	Peptide	Dipeptide	37093	LC/MS Pos Early	100001890	3055	203.139	259583	1638-60-4		HMDB28691	2.1343	2.9204	1.2997	1.3164	2.8028	2.09472	0.7424	1.0406	0.7851	0.9626	0.914	0.88894	1.0374	1.1993	0.9135	1.3884	0.7348	1.05468	0.9299	0.7902	0.8765	0.7197	0.9028	0.84382	0.97181	1.46927	0.661424
1746	N-linoleoyltaurine*	Lipid	Endocannabinoid	61826	LC/MS Neg	100005814	5505	386.237					0.6684	0.2245	1.4145	1.1534	0.7645	0.84506	1	0.8986	0.9043	1.4437	1.2823	1.10578	0.5801	0.4056	1.5402	0.7792	1.1774	0.8965	1.5246	3.0947	0.9517	2.8458	2.4563	2.17462	1.00114	1.50984	0.663077
1500	octanoylcarnitine (C8)	Lipid	Fatty Acid Metabolism(Acyl Carnitine)	33936	LC/MS Pos Late	100001247	950	288.217	123701	3671-77-0	C02838	HMDB00791	0.4488	0.6979	0.7234	0.4488	0.4488	0.55354	0.931	1.08	0.9487	0.628	1.6063	1.0388	0.7467	0.6427	1.0513	0.6888	0.5272	0.73134	2.0859	2.2805	2.0133	2.5065	1.6614	2.10952	0.88507	1.33153	0.664702
2592	sphingomyelin (d18:1/17:0, d17:1/18:0, d19:1/16:0)	Lipid	Sphingomyelins	52615	LC/MS Pos Late	100008920	2312	717.591		121999-64-2			1	1.1383	0.8612	0.9612	1.2259	1.03732	0.5652	0.5652	0.5652	0.5652	2.2704	0.90624	0.5652	0.5652	0.7006	1.4949	0.5652	0.77822	1.7503	0.929	0.5652	0.6658	3.572	1.49646	0.84223	1.26689	0.664801
433	N1,N12-diacetylspermine	Amino Acid	Polyamine Metabolism	52987	LC/MS Pos Early	100002132	3105	287.244	132680	61345-83-3	C03413	HMDB02172	0.7432	0.6801	1.107	1.0555	0.9177	0.9007	0.5123	0.5123	0.5123	0.5123	0.5123	0.5123	0.5123	1	1.3472	1.3947	0.8449	1.01982	1.0196	1.8196	0.6401	0.9531	2.5053	1.38754	0.76606	1.14412	0.669563
70	N-acetyl-1-methylhistidine*	Amino Acid	Histidine Metabolism	43255	LC/MS Pos Early	100004299	2100	212.103	193270				1.0742	0.9397	1.3659	1.1047	1.1796	1.13282	0.9847	0.9964	1.015	1.0355	1.0669	1.0197	1.0036	0.5146	0.4088	0.7172	0.6668	0.6622	0.791	1.3607	0.9644	2.0339	1.6623	1.36246	0.84095	1.24764	0.674033
2453	linolenoyl-linolenoyl-glycerol (18:3/18:3) [2]*	Lipid	Diacylglycerol	54952	LC/MS Pos Late	100010933	2268	630.509				HMDB07278	2.3261	1.7454	2.0897	1.3172	1.6982	1.83532	0.9624	0.3004	1.0376	0.7552	0.813	0.77372	0.8174	1.1314	0.8399	1.3537	0.7095	0.97038	0.5567	0.5831	0.4915	0.6596	1.406	0.73938	0.87205	1.28735	0.677399
1587	2-hydroxylignocerate*	Lipid	Fatty Acid, Monohydroxy	61699	LC/MS Neg	100019894	6805	383.353	102430		C17873	HMDB39540	2.4182	0.7615	0.1833	1.2385	2.9807	1.51644	5.7715	0.5053	2.5838	0.681	0.1273	1.93378	1.4611	0.2544	0.4722	5.3254	0.3034	1.5633	6.8926	0.1164	0.1146	5.1651	5.929	3.64354	1.74854	2.57999	0.677731
3565	pseudouridine	Nucleotide	Pyrimidine Metabolism, Uracil containing	33442	LC/MS Neg	821	1100	243.062	15047	1445-07-4	C02067	HMDB00767	1.2414	1.2248	1.1867	1.2112	1.2164	1.2161	0.7241	0.7299	0.6542	0.6533	0.7572	0.70374	0.8324	0.888	0.8762	0.8656	0.8149	0.85542	1.0551	1.0301	0.9881	1.1091	1.2246	1.0814	0.77958	1.14875	0.678633
3716	biopterin	Cofactors and Vitamins	Tetrahydrobiopterin Metabolism	12358	LC/MS Neg	1548	1398	236.079	445040	22150-76-1	C06313	HMDB00468	1.0669	1.055	1.2266	1.0271	1.1741	1.10994	0.6444	0.654	1.0438	0.5615	0.8327	0.74728	1.2331	0.7603	0.8153	0.8286	0.7866	0.88478	1.0477	1.32	0.9729	1.9093	1.2079	1.29156	0.81603	1.20075	0.6796
932	phenylacetylglutamine	Peptide	Acetylated Peptides	35126	LC/MS Neg	100001417	2330	263.104	92258	28047-15-6	C04148	HMDB06344	0.82	1.3338	1.3198	1.4535	1.4699	1.2794	1.2582	0.7848	1.384	1.061	0.4384	0.98528	0.5541	0.5918	0.4621	0.4384	0.4384	0.49696	1.0583	0.9417	0.6013	0.5598	1.3153	0.89528	0.74112	1.08734	0.68159
99	N6-formyllysine	Amino Acid	Lysine Metabolism	17895	LC/MS Pos Early	100000486	1992	175.108	70923	1190-48-3			1.4028	1.2613	1.7007	1.4648	1.1109	1.3881	0.822	0.6935	0.7971	0.6005	1.0983	0.80228	0.9239	0.9361	0.9178	0.8164	0.9507	0.90898	1.114	1.2528	1.0014	0.8657	1.2876	1.1043	0.85563	1.2462	0.686591
1392	octadecenedioate (C18:1-DC)*	Lipid	Fatty Acid, Dicarboxylate	61861	LC/MS Neg	100019978	4875	311.223					1.5136	1.2387	1.9726	2.0599	1.3457	1.6261	0.8034	0.8243	0.8426	1.1291	1.5588	1.03164	0.8142	0.8704	0.9287	0.8602	1.0548	0.90566	0.964	1.6377	0.811	1.4902	1.036	1.18778	0.96865	1.40694	0.68848
56	N-methyl-GABA	Amino Acid	Glutamate Metabolism	39577	LC/MS Pos Early	100003152	2109	118.086	70703	1119-48-8	C15987		1.2294	1.5264	1.4763	1.3372	1.0675	1.32736	0.6273	0.636	0.6913	0.6815	1.0904	0.7453	0.8541	0.7759	0.9055	1.275	0.8165	0.9254	0.9368	0.917	1.0632	1.2719	1.2909	1.09596	0.83535	1.21166	0.689426
2359	1-(1-enyl-stearoyl)-GPE (P-18:0)*	Lipid	Lysoplasmalogen	39271	LC/MS Pos Late	100003001	1649	466.329					1.8518	1.4916	1.767	1.2763	1.6789	1.61312	0.4546	0.5619	0.5941	0.6967	1.5385	0.76916	0.5867	1.1276	1.17	1.3082	0.7749	0.99348	0.5738	0.9834	1.0166	0.6943	1.43	0.93962	0.88132	1.27637	0.690489
2225	1-linoleoyl-GPI* (18:2)*	Lipid	Lysophospholipid	36594	LC/MS Neg	100001778	5494	595.289					1.4186	0.9864	2.1962	2.9675	2.0948	1.9327	1.2065	0.3012	1.1227	0.765	0.8605	0.85118	1.171	0.8665	1.0136	0.8046	0.6088	0.8929	0.3012	0.6063	0.3012	0.4999	1.2227	0.58626	0.87204	1.25948	0.692381
4125	homostachydrine*	Xenobiotics	Food Component/Plant	33009	LC/MS Pos Early	100001550	1750	158.118	441447	1195-94-4	C08283	HMDB33433	1.0823	1.3987	1.0669	0.9633	1.0604	1.11432	0.8627	0.7385	0.7871	0.8168	1.2903	0.89908	0.8843	0.9231	0.9827	0.7173	0.7744	0.85636	1.4365	1.6932	1.0173	1.3709	1.5353	1.41064	0.87772	1.26248	0.695235
3788	benzoate	Xenobiotics	Benzoate Metabolism	15778	LC/MS Neg	100000008	1750	121.029	243	65-85-0	C00180	HMDB01870	1.2015	1.2755	1.2976	0.9762	1.0935	1.16886	0.9059	1.0902	0.8524	0.7901	1.6268	1.05308	0.8788	0.9613	0.9986	1.0797	1.0014	0.98396	2.9757	0.9084	1.6727	2.2805	0.9506	1.75758	1.01852	1.46322	0.696081
1161	N6-carboxymethyllysine	Carbohydrate	Advanced Glycation End-product	36713	LC/MS Pos Early	100001768	2500	205.118	123800	5746-04-03			1.258	1.271	1.1768	1.1761	1.1436	1.2051	0.8731	1.1053	0.8006	0.9183	0.8078	0.90102	0.9322	0.9857	0.8473	1.0071	0.8221	0.91888	1.6355	1.5202	0.9929	1.2866	1.5292	1.39288	0.90995	1.29899	0.700506
1458	butyrylcarnitine (C4)	Lipid	Fatty Acid Metabolism (also BCAA Metabolism)	32412	LC/MS Pos Early	100001054	2860	232.154	439829	25576-40-3	C02862	HMDB02013	2.1326	0.2994	0.2994	0.3761	0.9236	0.80622	0.9053	1.351	0.9033	0.8535	2.9673	1.39608	0.2994	0.2994	0.2994	0.2994	0.2994	0.2994	0.5467	2.6868	2.0126	1.4486	1.3251	1.60396	0.84774	1.20509	0.703466
2661	4-cholesten-3-one	Lipid	Sterol	38125	LC/MS Pos Late	100002227	2520	385.346	91477	601-57-0	C00599	HMDB00921	1.0182	0.9295	1.2516	1.0389	1.1823	1.0841	0.552	1.2906	0.5345	1.0627	0.2827	0.7445	0.9524	0.9797	0.9821	0.8327	0.8286	0.9151	1.0179	1.0425	1.7741	1.1701	1.2832	1.25756	0.8298	1.17083	0.708728
2441	oleoyl-oleoyl-glycerol (18:1/18:1) [2]*	Lipid	Diacylglycerol	54946	LC/MS Pos Late	100010919	3695	638.572				HMDB07218	1.7737	1.083	1.9751	0.9	1.1994	1.38624	0.8516	0.5287	0.9874	0.8594	1.1127	0.86796	0.7251	1.0779	0.6586	1.0162	0.5277	0.8011	1.6375	0.716	0.5849	0.8781	1.0126	0.96582	0.83453	1.17603	0.709616
2392	2-linoleoylglycerol (18:2)	Lipid	Monoacylglycerol	32506	LC/MS Neg	100000987	6250	279.233	5365676	3443-82-1		HMDB11538	0.6233	0.2902	2.1809	2.1169	1.876	1.41746	0.8228	0.6297	1.0632	0.8604	1.5818	0.99158	0.8849	1.0097	1.0159	1.4343	0.3521	0.93938	2.2462	0.8782	0.3695	0.9903	2.0321	1.30326	0.96548	1.36036	0.709724
2451	linoleoyl-linolenoyl-glycerol (18:2/18:3) [2]*	Lipid	Diacylglycerol	54964	LC/MS Pos Late	100010927	2478	632.525				HMDB07250	1.8702	1.2799	1.8467	1.1798	1.4648	1.52828	1.0868	0.3696	1.051	0.8015	1.0697	0.87572	0.707	0.7942	0.7463	0.949	0.5548	0.75026	0.6421	0.6943	0.504	0.7432	1.2091	0.75854	0.81299	1.14341	0.711022
4290	pyrraline	Xenobiotics	Food Component/Plant	48428	LC/MS Pos Early	100001767	2750	255.134	122228	74509-14-1		HMDB33143	1.9057	1.7103	1.6961	1.6887	1.4808	1.69632	0.6032	0.5307	0.5721	0.5404	0.7865	0.60658	1.1976	1.1545	0.8354	1.1545	1.215	1.1114	0.6836	0.7867	0.6535	0.57	0.8455	0.70786	0.85899	1.20209	0.71458
2	N-acetylglycine	Amino Acid	Glycine, Serine and Threonine Metabolism	27710	LC/MS Pos Early	100001006	826	118.05	10972	543-24-8		HMDB00532	1.1456	1.2183	1.3843	1.4918	0.9494	1.23788	0.6991	0.4917	0.402	0.4453	0.6905	0.54572	1.0235	1.1064	1.0498	1.0092	1.1614	1.07006	0.9908	1.2409	0.8065	0.9795	1.0613	1.0158	0.80789	1.12684	0.716952
456	5-oxoproline	Amino Acid	Glutathione Metabolism	1494	LC/MS Neg	1021	738.5	128.035	7405	98-79-3	C01879	HMDB00267	1.7634	2.3387	1.6556	1.5403	1.9598	1.85156	0.2476	0.2123	0.2176	0.2381	0.3531	0.25374	1.7299	1.745	1.1089	2.1023	1.7944	1.6961	0.9751	0.8514	0.568	1.0249	0.8821	0.8603	0.97492	1.35593	0.719005
1802	glycerophosphoethanolamine	Lipid	Phospholipid Metabolism	37455	LC/MS Pos Early	100001620	659	216.063	123874	33049-08-0	C01233	HMDB00114	1.6051	1.1734	1.4212	1.0149	1.3821	1.31934	0.3633	0.4377	0.4496	0.5566	0.8948	0.5404	0.6626	1.3671	1.2363	1.522	0.9891	1.15542	1.0109	0.9358	1.1253	0.7004	1.4145	1.03738	0.84791	1.17836	0.719568
3756	carotene diol (3)	Cofactors and Vitamins	Vitamin A Metabolism	57637	LC/MS Pos Late	100015968	1948	568.428					1.0057	1.4015	1.2636	1.2707	1.2366	1.23562	0.6411	0.9511	0.8421	0.9943	1.0813	0.90198	0.8264	0.9426	0.951	0.9611	0.7899	0.8942	1.3821	1.2556	1.4275	1.0377	1.1056	1.2417	0.89809	1.23866	0.72505
2837	taurocholate	Lipid	Primary Bile Acid Metabolism	18497	LC/MS Neg	1648	5150	514.284	6675	145-42-6	C05122	HMDB00036	1.0514	0.9431	1.6447	1.4714	1.2885	1.27982	0.6602	0.817	0.7657	0.4492	1.398	0.81802	0.7379	1.0743	1.1942	0.8455	1.593	1.08898	1.3253	1.6923	0.2982	2.4683	0.9486	1.34654	0.9535	1.31318	0.7261
4283	feruloylputrescine	Xenobiotics	Food Component/Plant	48518	LC/MS Pos Early	100006048	2862	265.155	5281796	501-13-3	C10497		0.9609	1.1346	1.142	0.8366	1.0728	1.02938	0.8106	0.8703	0.8839	0.8648	0.7328	0.83248	0.873	1.0827	0.9542	1.0391	1.0497	0.99974	1.5629	1.4968	1.3633	1.5628	1.482	1.49356	0.91611	1.26147	0.726224
444	4-guanidinobutanoate	Amino Acid	Guanidino and Acetamido Metabolism	15681	LC/MS Pos Early	100000096	2320	146.092	500	463-003;463-00-3	C01035	HMDB03464	1.0044	1.2676	1.0901	1.2145	1.1703	1.14938	0.8284	0.8585	0.7671	0.7523	0.7698	0.79522	1.1065	0.9956	0.9956	1.2409	0.8861	1.04494	1.5787	1.3024	0.9718	1.5813	1.4329	1.37342	0.92008	1.2614	0.729412
841	valylglutamine	Peptide	Dipeptide	42079	LC/MS Pos Early	100003640	2295	246.145	5253209	42854-54-6		HMDB29125	1.9427	2.1236	1.4495	1.3543	1.947	1.76342	0.8325	0.7022	0.8428	0.6784	0.9623	0.80364	0.9102	1.0377	0.8415	1.2575	1.0459	1.01856	0.7812	0.6425	0.6146	0.5622	1.0417	0.72844	0.9111	1.24593	0.731261
4079	daidzein	Xenobiotics	Food Component/Plant	32453	LC/MS Neg	100001219	3566	253.051	5281708	486-66-8	C10208	HMDB03312	1.547	1.5123	1.5862	1.0085	1.9719	1.52518	0.9191	0.4295	0.9295	0.8771	1.1478	0.8606	1.007	0.8431	0.6394	0.993	1.1944	0.93538	0.7512	1.1935	0.7947	0.7765	1.1085	0.92488	0.89799	1.22503	0.733035
3694	gamma-tocotrienol	Cofactors and Vitamins	Tocopherol Metabolism	37501	LC/MS Pos Late	100001981	1918	410.318	5282349	14101-61-2	C14155	HMDB12958	1.1877	1.2419	1.0121	0.9879	1.0916	1.10424	0.8873	0.786	0.8279	1.1181	0.874	0.89866	0.889	0.8806	0.9871	0.932	0.7829	0.89432	1.2987	1.457	1.3211	1.407	1.2194	1.34064	0.89649	1.22244	0.733361
3516	2'-deoxyadenosine	Nucleotide	Purine Metabolism, Adenine containing	1553	LC/MS Pos Early	211	2252	252.109	13730	16373-93-6	C00559	HMDB00101	1.095	1.1911	1.1492	1.0008	0.9193	1.07108	1.2807	0.4604	1.1237	0.4822	2.0584	1.08108	0.4313	0.6937	0.981	0.3269	0.6234	0.61126	1.3012	1.0869	1.6131	1.0918	0.9992	1.21844	0.84617	1.14476	0.739168
1591	3-hydroxyhexanoate	Lipid	Fatty Acid, Monohydroxy	53230	LC/MS Neg	100006367	1725	131.071	151492	10191-24-9			1.2165	1.0078	1.5601	1.0796	1.1762	1.20804	0.4839	0.4839	0.4839	0.4839	0.8081	0.54874	0.4839	0.4839	0.4839	3.0828	0.897	1.0863	0.7051	1.4129	0.9922	0.9445	0.9279	0.99652	0.81752	1.10228	0.741663
427	diacetylspermidine*	Amino Acid	Polyamine Metabolism	62105	LC/MS Pos Early	100020242	2510	230.186					0.5053	0.4401	0.7259	0.7701	0.5111	0.5905	0.0512	0.0512	0.068	0.0604	0.0535	0.05686	1.3277	1.8361	2.2673	1.7929	1.7012	1.78504	1.6689	1.6201	1.4652	1.2299	3.4397	1.88476	0.92095	1.23763	0.744124
3945	genistein	Xenobiotics	Food Component/Plant	32448	LC/MS Neg	100001221	3754	269.046	5280961	446-72-0	C06563	HMDB03217	1.4073	1.3264	1.5722	0.9114	1.8779	1.41904	0.7639	0.2877	0.9903	1.0543	0.9707	0.81338	1.0097	0.8679	0.6985	1.1748	1.1498	0.98014	0.8019	1.2073	0.8606	0.8291	1.1856	0.9769	0.89676	1.19797	0.748566
3587	3-(3-amino-3-carboxypropyl)uridine*	Nucleotide	Pyrimidine Metabolism, Uracil containing	62924	LC/MS Neg	100001426	1369	344.11	171198	52745-94-5			1.6777	2.0811	1.6434	1.7384	1.887	1.80552	0.5709	0.3623	0.5575	0.6223	0.5804	0.53868	0.9916	1.0071	1.3125	1.1202	1	1.08628	0.3623	0.3623	0.3623	0.3623	0.3623	0.3623	0.81248	1.08391	0.749583
9	serine	Amino Acid	Glycine, Serine and Threonine Metabolism	1648	LC/MS Pos Early	503	1239	106.05	5951	56-45-1	C00065	HMDB00187	1.3873	1.1307	1.296	1.2919	1.0985	1.24088	0.5428	0.5107	0.6086	0.5709	1.6341	0.77342	0.5282	1.0414	0.989	1.0761	0.6697	0.86088	0.9765	1.011	0.756	0.7204	1.2284	0.93846	0.81715	1.08967	0.749906
4298	daidzein sulfate (1)	Xenobiotics	Food Component/Plant	48727	LC/MS Neg	100006362	2843	333.007					1.16	1.3053	1.2029	1.0578	1.2246	1.19012	1.0039	0.8864	0.8417	0.9961	0.8739	0.9204	0.8762	0.9079	0.9849	0.8777	0.9594	0.92122	1.2373	1.2742	1.3264	1.1344	1.3083	1.25612	0.92081	1.22312	0.752837
4340	vanillin sulfate	Xenobiotics	Food Component/Plant	48411	LC/MS Neg	100006100	2242	230.997		744984-09-6		HMDB41789	0.9799	0.9709	0.8581	1.0498	0.9483	0.9614	0.8963	0.7676	0.9586	0.578	0.9681	0.83372	1.0884	1.1066	1.0302	1.0201	1.1218	1.07342	1.5907	1.5019	1.3791	1.6982	1.6862	1.57122	0.95357	1.26631	0.75303
1795	phosphocholine	Lipid	Phospholipid Metabolism	34396	LC/MS Pos Early	267	700	184.073	1014	72556-74-2	C00588	HMDB01565	0.6631	0.4369	0.2189	0.4416	0.6531	0.48272	0.2744	1.2885	0.3864	0.7491	2.8385	1.10738	1.2509	1.6327	2.0226	4.1284	0.4753	1.90198	3.3091	3.3105	2.7208	2.7972	5.4048	3.50848	1.50468	1.9956	0.753999
140	tyrosine	Amino Acid	Tyrosine Metabolism	1299	LC/MS Pos Early	815	2430	182.081	6057	60-18-4	C00082	HMDB00158	1.7913	1.3271	1.5839	1.4514	1.3415	1.49904	0.8349	0.7034	0.9148	0.8541	2.1789	1.09722	0.5498	1.1118	0.9258	1.0051	0.7624	0.87098	1.2256	1.2385	0.9328	0.8147	1.3201	1.10634	0.9841	1.30269	0.755437
386	homocitrulline	Amino Acid	Urea cycle; Arginine and Proline Metabolism	22138	LC/MS Pos Early	100000963	1908	190.119	65072	1190-49-4	C02427	HMDB00679	1.316	1.199	2.0553	1.7637	0.8355	1.4339	0.668	0.6222	0.7083	0.7057	1.7262	0.88608	0.9799	1.1983	0.9439	0.9779	0.9725	1.0145	0.9599	1.3774	1.0201	0.8243	1.2154	1.07942	0.95029	1.25666	0.756203
3687	alpha-tocopherol	Cofactors and Vitamins	Tocopherol Metabolism	1561	LC/MS Pos Late	1105	2522	430.378	14985	59-02-9;10191-41-0	C02477	HMDB01893	1.0581	1.0698	1.0099	1.0218	1.0554	1.043	0.7927	0.9768	0.8152	0.901	0.9464	0.88642	0.9252	1.0314	0.9891	0.9901	0.9388	0.97492	1.3019	1.4969	1.567	1.3151	1.389	1.41398	0.93067	1.22849	0.757572
3688	alpha-tocopherol acetate	Cofactors and Vitamins	Tocopherol Metabolism	38288	LC/MS Pos Late	100002328	2702	490.425	2117	7695-31-2	C13202	HMDB34227	0.8422	0.9256	0.8068	0.869	1.0252	0.89376	0.7574	1.066	0.6638	1.0719	0.7987	0.87156	1.0563	0.9748	1.0558	0.8493	0.7144	0.93012	1.0995	1.4659	1.6633	1.6877	1.491	1.48148	0.90084	1.18762	0.758525
5	dimethylglycine	Amino Acid	Glycine, Serine and Threonine Metabolism	5086	LC/MS Pos Early	806	1104	104.071	673	1118-68-9	C01026	HMDB00092	0.8428	1.1281	1.3116	1.0095	1.6603	1.19046	0.7826	0.9098	0.9142	1.0842	0.9905	0.93626	0.6977	0.9616	0.8661	0.9118	0.8276	0.85296	1.2918	1.2507	1.1352	1.0104	1.1035	1.15832	0.89461	1.17439	0.761766
341	methionine sulfoxide	Amino Acid	Methionine, Cysteine, SAM and Taurine Metabolism	18374	LC/MS Pos Early	100000039	1272	166.053	158980	3226-65-1	C02989	HMDB02005	1.2606	1.0379	1.0963	1.0058	0.9857	1.07726	0.7655	0.5694	0.9942	0.7512	1.521	0.92026	0.5477	0.8612	0.8281	1.0322	0.6689	0.78762	1.2908	1.1891	0.8991	0.9454	1.4045	1.14578	0.85394	1.11152	0.768263
3693	alpha-tocotrienol	Cofactors and Vitamins	Tocopherol Metabolism	37502	LC/MS Pos Late	100001979	1986	424.334	5282347	58864-81-6	C14153	HMDB06327	1.0729	1.007	0.9364	0.9258	0.9631	0.98104	0.6164	0.9475	0.7789	0.993	0.8885	0.84486	1.0215	0.9304	1.0906	1.0917	0.8416	0.99516	1.2201	1.5512	1.458	1.4351	1.3652	1.40592	0.92001	1.19348	0.770863
2362	glycerol	Lipid	Glycerolipid Metabolism	15122	LC/MS Neg	1254	758	91.0401	753	56-81-5	C00116	HMDB00131	0.9786	1.0281	0.9668	0.9646	0.9725	0.98212	0.9018	0.7861	0.7304	0.7715	1.0214	0.84224	1.0993	1.0842	1.1779	1.1108	0.9389	1.08222	2.0158	1.6047	1.336	1.3392	1.2733	1.5138	0.96223	1.24796	0.771042
3620	methylphosphate	Nucleotide	Purine and Pyrimidine Metabolism	37070	LC/MS Pos Early	100001805	544	113	13130	7023-27-0		HMDB61711	0.5116	0.9146	0.8719	0.7123	0.9623	0.79454	0.7742	4.6612	0.4879	1.9535	0.6368	1.70272	2.2698	1.0311	0.9689	1.6115	0.4254	1.26134	4.812	3.9785	2.6502	2.7393	1.0528	3.04656	1.48203	1.92055	0.77167
34	aspartate	Amino Acid	Alanine and Aspartate Metabolism	443	LC/MS Pos Early	234	1165	134.045	5960	56-84-8	C00049	HMDB00191	1.1747	1.3017	1.3256	1.4563	1.2247	1.2966	0.4194	0.4345	0.4339	0.4979	1.0585	0.56884	0.9819	1.2215	1.0396	1.362	1.0017	1.12134	0.9445	0.9983	0.8155	0.6607	1.0114	0.88608	0.84509	1.09134	0.77436
1482	N-palmitoylglycine	Lipid	Fatty Acid Metabolism(Acyl Glycine)	42092	LC/MS Neg	100003686	5580	312.254	151008	2441-41-0		HMDB13034	0.6562	0.612	2.2279	2.8105	1.476	1.55652	0.928	0.6615	0.3763	0.7618	0.6855	0.68262	1	1.6282	1.8663	1.4449	1.8979	1.56746	0.9316	2.3043	0.5596	1.1239	1.7738	1.33864	1.12504	1.44758	0.777187
3532	7-methylguanine	Nucleotide	Purine Metabolism, Guanine containing	35114	LC/MS Pos Early	100001456	2175	166.072	11361	578-76-7	C02242	HMDB00897	1.0251	1.1971	0.9749	0.8914	1.1616	1.05002	1.4322	1.2041	1.2748	1.3522	0.9267	1.238	0.5992	0.6089	0.6122	0.6545	0.6423	0.62342	1.5517	1.298	0.9119	1.3902	1.5642	1.3432	0.93071	1.19661	0.777789
1733	palmitoyl ethanolamide	Lipid	Endocannabinoid	38165	LC/MS Neg	1489	6300	298.275	4671	544-31-0	C16512	HMDB02100	0.6213	0.3505	1.0565	1.5686	1.0066	0.9207	0.7217	0.7242	0.7703	0.8209	0.9934	0.8061	1.05	1.2798	1.5355	1.5373	0.988	1.27812	1.9397	1.9796	0.7861	1.7498	2.3388	1.7588	1.04211	1.33975	0.777839
2668	ergosterol	Lipid	Sterol	27553	LC/MS Pos Late	100001020	2420	379.336	444679	57-87-4	C01694	HMDB00878	1.1314	1.3672	1.3184	1.0743	1.2003	1.21832	0.8364	0.8116	0.7056	0.9785	0.7582	0.81806	0.9072	0.9487	0.9309	1.1196	1.0215	0.98558	0.8107	1.1975	1.3201	0.9688	1.1532	1.09006	0.90182	1.15419	0.781344
95	N6-acetyllysine	Amino Acid	Lysine Metabolism	36752	LC/MS Neg	100001734	1059	187.109	92832	692-04-6	C02727	HMDB00206	1.2162	1.1201	1.3726	1.2895	1.0587	1.21142	0.5152	0.4088	0.4788	0.625	2.416	0.88876	0.6085	1.0461	0.9539	1.4708	0.892	0.99426	1.1342	1.2295	0.8477	0.8953	1.8326	1.18786	0.94151	1.19964	0.784827
1388	hexadecanedioate (C16)	Lipid	Fatty Acid, Dicarboxylate	35678	LC/MS Neg	100001614	4615	285.207	10459	505-54-4	C19615	HMDB00672	1.4074	1.5594	1.4056	1.5743	1.6742	1.52418	0.7002	0.7192	0.6621	0.8503	1.2213	0.83062	0.85	1.1868	1.1067	1.1729	1.1572	1.09472	0.8726	1.2149	0.8025	0.8899	0.8617	0.92832	0.96267	1.22625	0.785052
2444	oleoyl-linoleoyl-glycerol (18:1/18:2) [2]	Lipid	Diacylglycerol	46799	LC/MS Pos Late	100002990	3223	636.556		104346-53-4		HMDB07219	1.9049	1.1402	1.7831	0.9983	1.3605	1.4374	0.9939	0.616	1.177	1.0904	1.4018	1.05582	0.8315	1.0017	0.8363	0.9832	0.5364	0.83782	1.667	0.7957	0.6298	0.8162	0.9465	0.97104	0.94682	1.20422	0.786252
2354	1-(1-enyl-palmitoyl)-GPC (P-16:0)*	Lipid	Lysoplasmalogen	52474	LC/MS Pos Late	100002875	1547	480.345	10917802			HMDB10407	1.9937	1.7559	2.0848	1.3338	1.8957	1.81278	0.7059	0.6055	0.7285	0.6311	1.0342	0.74104	0.7153	1.6145	1.7381	1.7397	1.002	1.36192	0.6482	0.9713	0.998	0.4315	1.2603	0.86186	1.05148	1.33732	0.786259
2526	ceramide (d18:1/17:0, d17:1/18:0)*	Lipid	Ceramides	57434	LC/MS Pos Late	100015737	3055	552.535					1.4939	1.105	1.5903	1.0569	1.427	1.33462	0.445	0.6737	0.5237	0.6444	1.0335	0.66406	0.7093	1.2109	1.127	2.3861	0.9665	1.27996	0.9005	0.9481	0.7532	0.79	2.0466	1.08768	0.97201	1.21115	0.802551
51	pyroglutamine*	Amino Acid	Glutamate Metabolism	46225	LC/MS Pos Early	100001540	1900	129.066	134508	2353-44-8			1.1671	1.2698	1.1538	1.2513	1.6032	1.28904	0.9322	1.1277	0.832	0.7665	0.8755	0.90678	1.0041	1.0031	0.9382	0.9824	0.9821	0.98198	0.9921	0.9969	1.0731	1.0612	1.163	1.05726	0.94438	1.17315	0.804995
4915	ectoine	Xenobiotics	Chemical	35651	LC/MS Pos Early	100001635	1980	143.082	126041	96702-03-3	C06231		1.5032	2.1071	1.281	1.5043	1.4775	1.57462	0.8325	1.0036	0.8504	0.7975	0.7297	0.84274	1.2606	1.1144	1.1193	0.9964	1.1177	1.12168	1.0224	0.7043	0.7316	0.9136	0.9052	0.85542	0.98221	1.21502	0.80839
3600	5-methylcytosine	Nucleotide	Pyrimidine Metabolism, Cytidine containing	21106	LC/MS Pos Early	1049	2195	126.066	65040	58366-64-6	C02376	HMDB02894	1.3064	1.7738	1.0516	0.9851	1.2211	1.2676	0.7882	0.91	0.7097	1.0083	0.7445	0.83214	1.0118	0.9596	1.0161	1.3061	0.8739	1.0335	0.9441	1.1399	0.6805	1.2134	1.2233	1.04024	0.93282	1.15392	0.808392
3661	N1-Methyl-4-pyridone-3-carboxamide	Cofactors and Vitamins	Nicotinate and Nicotinamide Metabolism	57584	LC/MS Pos Early	100001469	1260	153.066	440810	769-49-3	C05843	HMDB04194	1.0163	1.0721	1.0463	1.1425	1.181	1.09164	0.9041	1.1516	0.94	1.0104	0.9408	0.98938	0.7829	0.7978	0.7526	0.8513	0.869	0.81072	1.2519	1.2317	1.0598	1.1263	0.9896	1.13186	0.90005	1.11175	0.809579
2355	1-(1-enyl-palmitoyl)-GPE (P-16:0)*	Lipid	Lysoplasmalogen	39270	LC/MS Pos Late	100003000	1558	438.298					2.2104	1.5685	1.9409	1.4346	1.7853	1.78794	0.0418	0.0673	1	0.1126	2.7385	0.79204	0.0486	1.4277	1.1596	1.6127	0.8656	1.02284	0.0542	0.0261	0.1119	0.6519	1.3969	0.4482	0.90744	1.11807	0.811613
1211	caprylate (8:0)	Lipid	Medium Chain Fatty Acid	32492	LC/MS Neg	932	4362	143.108	379	124-07-2	C06423	HMDB00482	0.9387	1.1195	2.0321	0.9274	0.5313	1.1098	0.9548	0.7904	0.6082	0.8973	1.337	0.91754	1.0452	1.2675	1.2745	0.8388	0.9219	1.06958	1.0784	1.2478	1.9854	1.2349	1.133	1.3359	0.99356	1.22285	0.812495
4117	glycitein	Xenobiotics	Food Component/Plant	34024	LC/MS Pos Late	100001222	700	285.076	5317750	40957-83-3	C14536	HMDB05781	1.2027	0.9431	1.2143	0.8968	1.7095	1.19328	1.6416	0.6703	0.9171	1.5936	0.8509	1.1347	0.8014	0.538	0.9987	0.9913	0.9214	0.85016	1.0666	1.0449	1.0013	1.3076	1.7408	1.23224	0.99243	1.21276	0.818323
1380	sebacate (C10-DC)	Lipid	Fatty Acid, Dicarboxylate	32398	LC/MS Neg	100001211	1788	201.113	5192	111-20-6	C08277	HMDB00792	0.9608	2.1312	1.1604	1.1771	0.9462	1.27514	1.0857	0.9111	0.7477	1.0178	0.9814	0.94874	0.9822	1.0833	0.9085	0.8195	1.1673	0.99216	0.9236	1.0722	1.1036	1.2745	1.0827	1.09132	0.97045	1.18323	0.82017
336	methionine	Amino Acid	Methionine, Cysteine, SAM and Taurine Metabolism	1302	LC/MS Pos Early	415	2526	150.058	6137	63-68-3	C00073	HMDB00696	1.5802	1.2051	1.4143	1.4224	1.1864	1.36168	0.6325	0.6285	0.6653	0.714	1.6475	0.85756	0.7329	1.2164	1.0117	1.3232	0.8959	1.03602	0.9883	1.0204	0.8117	0.7313	1.1813	0.9466	0.94679	1.15414	0.820342
1730	oleoyl ethanolamide	Lipid	Endocannabinoid	38102	LC/MS Neg	1137	6450	324.291	5283454	11-58-0;111-58-0		HMDB02088	0.6022	0.2363	1.0729	1.5863	0.9083	0.8812	0.6646	0.6727	0.72	0.8015	1.0047	0.7727	0.9953	1.222	1.5589	1.477	1.011	1.25284	1.7969	1.95	0.7075	1.5935	1.8357	1.57672	1.01277	1.22896	0.824087
16	threonine	Amino Acid	Glycine, Serine and Threonine Metabolism	1284	LC/MS Pos Early	564	1514	120.066	6288	72-19-5	C00188	HMDB00167	1.2736	1.052	1.2937	1.2481	0.9575	1.16498	0.5658	0.5225	0.6091	0.6358	1.6675	0.80014	0.6437	1.085	0.9528	1.2252	0.7561	0.93256	0.9881	1.0119	0.7189	0.7275	1.2137	0.93202	0.86635	1.0485	0.826276
1804	glycerophosphoinositol*	Lipid	Phospholipid Metabolism	52307	LC/MS Pos Early	100001621	516	335.074	167572	16824-65-0			1.0921	1.035	1.2768	0.9259	1.0007	1.0661	1.268	1.3284	0.9953	1.0591	1.1932	1.1688	0.6959	0.6599	0.7083	0.6392	0.6592	0.6725	0.9608	1.5008	1.1887	1.1577	0.9993	1.16146	0.92065	1.11378	0.8266
375	arginine	Amino Acid	Urea cycle; Arginine and Proline Metabolism	1638	LC/MS Pos Early	231	2825	175.119	232	1119-34-2	C00062	HMDB00517	1.843	1.3978	1.5922	1.3462	1.3669	1.50922	1.0031	0.9646	1.0428	0.9969	2.668	1.33508	0.3332	0.5759	0.3442	0.8834	0.2903	0.4854	0.8901	0.8184	0.2947	0.4421	1.0089	0.69084	0.91024	1.10003	0.827468
2463	linoleoyl-docosahexaenoyl-glycerol (18:2/22:6) [2]*	Lipid	Diacylglycerol	54950	LC/MS Pos Late	100010929	2500	682.541				HMDB07266	1.1978	0.929	1.7263	0.8999	1.3438	1.21936	0.7834	0.7434	0.9554	1.5512	2.5992	1.32652	0.947	0.841	0.8378	1.0446	0.5643	0.84694	2.3192	1.362	0.8797	1.4677	0.9264	1.391	1.08673	1.30518	0.832628
1148	N-acetyl-beta-glucosaminylamine	Carbohydrate	Aminosugar Metabolism	35469	LC/MS Neg	1216	759	219.099	439454	4229-38-3	C01239	HMDB01104	1.6427	1.6654	1.5996	1.1866	1.8189	1.58264	0.9281	0.8412	0.8482	0.9649	1.2505	0.96658	0.7331	1.2678	1.0437	1.5559	0.8033	1.08076	1.0457	0.856	1.0351	0.7112	0.7218	0.87396	1.02367	1.2283	0.833404
4335	1-palmitoyl-2-linolenoyl-digalactosylglycerol (16:0/18:3)	Xenobiotics	Food Component/Plant	54893	LC/MS Pos Late	100010875	2278	932.63					1.3017	1.8042	0.9428	0.8339	1.3998	1.25648	0.8412	0.964	1.3124	1.1076	0.9124	1.02752	0.8457	0.8472	1.036	0.8339	0.8339	0.87934	1.1423	0.8723	0.9246	0.8748	1.3177	1.02634	0.95343	1.14141	0.835309
3474	xanthosine	Nucleotide	Purine Metabolism, (Hypo)Xanthine/Inosine containing	15136	LC/MS Neg	100000299	1075	283.068	64959	146-80-5	C01762	HMDB00299	1.3295	1.1227	1.0118	1.5174	1.2629	1.24886	0.6786	0.7304	0.4598	0.8608	1.1073	0.76738	0.9517	0.9808	0.8724	1.3602	0.9882	1.03066	1.067	0.8593	0.4713	0.6532	1.4671	0.90358	0.89902	1.07622	0.83535
3709	gamma-tocopherol/beta-tocopherol	Cofactors and Vitamins	Tocopherol Metabolism	52473	LC/MS Pos Late	100008998	2384	416.364					1.1121	1.1184	0.855	0.9515	0.9826	1.00392	0.8165	0.9101	0.8874	1.0817	0.9519	0.92952	1.0154	0.997	0.9907	1.003	0.9466	0.99054	1.2758	1.3619	1.3732	1.257	1.1935	1.29228	0.96003	1.1481	0.83619
4122	histidine betaine (hercynine)*	Xenobiotics	Food Component/Plant	62278	LC/MS Pos Early	100004059	2094	198.124	3083620	534-30-5			0.9732	1.2512	0.9904	1.1073	1.0934	1.0831	0.9635	1.0716	0.885	0.9349	0.8807	0.94714	0.9832	1.0175	0.9488	1.0096	0.9743	0.98668	1.2126	1.1981	1.202	1.1381	1.3769	1.22554	0.96691	1.15432	0.837645
3691	delta-tocopherol	Cofactors and Vitamins	Tocopherol Metabolism	33418	LC/MS Pos Late	100001216	2259	402.349	92094	119-13-1	C14151	HMDB02902	1.12	1.2818	1.0104	0.9968	1.0841	1.09862	0.8099	0.8879	0.9389	1.0522	0.9811	0.934	0.9952	0.9652	0.9857	1.0032	0.9779	0.98544	1.1819	1.3298	1.1578	1.0827	1.1185	1.17414	0.95972	1.13638	0.844541
1384	dodecanedioate (C12)	Lipid	Fatty Acid, Dicarboxylate	32388	LC/MS Neg	100001102	2990	229.145	12736	693-23-2	C02678	HMDB00623	1.0318	1.1928	0.8684	0.733	1.0946	0.98412	0.7522	0.5812	0.5478	0.6909	1.0383	0.72208	1.2556	0.9169	1.1113	0.6013	0.9734	0.9717	1.0611	0.8023	1.1135	1.0825	1.0266	1.0172	0.84689	1.00066	0.846331
1592	3-hydroxyoctanoate	Lipid	Fatty Acid, Monohydroxy	22001	LC/MS Neg	100000773	3446	159.103	26613	88930-08-9		HMDB01954	1.4389	0.6701	1.4983	0.847	0.5541	1.00168	0.7471	0.5541	0.5541	0.5541	0.91	0.66388	0.6668	1.3932	1.1785	0.5541	1.4865	1.05582	0.8236	1.0951	1.09	0.7391	1.3721	1.02398	0.85985	1.01283	0.848958
4173	pheophytin A	Xenobiotics	Food Component/Plant	61857	LC/MS Pos Late	100001827	3176	871.573		603-17-8	C05797		1.1226	1.0547	0.9418	0.9147	0.98	1.00276	0.8063	0.8936	0.9935	0.7355	0.8162	0.84902	0.9722	0.8763	1.0065	1.0467	0.9913	0.9786	1.2255	1.0905	1.1646	1.069	1.1864	1.1472	0.91381	1.07498	0.850072
1378	azelate (nonanedioate; C9)	Lipid	Fatty Acid, Dicarboxylate	18362	LC/MS Neg	2029	1276	187.098	2266	123-99-9	C08261	HMDB00784	0.8997	0.9888	0.9508	1.2627	0.8943	0.99926	0.8968	0.8811	0.6691	0.7468	0.9753	0.83382	1.231	1.0854	1.0112	1.2207	1.0501	1.11968	1.2282	1.3524	1.1257	1.2081	1.5487	1.29262	0.97675	1.14594	0.852357
2425	palmitoyl-linoleoyl-glycerol (16:0/18:2) [2]*	Lipid	Diacylglycerol	52634	LC/MS Pos Late	100009055	3197	610.541				HMDB07103	1.7872	1.1816	1.7595	0.9996	1.3979	1.42516	0.9793	0.4622	1.301	1.0004	1.9012	1.12882	0.734	1.0078	0.8907	0.9698	0.6096	0.84238	1.639	0.6292	0.5057	0.6935	0.9673	0.88694	0.9856	1.15605	0.852558
2391	2-oleoylglycerol (18:1)	Lipid	Monoacylglycerol	21232	LC/MS Neg	100000943	6500	281.249	5319879	3443-84-3		HMDB11537	0.6512	0.2998	1.4554	1.5371	1.5158	1.09186	0.8119	0.7875	1.0736	0.9687	1.23	0.97434	0.896	1.0313	1.0609	1.4448	0.3868	0.96396	2.466	0.7082	0.3538	0.8271	1.52	1.17502	0.96915	1.13344	0.855052
3717	dihydrobiopterin	Cofactors and Vitamins	Tetrahydrobiopterin Metabolism	35129	LC/MS Pos Early	100001506	1930	240.109	1879	6779-87-9	C00268	HMDB00038	1.1786	1.1612	1.4201	1.1409	1.0942	1.199	0.6436	0.6419	0.8583	0.7127	1.0394	0.77918	1.152	1.0012	0.9988	0.9883	1.0707	1.0422	0.7659	1.2291	0.7042	1.0269	0.9257	0.93036	0.91069	1.06468	0.855365
1995	1,2-dilinoleoyl-GPE (18:2/18:2)*	Lipid	Phosphatidylethanolamine (PE)	53174	LC/MS Pos Late	100009217	2083	740.522	9546812			HMDB09093	1.4809	1.2901	1.0646	1.3004	1.4829	1.32378	0.8339	0.545	0.8015	0.8085	0.8092	0.75962	1.2396	0.9857	1.0143	1.2752	0.603	1.02356	0.6505	0.9576	0.5384	0.5863	1.0377	0.7541	0.89159	1.03894	0.858173
28	alanine	Amino Acid	Alanine and Aspartate Metabolism	1126	LC/MS Pos Early	811	1700	90.055	5950	56-41-7	C00041	HMDB00161	1.4533	1.1304	1.2159	1.2021	1.1742	1.23518	0.7438	0.5799	0.7169	0.7201	1.6884	0.88982	0.7347	1.1439	0.9865	1.38	0.8375	1.01652	1.0638	1.0135	0.768	0.8074	1.2762	0.98578	0.95317	1.11048	0.858341
2896	3b-hydroxy-5-cholenoic acid	Lipid	Secondary Bile Acid Metabolism	43507	LC/MS Neg	100004182	5205	373.275	92997	5255-17-4		HMDB00308	0.5897	0.9321	0.8945	0.756	0.5897	0.7524	0.5897	2.8698	0.5897	0.5897	0.5897	1.04572	1	1.0665	0.8354	0.5897	0.5897	0.81626	1.6143	3.1692	1.1019	0.5897	0.5897	1.41296	0.93099	1.08268	0.859894
2489	phytosphingosine	Lipid	Sphingolipid Synthesis	1510	LC/MS Pos Late	469	1367	318.3	122121	554-62-1	C12144	HMDB04610	0.9928	1.1795	1.3135	1.0507	1.0072	1.10874	0.7629	0.7185	0.8599	0.8254	1.3029	0.89392	0.7794	1.1439	1.2603	0.91	1.1329	1.0453	1.0946	1.4505	0.8758	1.3149	0.9794	1.14304	0.96961	1.12589	0.861194
3660	N1-Methyl-2-pyridone-5-carboxamide	Cofactors and Vitamins	Nicotinate and Nicotinamide Metabolism	40469	LC/MS Pos Early	100001468	1250	153.066	69698	701-44-0	C05842	HMDB04193	0.8163	0.865	1.0519	1.05	1.1183	0.9803	1.0243	1.0972	1.0228	1.0595	0.836	1.00796	0.9099	0.7263	0.8447	0.8505	0.9772	0.86172	1.4447	1.2043	1.0919	1.2508	0.9285	1.18404	0.93484	1.08217	0.863857
2449	linoleoyl-linoleoyl-glycerol (18:2/18:2) [2]*	Lipid	Diacylglycerol	54969	LC/MS Pos Late	100010942	2790	634.541				HMDB07248	2.1394	1.1139	1.7957	1.1181	1.173	1.46802	1.0427	0.4092	1.0888	1.2923	1.4165	1.0499	0.7858	0.8758	0.7401	0.9573	0.6537	0.80254	0.7589	0.6278	0.5399	0.54	0.9148	0.67628	0.92622	1.07215	0.86389
224	kynurenine	Amino Acid	Tryptophan Metabolism	15140	LC/MS Pos Early	100000265	2739	209.092	161166	2922-83-0	C00328	HMDB00684	1.3995	1.0209	1.2197	1.05	1.0901	1.15604	0.7338	0.734	0.8236	0.9791	1.229	0.8999	0.8008	0.9431	0.7831	1.6397	0.8817	1.00968	1.23	1.1226	0.9377	0.7012	1.2302	1.04434	0.95479	1.10019	0.867841
1252	erucate (22:1n9)	Lipid	Long Chain Fatty Acid	1552	LC/MS Neg	1087	6355.6	337.311	5281116	112-86-7	C08316	HMDB02068	0.338	0.2324	0.7245	1.608	1.4416	0.8689	0.9744	1.0256	0.8024	0.5897	0.7271	0.82384	1.0422	1.2519	1.3091	1.2713	0.9504	1.16498	1.738	1.4887	0.605	1.5057	1.7683	1.42114	0.99441	1.14502	0.868465
2423	palmitoyl-oleoyl-glycerol (16:0/18:1) [2]*	Lipid	Diacylglycerol	54942	LC/MS Pos Late	100010917	3695	612.556			C13861	HMDB07102	1.7547	0.8786	1.7779	0.8346	1.3825	1.32566	1	0.3575	1.354	1.1169	2.0841	1.1825	0.6551	1.0155	0.7309	1.1066	0.4425	0.79012	2.3879	0.3637	0.3575	0.6277	0.9857	0.9445	0.98631	1.13508	0.868934
3590	CMP	Nucleotide	Pyrimidine Metabolism, Cytidine containing	2372	LC/MS Pos Early	282	835	324.059	6131	63-37-6	C00055	HMDB00095	0.3059	0.3059	0.3059	0.3059	0.3059	0.3059	0.3059	1.4983	0.3059	0.6531	1	0.75264	0.8121	0.8724	1.0513	1.3132	0.3059	0.87098	2.6442	0.4808	0.9605	2.2901	1.4071	1.55654	0.81181	0.93122	0.87177
230	N-formylanthranilic acid	Amino Acid	Tryptophan Metabolism	43549	LC/MS Polar	100004561	900	164.035	101399	3342-77-6	C05653	HMDB04089	1.2875	1.0183	1.3007	1.0584	1.0552	1.14402	0.4127	0.5576	0.4977	0.5589	0.7907	0.56352	1.4952	1.2335	1.001	1.1151	1.0131	1.17158	0.999	1.1106	0.5977	0.801	0.7154	0.84474	0.86755	0.99438	0.872453
1637	9,10-DiHOME	Lipid	Fatty Acid, Dihydroxy	38399	LC/MS Neg	179	5180	313.238	9966640	263399-34-4	C14828	HMDB04704	1.4129	1.1843	1.2668	1.0581	1.0805	1.20052	0.9822	0.8484	0.6613	1.0269	0.8935	0.88246	1.0871	0.9592	0.9479	1.0667	0.9989	1.01196	0.9168	1.1366	0.9671	1.0011	0.8076	0.96584	0.94721	1.08318	0.874471
1004	ribonate (ribonolactone)	Carbohydrate	Pentose Metabolism	27731	LC/MS Polar	100001007	2425	165.04	5460677	5336-08-03	C01685	HMDB00867	0.8754	1.09	0.9228	0.9037	0.8583	0.93004	0.8889	1.0306	0.8117	1.1034	1.1566	0.99824	1.1322	1.1236	0.8323	0.9694	0.8905	0.9896	1.5857	1.4931	1.0679	1.2605	1.3081	1.34306	0.99392	1.13655	0.874506
3606	5-methyl-2'-deoxycytidine	Nucleotide	Pyrimidine Metabolism, Cytidine containing	38159	LC/MS Pos Early	100002300	2303	242.114	440055	838-07-3	C03592	HMDB02224	1.413	0.613	0.7198	1.3297	0.8902	0.99314	1.3363	1.1098	1.1735	0.8315	1.5299	1.1962	0.6913	0.7355	0.6879	0.6657	0.6979	0.69566	1.1191	0.8801	1.2415	0.5077	2.0956	1.1688	0.94593	1.08097	0.875075
55	carboxyethyl-GABA	Amino Acid	Glutamate Metabolism	40007	LC/MS Pos Early	100003260	2085	176.092	2572	4386-03-02		HMDB02201	0.9069	1.0294	0.8751	1.0035	0.9763	0.95824	0.954	1.0829	0.826	0.8742	0.9513	0.93768	1.0286	1.0512	0.9965	1.0734	0.9505	1.02004	1.3699	1.1777	1.1413	1.2463	1.3971	1.26646	0.97886	1.11235	0.879993
2426	palmitoyl-linolenoyl-glycerol (16:0/18:3) [2]*	Lipid	Diacylglycerol	54965	LC/MS Pos Late	100010939	2834	608.525				HMDB07105	2.4208	1.4092	2.4461	1.0907	1.5349	1.78034	1.3	0.3993	1.4696	1.1084	2.1141	1.27828	0.7833	0.9072	0.7237	0.9093	0.5661	0.77792	0.8187	0.5588	0.2807	0.3537	0.7505	0.55248	1.0281	1.16641	0.881422
2702	pregnenetriol disulfate*	Lipid	Pregnenolone Steroids	62921	LC/MS Neg	100021104	3504	246.075					0.9378	0.9492	1.2325	0.5999	1.1557	0.97502	0.5999	1.2222	0.5999	0.7477	0.5999	0.75392	0.5999	1.0492	0.736	0.9054	1	0.8581	0.5999	1.1979	0.5999	1.2692	0.5999	0.85336	0.80601	0.91419	0.881666
4293	daidzein sulfate (2)	Xenobiotics	Food Component/Plant	48728	LC/MS Neg	100006363	3330	333.008					0.9987	1.1579	0.9678	0.8886	1.0952	1.02164	1.0586	0.921	0.9806	1.0342	0.8713	0.97314	0.9472	0.9428	0.9679	0.9399	0.937	0.94696	1.1234	1.0578	1.1785	1.1232	1.2534	1.14726	0.96005	1.08445	0.885287
2357	1-(1-enyl-oleoyl)-GPE (P-18:1)*	Lipid	Lysoplasmalogen	44621	LC/MS Pos Late	100005372	1566	464.314					2.3233	1.6309	1.7985	1.4236	1.8134	1.79794	0.7281	0.8121	0.9241	0.9872	1.7122	1.03274	0.4838	1.8619	1.4777	2.072	1.0128	1.38164	0.6355	0.9372	0.9169	0.4261	1.6985	0.92284	1.20719	1.36039	0.887385
2438	stearoyl-linoleoyl-glycerol (18:0/18:2) [2]*	Lipid	Diacylglycerol	54947	LC/MS Pos Late	100010921	3762	638.572					1.7581	0.8908	1.7209	0.9396	1.1924	1.30036	0.9108	0.5952	1.1077	1.0697	1.6292	1.06252	0.8241	0.9654	0.8308	1.0346	0.661	0.86318	1.071	0.6156	0.6495	0.8189	1.1817	0.86734	0.96285	1.08385	0.888361
3744	thiamin (Vitamin B1)	Cofactors and Vitamins	Thiamine Metabolism	5341	LC/MS Pos Early	873	3050	265.112	1130	59-43-8	C00378	HMDB00235	0.711	1.1003	1.0442	1.2699	1.2941	1.0839	0.7132	0.6523	0.6009	0.9719	0.8098	0.74962	1.2701	1.0281	0.7279	1.1724	0.9052	1.02074	1.5726	0.5966	0.4747	0.6659	1.2317	0.9083	0.88518	0.9961	0.888646
3758	beta-cryptoxanthin	Cofactors and Vitamins	Vitamin A Metabolism	57591	LC/MS Pos Late	100001977	2560	552.433	6384256	472-70-8		HMDB33844	0.9308	0.9773	1.0419	1.0132	0.901	0.97284	0.8533	0.998	0.9765	0.816	1.002	0.92916	0.8664	1.1575	1.0159	1.0381	1.1112	1.03782	1.2693	1.1185	1.5919	0.9141	1.2892	1.2366	0.98349	1.10472	0.890262
2335	1-(1-enyl-palmitoyl)-2-linoleoyl-GPC (P-16:0/18:2)*	Lipid	Plasmalogen	52682	LC/MS Pos Late	100009009	2226	742.575				HMDB11211	1.4734	1.0083	0.9917	1.2909	1.7488	1.30262	0.479	0.8891	0.3965	0.9617	0.977	0.74066	0.6947	1.7802	1.6279	3.0068	1.123	1.64652	1.0364	1.2109	0.5279	0.6016	3.5028	1.37592	1.19359	1.33927	0.891224
104	hydroxy-N6,N6,N6-trimethyllysine*	Amino Acid	Lysine Metabolism	62959	LC/MS Pos Early	100021123	2759	205.155					1.1311	1.0104	1.5431	1.1374	1.0539	1.17518	0.8492	0.9132	0.9226	0.8459	1.3537	0.97692	0.9776	0.9443	0.8957	0.9629	0.9896	0.95402	1.0898	1.1094	0.5917	1.0407	1.1216	0.99064	0.96547	1.08291	0.891551
107	saccharopine	Amino Acid	Lysine Metabolism	1495	LC/MS Pos Early	392	2530	277.139	160556	997-68-2	C00449	HMDB00279	0.7024	0.9569	0.7156	0.8609	0.8956	0.82628	1	1.0557	0.7024	0.7786	0.9864	0.90462	1.0437	1.0304	0.8254	1.0957	0.9767	0.99438	1.5452	1.1837	1.1264	1.2778	1.3456	1.29574	0.9495	1.06101	0.894902
81	histamine	Amino Acid	Histidine Metabolism	1574	LC/MS Pos Early	354	3035	112.087	774	51-45-6	C00388	HMDB00870	1.9041	2.5891	1.2673	1.5986	1.4449	1.7608	0.6637	0.3731	0.7165	0.4877	0.7327	0.59474	1.4709	1.4034	1.5929	1.5271	1.2938	1.45762	0.5365	0.507	0.4746	0.6523	0.4838	0.53084	1.02618	1.14582	0.895586
2287	galactosylglycerol*	Lipid	Glycolipid Metabolism	57345	LC/MS Polar	100003064	2518	299.098	16048618	16232-91-0	C05401	HMDB06790	1.4525	1.4926	1.154	1.205	0.8768	1.23618	1.8313	0.8902	2.5286	0.2857	1.2502	1.3572	0.2857	0.4795	0.2857	0.5573	0.3024	0.38212	0.8031	1.1098	0.5318	0.4651	0.5739	0.69674	0.86966	0.96646	0.899841
123	phenylalanine	Amino Acid	Phenylalanine Metabolism	64	LC/MS Pos Early	460	2878	166.086	6140	63-91-2	C00079	HMDB00159	1.4641	1.2023	1.2997	1.26	1.171	1.27942	0.7552	0.6497	0.7953	0.8299	1.6623	0.93848	0.8094	1.2073	1.095	1.3219	0.8985	1.06642	0.9812	1.0188	0.8198	0.7414	1.1767	0.94758	1.00245	1.1135	0.900269
2295	1,2-dilinoleoyl-digalactosylglycerol (18:2/18:2)*	Lipid	Glycolipid Metabolism	54897	LC/MS Pos Late	100010873	2256	958.646					1.235	1.4311	0.8647	1.067	1.1954	1.15864	0.9754	0.7902	1.0761	1.0996	0.8828	0.96482	1.0607	0.8917	0.9156	0.8991	0.8808	0.92958	0.7567	1.0801	0.938	0.9152	1.0246	0.94292	0.9472	1.05078	0.901426
1511	palmitoleoylcarnitine (C16:1)*	Lipid	Fatty Acid Metabolism(Acyl Carnitine)	53223	LC/MS Pos Late	100009406	1357	398.326	71464547				0.941	0.9889	1.3671	0.8104	0.8208	0.98564	1.0111	1.1868	1.5949	1.4332	1.5071	1.34662	0.6502	0.6808	0.9867	0.623	0.8692	0.76198	1.1867	1.6891	1.1329	1.4469	1.2888	1.34888	1.0543	1.16726	0.903226
842	valylglycine	Peptide	Dipeptide	40475	LC/MS Pos Early	100003641	2444	175.108	136487	686-43-1		HMDB29127	2.2155	2.1046	1.4173	1.1488	1.8162	1.74048	1.0684	0.6508	1.0753	0.8861	1.7078	1.07768	0.6479	1.2054	0.8568	1.7806	0.975	1.09314	0.7424	0.5674	0.4739	0.4991	1.025	0.66156	1.08541	1.20102	0.90374
98	N2,N6-diacetyllysine	Amino Acid	Lysine Metabolism	48455	LC/MS Neg	100006124	1604	229.119	91827	499-86-5			0.8842	1.0016	1.3272	1.3189	0.9401	1.0944	0.9984	0.9772	1.0032	0.9363	1.3301	1.04904	1.1064	0.9816	0.8967	0.8467	1.2534	1.01696	1.0092	1.2121	0.8237	1.566	1.3423	1.19066	1.033	1.14253	0.904134
2634	lanosterol	Lipid	Sterol	1128	LC/MS Pos Late	395	2687	409.383	246983	79-63-0	C01724	HMDB01251	1.0714	0.6729	0.5469	0.5479	0.7825	0.72432	0.7073	0.9286	0.8933	1.3926	0.6946	0.92328	0.7975	1.0973	1.4143	1.0855	1.2755	1.13402	1.2073	1.5288	2.1169	1.0841	1.8132	1.55006	1.02865	1.13719	0.904554
3755	carotene diol (2)	Cofactors and Vitamins	Vitamin A Metabolism	57636	LC/MS Pos Late	100015967	1904	568.428					0.6333	1.1681	1.2222	1.1951	1.3942	1.12258	1.1642	1.1353	1.0933	0.8495	0.7933	1.00712	0.9229	0.9827	1.0179	0.7596	1.0078	0.93818	0.7857	1.2642	1.2763	0.8123	0.9922	1.02614	0.97265	1.07436	0.90533
253	indole-3-carboxylate	Amino Acid	Tryptophan Metabolism	38116	LC/MS Neg	100002185	1710	160.04	69867	771-50-6	C19837	HMDB03320	0.3678	2.2368	2.6948	2.6049	0.3678	1.65442	0.8081	1.0231	1	0.7844	1.1542	0.95396	0.6866	0.7394	0.9865	0.8047	1.1741	0.87826	0.3678	0.3678	0.3678	0.3678	0.3678	0.3678	0.91611	1.01111	0.906044
1596	3-hydroxylaurate	Lipid	Fatty Acid, Monohydroxy	32457	LC/MS Neg	100001112	5175	215.165	94216	53941-38-1		HMDB00387	0.9854	0.7585	1.011	0.6064	0.935	0.85926	0.8396	0.7688	0.852	0.6112	1.1562	0.84556	0.989	1.2542	1.4786	1.1848	1.5923	1.29978	1.313	1.6022	1.0649	1.9072	1.6348	1.50442	1.07267	1.18184	0.907627
2446	oleoyl-linolenoyl-glycerol (18:1/18:3) [2]*	Lipid	Diacylglycerol	54970	LC/MS Pos Late	100010944	2819	634.541				HMDB07220	3.16	0.5203	1.009	1.8345	0.5203	1.40882	1.2747	0.6712	0.5203	1.7359	1.5775	1.15592	1.1974	0.991	0.7595	0.9007	0.8672	0.94316	0.5978	0.9569	0.9498	0.8455	1.167	0.9034	1.04954	1.15611	0.90782
1505	5-dodecenoylcarnitine (C12:1)	Lipid	Fatty Acid Metabolism(Acyl Carnitine)	61769	LC/MS Pos Late	100016069	1135	342.264				HMDB13326	0.3379	0.44	0.5111	0.408	0.2416	0.38772	0.6691	0.64	0.8701	0.8034	0.6025	0.71702	1.0866	1.1208	1.4319	1.1808	1.2395	1.21192	1.4023	2.0316	1.8991	1.914	1.3877	1.72694	0.96447	1.05733	0.912175
2218	1-palmitoyl-GPI* (16:0)	Lipid	Lysophospholipid	35305	LC/MS Pos Late	100001655	1594	573.303				HMDB61695	1.8472	1.3356	1.2539	1.2266	0.9795	1.32856	1.1708	0.6185	1.43	1.2182	0.8172	1.05094	1.2169	0.7798	0.9112	0.6978	0.7006	0.86126	0.4156	1.1386	1.0205	0.5128	0.7496	0.76742	0.9561	1.04799	0.912318
97	N2-acetyl,N6-methyllysine	Amino Acid	Lysine Metabolism	62954	LC/MS Pos Early	100020546	2168	203.139					0.5814	0.5814	1.1416	0.9732	0.9041	0.83634	0.5814	1.6236	0.9901	0.7232	0.9072	0.9651	1.428	0.5814	0.5814	0.5814	0.7679	0.78802	1.0099	0.5814	1.5936	1.1789	1.0553	1.08382	0.87656	0.96008	0.913007
410	argininate*	Amino Acid	Urea cycle; Arginine and Proline Metabolism	57461	LC/MS Pos Early	100002769	2150	176.103	160437	157-07-3		HMDB03148	1.2756	0.7703	1.203	1.021	0.8148	1.01694	1.0505	1.2143	1.2998	1.0648	1.2622	1.17832	0.8056	0.8609	0.979	0.6991	0.7638	0.82168	1.3264	0.8408	0.9018	1.3089	1.47	1.16958	1	1.09326	0.914695
234	xanthurenate	Amino Acid	Tryptophan Metabolism	15679	LC/MS Pos Early	100000015	2236	206.045	5699	59-007	C02470	HMDB00881	0.4054	1.0671	0.0678	0.2175	0.7726	0.50608	0.7613	0.6356	0.7294	0.619	1.0019	0.74944	1.6088	1.0423	0.8773	1.05	0.9981	1.1153	1.4041	1.0833	1.4463	2.4965	1.1902	1.52408	0.93237	1.01508	0.918519
67	3-methylhistidine	Amino Acid	Histidine Metabolism	15677	LC/MS Pos Early	100000042	2670	170.092	64969	368-16-1	C01152	HMDB00479	1.601	1.1094	1.8312	1.459	0.9123	1.38258	0.6136	0.4858	0.5407	0.5551	2.2818	0.8954	0.9468	1.2393	1.0951	1.1643	1.1197	1.11304	0.823	1.0815	0.6736	0.4912	0.9314	0.80014	1.00422	1.09136	0.920155
213	tryptophan	Amino Acid	Tryptophan Metabolism	54	LC/MS Pos Early	565	2986	205.097	6305	73-22-3	C00078	HMDB00929	1.3702	1.0644	1.1946	1.1937	1.1378	1.19214	0.8523	0.73	0.9014	0.9185	1.8478	1.05	0.7506	1.1361	0.9752	1.2674	0.804	0.98666	1.0241	1.1167	0.8685	0.8052	1.2632	1.01554	1.01833	1.10384	0.922534
103	N6,N6,N6-trimethyllysine	Amino Acid	Lysine Metabolism	1498	LC/MS Pos Early	189	2825	189.16	440120	23284-33-5	C03793	HMDB01325	1.9653	1.9827	2.007	1.7135	1.5031	1.83432	0.8935	0.8016	0.8428	0.8551	2.0327	1.08514	1.0058	1.3239	1.1555	1.519	1.0922	1.21928	0.7218	0.6901	0.4127	0.4982	0.9942	0.6634	1.15221	1.24886	0.922609
1965	1-palmitoyl-2-arachidonoyl-GPE (16:0/20:4)*	Lipid	Phosphatidylethanolamine (PE)	52464	LC/MS Pos Late	100008990	2198	740.522	9546800			HMDB05323	1.8089	2.4411	1.7717	2.8234	2.8005	2.32912	0.5092	0.9978	0.8002	1.587	3.6896	1.51676	0.7589	1.4063	0.9992	3.071	0.6472	1.37652	1.0008	0.6324	0.4492	0.6126	1.3221	0.80342	1.44664	1.56627	0.923621
1387	tetradecanedioate (C14)	Lipid	Fatty Acid, Dicarboxylate	35669	LC/MS Neg	100001613	4000	257.176	13185	821-38-5		HMDB00872	1.3608	1.084	1.0739	0.991	1.2099	1.14392	0.9645	1.0303	0.6387	0.6764	1.2976	0.9215	1.17	0.9868	0.6387	0.9893	1.1379	0.98454	1.009	0.8272	0.8254	0.8587	1.06	0.91606	0.95302	1.02999	0.925271
4162	nicotianamine	Xenobiotics	Food Component/Plant	43026	LC/MS Pos Early	100004035	1800	304.15	9882882	34441-14-0	C05324		0.7981	1.0397	0.9061	1.085	0.9147	0.94872	0.8387	1.175	0.8282	1.003	1.0612	0.98122	1.0852	1.0491	0.982	0.8611	0.997	0.99488	1.1963	1.2395	1.2739	0.9863	1.2193	1.18306	0.98805	1.06589	0.926972
117	6-oxopiperidine-2-carboxylate	Amino Acid	Lysine Metabolism	43231	LC/MS Pos Early	100004499	1432	144.066	3014237	34622-39-4		HMDB61705	0.5148	0.5148	1.0833	0.9766	0.8746	0.79282	0.5148	0.5594	0.5148	0.5148	1.3191	0.68458	1.3341	1.055	1	1.1953	0.5148	1.01984	1.3685	0.9378	1.2438	0.8926	0.7859	1.04572	0.85221	0.91927	0.927051
73	cis-urocanate	Amino Acid	Histidine Metabolism	40410	LC/MS Pos Early	100003425	2406	139.05	1549103	7699-35-6		HMDB34174	3.6954	2.3034	1.7851	1.0581	1.7235	2.1131	0.7902	0.8808	1.5405	1.3289	1.978	1.30368	0.6221	1.1423	0.9419	1.2689	1.4259	1.08022	0.2783	0.4042	0.5974	0.4517	0.5495	0.45622	1.19195	1.28466	0.927833
2378	1-linolenoylglycerol (18:3)	Lipid	Monoacylglycerol	34393	LC/MS Neg	100001435	6214	277.217	53480978	124151-74-2		HMDB11569	0.525	0.2208	2.6078	2.2633	1.3666	1.3967	0.9837	0.2994	1.1502	0.9679	1.8312	1.04648	0.8979	1.0839	1.0804	1.0163	0.6935	0.9544	1.0248	0.4719	0.2346	0.558	1.5069	0.75924	1.00044	1.07797	0.928078
2389	2-palmitoleoylglycerol (16:1)*	Lipid	Monoacylglycerol	52432	LC/MS Neg	100008953	6016	253.217				HMDB11565	0.2229	0.2229	1.3525	1.3552	1.4335	0.9174	0.5536	0.5429	1	1.651	1.8385	1.1172	1.0238	1.1106	1.0452	1.2347	0.5544	0.99374	4.0787	0.6992	0.4293	0.5749	0.9906	1.35454	1.05547	1.13597	0.929135
2221	1-stearoyl-GPI (18:0)	Lipid	Lysophospholipid	19324	LC/MS Pos Late	100000656	1700	601.335		796963-93-4		HMDB61696	1.959	1.0285	1.2296	0.9715	1.0675	1.25122	0.5164	0.5164	0.6366	0.7132	2.0865	0.89382	0.8108	1.1388	1.1838	1.1853	0.5572	0.97518	0.5164	0.8523	1.1705	0.5164	0.7414	0.7594	0.9345	1.00531	0.929564
354	alpha-ketobutyrate	Amino Acid	Methionine, Cysteine, SAM and Taurine Metabolism	4968	LC/MS Polar	796	940	101.024	58	600-18-0	C00109	HMDB00005	0.1479	0.4133	1.8061	1.1492	0.5468	0.81266	0.1479	0.1479	0.1479	0.1479	0.6753	0.25338	1.0534	2.2719	1.0335	0.8442	0.6479	1.17018	0.1479	2.1134	0.1479	0.1479	1	0.71142	0.71178	0.76204	0.934045
409	N-monomethylarginine	Amino Acid	Urea cycle; Arginine and Proline Metabolism	43586	LC/MS Pos Early	100004488	2845	189.135	132862	53308-83-1	C03884	HMDB29416	1.4246	1.1655	1.6111	1.1889	1.0102	1.28006	0.6606	0.5882	0.7661	0.8051	2.4225	1.0485	0.8488	1.3036	1.0259	1.7684	0.9724	1.18382	0.9309	1.3267	0.6925	0.8391	1.7511	1.10806	1.11616	1.19406	0.93476
1260	tetradecadienoate (14:2)*	Lipid	Polyunsaturated Fatty Acid (n3 and n6)	62850	LC/MS Neg	100020343	5292	223.17	5312409	39039-37-7		HMDB00560	0.6505	0.6381	0.8806	0.7226	0.6184	0.70204	0.768	0.4327	0.8026	0.7233	1.2624	0.7978	1.1194	1.2084	1.4486	1.2615	1.3336	1.2743	1.5137	1.6289	1.2451	1.395	1.7756	1.51166	1.03605	1.10685	0.936035
153	3-(4-hydroxyphenyl)lactate (HPLA)	Amino Acid	Tyrosine Metabolism	32197	LC/MS Neg	240	1379	181.051	9378	6482-98-0	C03672	HMDB00755	0.9096	0.929	1.0602	1.0198	0.9309	0.9699	0.5507	0.5307	0.3845	0.6398	0.5809	0.53732	1.7612	1.4677	1.3208	1.5606	1.3917	1.5004	0.9802	1.3019	1.1766	1.1711	1.4001	1.20598	1.01886	1.08794	0.936504
2223	1-oleoyl-GPI (18:1)*	Lipid	Lysophospholipid	36602	LC/MS Neg	100001777	5599	597.305					0.7005	0.3835	2.1515	2.9828	2.1996	1.68358	1.1785	0.5827	1.5712	0.7718	1.4844	1.11772	1.1757	1.159	1.4333	1.122	0.8166	1.14132	0.3629	0.878	0.2057	0.7724	1.4117	0.72614	1.12952	1.20486	0.93747
2639	7-dehydrocholesterol	Lipid	Sterol	1099	LC/MS Pos Late	264	2467	367.336	439423	434-16-2	C01164	HMDB00032	1.4872	1.2081	1.3233	1.0081	0.828	1.17094	0.7916	0.4598	0.7462	0.9919	1.9581	0.98952	0.3903	0.6795	1.9077	1.1706	1.0808	1.04578	0.7087	1.7175	1.1951	0.5565	0.8119	0.99794	1.01765	1.08444	0.938411
2616	eicosanoylsphingosine (d20:1)*	Lipid	Sphingosines	57597	LC/MS Pos Late	100015870	1443	328.321					1.2499	0.9705	1.1528	1.0692	1.347	1.15788	1.0656	1.0278	1.3013	0.8852	1.1749	1.09096	0.5033	0.9367	0.9722	0.8572	1.1591	0.8857	0.6099	0.8436	1.1468	0.8495	1.2864	0.94724	0.98833	1.05256	0.938977
1503	decanoylcarnitine (C10)	Lipid	Fatty Acid Metabolism(Acyl Carnitine)	33941	LC/MS Pos Late	100001251	1130	316.248	10245190	1492-27-9		HMDB00651	0.2049	0.2049	0.295	0.2049	0.2049	0.22292	0.2049	0.5405	0.4924	0.5172	0.9551	0.54202	0.8839	0.8655	1.6163	0.8692	1.247	1.09638	1.1967	1.5286	1.4771	2.3455	1.0449	1.51856	0.8192	0.87074	0.940809
1442	2-aminoheptanoate	Lipid	Fatty Acid, Amino	43761	LC/MS Pos Early	100004542	3160	146.118	227939	1115-90-8			0.6513	1	0.5157	0.9278	0.5157	0.7221	1.3647	0.8925	1.0858	0.5238	1.0008	0.97352	1.9402	0.5157	0.5157	0.5157	0.561	0.80966	0.5157	0.9356	1.7614	1.2961	1.3511	1.17198	0.89159	0.94704	0.941449
3754	carotene diol (1)	Cofactors and Vitamins	Vitamin A Metabolism	57635	LC/MS Pos Late	100015966	1720	568.428					1.0061	0.9159	1.0499	1.0252	0.8854	0.9765	0.878	0.9742	1.0249	1.0352	0.9786	0.97818	0.841	0.9878	0.9939	0.8761	1.0596	0.95168	1.0181	1.1191	1.3538	0.9175	0.948	1.0713	0.96493	1.0239	0.942406
4082	genistein sulfate*	Xenobiotics	Food Component/Plant	62061	LC/MS Neg	100020207	3616	349.002					0.8745	1.1099	0.9888	0.8753	1.0218	0.97406	1.0025	0.9855	0.9554	1.1415	0.8999	0.99696	0.9788	1.0027	1.0832	0.9741	0.9975	1.00726	1.1082	1.1253	1.2866	1.033	1.2091	1.15244	1.00211	1.06325	0.942497
338	N-formylmethionine	Amino Acid	Methionine, Cysteine, SAM and Taurine Metabolism	2829	LC/MS Neg	194	1543.8	176.039	439750	4289-98-9	C03145	HMDB01015	1.3251	1.213	1.4517	1.2338	1.0723	1.25918	0.7257	0.7407	0.5706	0.7787	0.7688	0.7169	1.2389	1.3001	1.2318	1.4215	1.3042	1.2993	0.9784	0.9338	0.6322	0.8335	1.0216	0.8799	1.0081	1.06954	0.942555
2062	1-palmitoyl-2-linoleoyl-GPI (16:0/18:2)	Lipid	Phosphatidylinositol (PI)	52450	LC/MS Polar	1528	910	833.518				HMDB09784	1.2146	1.0096	1.0911	0.9904	1.0717	1.07548	1.019	0.9511	0.8511	1.1072	0.846	0.95488	1.3209	0.8933	0.792	1.1155	0.5358	0.9315	0.7765	1.3359	0.848	0.8249	0.776	0.91226	0.94319	0.99387	0.949007
300	isoleucine	Amino Acid	Leucine, Isoleucine and Valine Metabolism	1125	LC/MS Pos Early	376	2800	132.102	6306	73-32-5	C00407	HMDB00172	1.3861	1.0788	1.3195	1.3072	0.9951	1.21734	0.7306	0.7393	0.8067	0.7739	1.5201	0.91412	0.8574	1.2949	1.1233	1.3902	1.0049	1.13414	1.0319	0.9784	0.8188	0.7071	1.1454	0.93632	1.02413	1.07683	0.95106
416	creatine	Amino Acid	Creatine Metabolism	27718	LC/MS Pos Early	1221	1947	132.077	586	57-00-1	C00300	HMDB00064	1.0456	1.0284	1.0737	0.8993	1.0494	1.01928	0.8478	1.2239	0.7975	0.9582	0.9405	0.95358	0.9259	1.0339	1.0574	1.2306	0.786	1.00676	0.8842	1.1081	1.1671	0.9716	1.0643	1.03906	0.98017	1.02917	0.952389
2298	1-linoleoyl-2-linolenoyl-digalactosylglycerol (18:2/18:3)*	Lipid	Glycolipid Metabolism	54896	LC/MS Pos Late	100010872	2073	956.63					1.2714	1.1554	0.8982	1.0593	1.1491	1.10668	0.8689	0.7792	0.9696	1.2551	0.9901	0.97258	1.1946	0.7543	0.7783	1.1248	0.5398	0.87836	0.5239	1.0099	0.8865	0.6562	1.0925	0.8338	0.92547	0.97024	0.953857
1748	linoleoyl ethanolamide	Lipid	Endocannabinoid	52608	LC/MS Pos Late	100006726	1561	324.29	5283446	68171-52-8		HMDB12252	1.5846	1.1148	1.5784	1.0099	0.9458	1.2467	0.5602	0.9057	1.0937	0.6531	1.0832	0.85918	1.4974	0.7161	1.4916	1.3702	0.9901	1.21308	0.5897	1.3943	0.622	0.7731	1.2434	0.9245	1.03613	1.0856	0.954431
	glycitein sulfate (2)			62887	LC/MS Neg	100021092	3400	363.018					1.0043	1.1037	0.9718	0.9047	1.0941	1.01572	1.3504	0.8654	0.9327	1.3787	0.9347	1.09238	0.9957	0.881	1.0374	0.8648	0.9896	0.9537	1.1244	1.0728	1.0718	1.0841	1.2843	1.12748	1.02304	1.0716	0.954685
4083	deoxymugineic acid	Xenobiotics	Food Component/Plant	57394	LC/MS Pos Early	100001816	1036	305.134		74235-24-8			0.9323	1.1026	0.7639	0.9232	0.9548	0.93536	0.9892	0.9724	1.0178	0.7464	0.8327	0.9117	1.0383	1.1581	0.9354	1.224	1.0853	1.08822	1.2693	1.0108	1.0379	1.0606	1.2942	1.13456	0.99996	1.03496	0.966182
146	tyramine	Amino Acid	Tyrosine Metabolism	1603	LC/MS Pos Early	1133	2540	138.091	5610	60-19-5	C00483	HMDB00306	2.8287	2.9559	2.0721	2.7086	2.4722	2.6075	0.0091	0.0331	0.0099	0.011	0.0067	0.01396	6.1776	1.8477	1.168	4.2301	2.9602	3.27672	0.5167	0.5318	0.8256	1.069	0.931	0.77482	1.64534	1.69116	0.972906
1191	phosphate	Energy	Oxidative Phosphorylation	42109	LC/MS Pos Early	461	576	98.9842	1061	7664-38-2	C00009	HMDB01429	0.0413	0.0262	0.0319	0.0788	0.084	0.05244	0.8181	2.9443	0.7221	1.2938	0.6343	1.28252	1.4336	1.0416	1.158	1.6792	0.5314	1.16876	3.3038	2.8362	2.8078	2.4291	0.9584	2.46706	1.22564	1.25975	0.972923
1221	myristoleate (14:1n5)	Lipid	Long Chain Fatty Acid	32418	LC/MS Neg	100001198	5346.9	225.186	5281119	544-64-9	C08322	HMDB02000	0.9597	0.9629	0.9667	0.8018	1.111	0.96042	0.7988	0.5319	1.1663	1.5328	1.2927	1.0645	0.7127	1.1456	1.0333	1.1075	1.1446	1.02874	2.0659	1.2185	0.6433	0.9485	1.0678	1.1888	1.04662	1.07461	0.973953
2663	stigmasterol	Lipid	Sterol	21183	LC/MS Pos Late	100000923	2875	395.367	5280794	83-48-7	C05442	HMDB00937	1.1237	1.0251	0.8518	0.8639	0.9599	0.96488	1.0001	1.0552	0.9076	0.9242	0.9205	0.96152	0.8954	1.0688	1.0779	0.9559	1.0493	1.00946	1.0867	0.9999	1.0699	0.9668	1.155	1.05566	0.98549	1.01027	0.975472
2296	1,2-dilinoleoyl-galactosylglycerol (18:2/18:2)*	Lipid	Glycolipid Metabolism	54899	LC/MS Pos Late	100010879	2415	796.593	6535011				1.2545	1.1615	0.9929	0.9082	0.9831	1.06004	1.111	0.6813	1.0561	1.1783	0.9761	1.00056	1.1072	0.8829	0.9782	1.0478	0.7248	0.94818	0.7767	1.0395	0.9816	0.8749	1.0071	0.93596	0.97437	0.998	0.976323
4095	equol sulfate	Xenobiotics	Food Component/Plant	40478	LC/MS Neg	100003429	3630	321.044					0.9555	0.9908	1.0262	1.0633	0.8544	0.97804	0.9035	0.9696	0.8638	1.0647	1.0092	0.96216	1.2272	1.0214	1.1398	0.9062	1.0317	1.06526	0.9819	1.2187	0.8884	1.318	1.0439	1.09018	1.01371	1.03411	0.980273
3730	protoporphyrin IX	Cofactors and Vitamins	Hemoglobin and Porphyrin Metabolism	39321	LC/MS Pos Late	100000292	1417	563.265	4971	553-12-8;50865-10-5	C02191	HMDB00241	0.4437	0.5022	0.3794	0.5648	0.4887	0.47576	0.7941	1.8228	0.535	1.024	0.7121	0.9776	1.662	0.976	1.5522	1.4879	1.4458	1.42478	2.4667	2.343	2.1495	1.8014	1.072	1.96652	1.20119	1.22114	0.983663
4334	1,2-dilinolenoyl-digalactosylglycerol (18:3/18:3)	Xenobiotics	Food Component/Plant	54892	LC/MS Pos Late	100009392	1941	954.615					1.3925	1.5329	1.1865	1	1.0334	1.22906	0.865	0.6502	1.2187	1.5133	1.1559	1.08062	1.0737	0.7908	0.8147	0.989	0.8985	0.91334	0.9843	0.7481	0.7957	0.7627	0.6502	0.7882	0.99698	1.00863	0.98845
1486	N-linoleoylglycine	Lipid	Fatty Acid Metabolism(Acyl Glycine)	32462	LC/MS Neg	1506	5510	336.254	6433346	2764-03-06			0.5063	0.3692	2.7418	1.7603	0.5319	1.1819	0.5411	0.3692	0.4296	0.3692	1.0316	0.54814	1.4351	1.0695	1.5629	1.301	1.1838	1.31046	0.3692	1.2449	0.3802	0.5286	0.9684	0.69826	0.9293	0.94008	0.988533
1396	eicosenedioate (C20:1-DC)*	Lipid	Fatty Acid, Dicarboxylate	62923	LC/MS Neg	100021105	5095	339.254					2.0814	1.6034	1.6289	1.5891	1.3766	1.65588	1.0104	0.5447	0.9896	0.58	1.2452	0.87398	0.8994	1.0606	0.9362	0.8714	1.2393	1.00138	0.2327	0.2327	0.2327	0.2327	0.2327	0.2327	0.93768	0.94429	0.993
425	N-acetyl-isoputreanine*	Amino Acid	Polyamine Metabolism	62309	LC/MS Pos Early	100020487	2305	203.139					0.6475	0.847	0.8525	0.8133	0.7937	0.7908	0.8702	1.0738	1.0381	0.7523	1.0737	0.96162	1.1582	1.0064	0.8346	0.9785	1.005	0.99654	1.1058	1.0181	0.9348	1.525	1.2266	1.16206	0.97908	0.97643	1.00271
417	creatinine	Amino Acid	Creatine Metabolism	513	LC/MS Pos Early	275	2055	114.066	588	60-27-5	C00791	HMDB00562	1.1724	1.3841	0.8199	0.9354	1.1318	1.08872	0.9387	1.0584	0.931	1.0119	1.0682	1.00164	1.1205	1.0744	0.9862	1.0901	0.9562	1.04548	1.1153	0.6663	0.9165	1.0632	0.9881	0.94988	1.02356	1.0193	1.00418
258	3-indoxyl sulfate	Amino Acid	Tryptophan Metabolism	27672	LC/MS Neg	100000467	2222.2	212.002	10258	2642-37-7		HMDB00682	0.8959	1.1697	1.6755	1.3683	1	1.22188	0.0976	0.0976	0.0976	0.0976	0.0976	0.0976	1.6257	1.0076	0.9979	1.2649	1.7269	1.3246	0.0976	0.1723	0.1616	0.1982	0.3275	0.19144	0.7111	0.70666	1.00628
65	histidine	Amino Acid	Histidine Metabolism	59	LC/MS Neg	355	755.9	154.062	6274	5934-29-2	C00135	HMDB00177	1.0181	0.7931	1.2339	1.0819	0.9819	1.02178	0.6707	0.3415	0.6996	0.7565	1.8704	0.86774	0.9593	1.3101	1.3023	1.5281	1.0367	1.2273	1.1149	1.2594	0.9235	0.8087	1.194	1.0601	1.04752	1.04094	1.00632
1611	16-hydroxypalmitate	Lipid	Fatty Acid, Monohydroxy	39609	LC/MS Neg	100002953	5236.2	271.228	10466	506-13-8	C18218	HMDB06294	0.8342	0.8984	0.7485	0.8833	0.8338	0.83964	0.7019	0.8494	1.6032	0.5991	0.5991	0.87054	1.9413	1.1447	1.1048	0.7618	1.6275	1.31602	1.1016	1.6887	1.1516	1.4953	1.224	1.33224	1.09328	1.08594	1.00676
2589	sphingomyelin (d17:1/16:0, d18:1/15:0, d16:1/17:0)*	Lipid	Sphingomyelins	52433	LC/MS Pos Late	100006314	2082	689.559		121999-58-4			1.159	0.9797	1.1534	0.7122	0.9751	0.99588	0.5836	0.9976	0.6922	1.0042	2.3133	1.11818	0.7332	1.146	1.2129	1.7357	0.927	1.15096	1.0545	1.1195	0.9499	1	2.1518	1.25514	1.13457	1.12551	1.00805
1494	3-hydroxybutyrylcarnitine (1)	Lipid	Fatty Acid Metabolism(Acyl Carnitine)	43264	LC/MS Pos Early	100003926	2400	248.149	53481617			HMDB13127	1.5563	1.2896	1.3725	0.8711	1.0658	1.23106	0.5047	0.9854	0.8671	0.9803	2.0868	1.08486	0.5295	1.2131	1.0261	1.9786	0.6663	1.08272	0.8147	1.1971	1.0146	0.5375	0.947	0.90218	1.08379	1.06662	1.0161
2664	campesterol	Lipid	Sterol	33997	LC/MS Pos Late	100001269	2873	383.367	173183	474-62-4	C01789	HMDB02869	0.9892	1.0701	0.9847	0.8613	0.9844	0.97794	0.9077	0.9965	0.9523	1.1122	1.128	1.01934	0.9245	1.1188	1.1694	1.0035	1.068	1.05684	1.0928	1.1768	1.0702	0.8679	1.1173	1.065	1.03809	1.02147	1.01627
2297	1-linoleoyl-2-linolenoyl-galactosylglycerol (18:2/18:3)*	Lipid	Glycolipid Metabolism	54898	LC/MS Pos Late	100010878	2209	794.578					1.3169	1.2235	0.7827	1.088	0.9612	1.07446	0.9225	0.8919	1.325	1.4809	0.6284	1.04974	1.2976	0.6284	1.0388	0.6284	0.8829	0.89522	0.6433	0.8627	0.8814	0.732	1.0452	0.83292	0.97248	0.95369	1.0197
2299	1,2-dilinolenoyl-galactosylglycerol (18:3/18:3)*	Lipid	Glycolipid Metabolism	54891	LC/MS Pos Late	100010877	2046	792.562	5282287		C13871		1.0745	1	0.7317	0.8446	1.2899	0.98814	1.4085	1.0812	0.7326	1.8775	0.5294	1.12584	0.9866	0.5294	0.9779	0.5294	0.5294	0.71054	0.5294	0.8795	0.6127	0.5294	1.5051	0.81122	0.91819	0.89968	1.02057
322	valine	Amino Acid	Leucine, Isoleucine and Valine Metabolism	1649	LC/MS Pos Early	566	2479	118.086	6287	72-18-4	C00183	HMDB00883	1.393	0.994	1.3914	1.3063	1.0188	1.2207	0.8348	0.6831	0.8689	0.8184	1.9767	1.03638	0.8859	1.4075	1.2042	1.3835	1.0258	1.18138	0.9694	1.006	0.8038	0.7222	1.2189	0.94406	1.10888	1.08238	1.02448
4182	pinosylvin monomethylether	Xenobiotics	Food Component/Plant	40088	LC/MS Pos Late	100003236	1163	227.107	5281719	35302-70-6	C10276		0.6712	0.6155	1.6132	0.6414	1.0725	0.92276	0.9136	2.0699	1.1791	1.3778	0.707	1.24948	1.7913	0.9275	0.6932	1.5142	1.1445	1.21414	0.8106	2.136	0.6796	2.7698	0.9071	1.46062	1.23181	1.19169	1.03367
2165	1-cerotoyl-GPC (26:0)*	Lipid	Lysophospholipid	61505	LC/MS Pos Late	100015772	1990	636.496				HMDB29205	1.0637	0.3566	0.9122	1.0271	1.1706	0.90604	0.9874	1.1556	1.1747	1.1743	1.1681	1.13202	0.9253	0.7456	0.9882	0.8915	0.6296	0.83604	0.902	1.0167	1.1621	0.882	1.0118	0.99492	0.98403	0.95048	1.0353
855	leucylglutamine*	Peptide	Dipeptide	48189	LC/MS Pos Early	100003183	2620	260.161	4305457			HMDB28927	1.3751	1.5891	1.0102	1.0443	1.5463	1.313	0.7196	1.1291	0.7725	1.0638	1.2985	0.9967	0.8952	0.9734	1.0894	1.3175	0.9898	1.05306	0.6455	0.6594	0.5925	0.5528	0.8584	0.66172	1.02488	0.98736	1.038
1749	linolenoyl ethanolamide*	Lipid	Endocannabinoid	62746	LC/MS Neg	100020840	5715	320.26	5283449	57086-93-8		HMDB13624	0.4272	0.4272	1.2646	1.9562	0.4924	0.91352	0.4272	0.4272	0.4272	0.5543	0.6333	0.49384	1	1.2594	1.4458	1.3154	1.0763	1.21938	0.4623	0.9615	0.4272	0.7084	1.1186	0.7356	0.85661	0.82456	1.03887
1615	13-HODE + 9-HODE	Lipid	Fatty Acid, Monohydroxy	37752	LC/MS Neg	100002196	5275	295.228	43013				0.965	0.8432	0.866	0.6673	0.6911	0.80652	1.0241	0.8632	1.0336	1.0573	1.0718	1.01	1.0598	0.8846	1.0669	0.8337	0.79	0.927	0.9811	1.2555	1.0189	1.0794	0.9214	1.05126	0.9685	0.92889	1.04264
3637	quinolinate	Cofactors and Vitamins	Nicotinate and Nicotinamide Metabolism	1899	LC/MS Pos Early	182	845	168.029	1066	89-00-9	C03722	HMDB00232	0.8156	1.0243	0.9542	0.932	0.9313	0.93148	0.8168	1.2664	1.2469	0.977	0.9931	1.06004	1.8158	1.1058	0.7954	1.0919	1.1877	1.19932	0.994	1.2094	0.965	1.9081	1.0668	1.22866	1.12968	1.08007	1.04593
2102	1-palmitoyl-GPA (16:0)	Lipid	Lysophospholipid	34428	LC/MS Pos Late	100001445	1625	393.24	6419701	17618-08-5	C04036	HMDB00327	0.8301	0.8321	0.7352	0.7352	0.836	0.79372	0.8492	1.7722	0.8014	1.1286	0.8327	1.07682	1.0749	0.9615	1.0385	0.9425	0.7352	0.95052	1.0973	1.4324	1.0569	1.3291	0.7877	1.14068	1.01367	0.9672	1.04805
265	leucine	Amino Acid	Leucine, Isoleucine and Valine Metabolism	60	LC/MS Pos Early	397	2864	132.102	6106	61-90-5	C00123	HMDB00687	1.3632	1.1115	1.2708	1.2029	1.057	1.20108	0.8148	0.7298	0.8693	0.91	1.8956	1.0439	0.8665	1.3387	1.1898	1.5697	0.9799	1.18892	0.9467	1.0201	0.7615	0.6973	1.1915	0.92342	1.11641	1.06225	1.05099
1241	10-nonadecenoate (19:1n9)	Lipid	Long Chain Fatty Acid	33972	LC/MS Neg	100001277	5780	295.264	5312513	73033-09-7		HMDB13622	0.3053	0.2236	0.5814	0.9829	0.9078	0.6002	1.0171	0.9704	1.2542	0.9692	1.5111	1.1444	1.0472	1.1735	1.3724	1.1042	0.9523	1.12992	2.9682	1.4498	0.5769	1.2252	1.5897	1.56196	1.13716	1.08108	1.05187
1279	adrenate (22:4n6)	Lipid	Polyunsaturated Fatty Acid (n3 and n6)	32980	LC/MS Neg	100001193	5678	331.264	5497181	2091-25-0	C16527	HMDB02226	0.3234	0.3234	0.7672	3.5511	0.7309	1.1392	2.1057	0.6336	1.0828	0.768	1.7843	1.27488	0.3234	0.6329	1.8354	0.9292	2.1802	1.18022	1.2767	2.015	1.0708	0.8973	0.6999	1.19194	1.22755	1.16557	1.05318
356	N-acetylcysteine	Amino Acid	Methionine, Cysteine, SAM and Taurine Metabolism	1586	LC/MS Pos Early	1107	1416	164.038	12035	616-91-1	C06809	HMDB01890	0.7093	0.6913	1.2	1.1151	0.7041	0.88396	0.6941	1.0948	0.7779	0.9277	1.4074	0.98038	1.3076	1.1229	1.0613	0.8571	1.2628	1.12234	1.0688	1.5031	1.1433	0.8851	0.9387	1.1078	1.05136	0.99588	1.05571
2450	linoleoyl-linolenoyl-glycerol (18:2/18:3) [1]*	Lipid	Diacylglycerol	54963	LC/MS Pos Late	100010926	2426	632.525				HMDB07249	1.7044	1.049	1.3568	0.7703	1.1403	1.20416	1.3479	0.3677	1.0131	0.767	1.5829	1.01572	0.9162	0.9924	1.0076	0.892	0.9114	0.94392	0.6223	0.5499	0.3979	0.5692	1.1061	0.64908	0.97982	0.92662	1.05741
2289	1-palmitoyl-2-linoleoyl-digalactosylglycerol (16:0/18:2)*	Lipid	Glycolipid Metabolism	54887	LC/MS Pos Late	100010874	2498	934.646					1.187	1.2437	0.7656	1.0754	0.955	1.04534	1.0381	0.9348	0.9826	1.0977	1.0363	1.0179	1.1552	1.0174	1.031	0.9505	0.9252	1.01586	0.7529	0.8961	0.8621	0.8715	0.9648	0.86948	1.01688	0.95741	1.06212
2637	cholesterol	Lipid	Sterol	63	LC/MS Pos Late	266	2707	369.352	11025495	57-88-5	C00187	HMDB00067	1.1928	1.0143	1.091	0.8529	0.9467	1.01954	0.7445	1.0623	0.8014	1.1074	1.4895	1.04102	0.8038	1.0804	1.3642	1.3702	0.931	1.10992	0.8633	1.0378	0.9857	0.8734	1.2485	1.00174	1.07547	1.01064	1.06415
52	N-acetyl-aspartyl-glutamate (NAAG)	Amino Acid	Glutamate Metabolism	35665	LC/MS Neg	100001612	575.3	303.083	5255	3106-85-2	C12270	HMDB01067	0.8132	0.8538	1.0881	0.8774	0.9669	0.91988	0.993	1.0678	0.914	0.8681	0.8399	0.93656	1.1414	1.098	1.007	1.2156	1.0581	1.10402	1.0774	0.9834	0.9077	0.8674	1.13	0.99318	1.02029	0.95653	1.06666
2393	2-arachidonoylglycerol (20:4)	Lipid	Monoacylglycerol	19266	LC/MS Neg	100000584	6170	303.233	5282280	53847-30-6	C13856	HMDB04666	0.6834	0.6834	1.0898	0.7048	0.6834	0.76896	0.6834	0.6834	0.6834	0.9832	1.6473	0.93614	0.6834	0.8597	0.6834	1.3205	0.6834	0.84608	1.3325	0.7784	0.6834	0.6834	1.0168	0.8989	0.89111	0.83393	1.06857
69	N-acetyl-3-methylhistidine*	Amino Acid	Histidine Metabolism	43256	LC/MS Pos Early	100002204	2056	212.103	193270	37841-04-6			0.9282	0.6902	1.1868	0.8889	1.1675	0.97232	0.9348	1.1993	1.4756	0.852	0.6902	1.03038	1.6744	0.6902	1.1362	1.0706	0.6902	1.05232	0.9831	1.0782	0.7579	0.8804	1.1661	0.97314	1.04135	0.97273	1.07054
1128	fucose	Carbohydrate	Aminosugar Metabolism	15587	LC/MS Polar	918	1626.4	209.067	19466	2438-80-4	C01018	HMDB00174	1.0427	0.4364	1.203	0.4739	0.4835	0.7279	1.0544	0.9366	1	1.3402	2.5326	1.37276	0.9681	0.4647	0.24	1.0326	0.3263	0.60634	0.6354	2.8034	0.429	0.24	1.4789	1.11734	0.98955	0.92262	1.07254
2662	beta-sitosterol	Lipid	Sterol	27414	LC/MS Pos Late	100001033	3054	397.383	222284	83-46-5	C01753	HMDB00852	1.0608	1.0767	0.937	0.9012	0.9198	0.9791	0.9972	1.0499	1.0349	1.1681	1.0019	1.0504	0.9505	1.0801	1.171	1.0029	1.0072	1.04234	0.9403	0.9704	1.0421	0.8704	0.9981	0.96426	1.04637	0.97168	1.07687
2452	linolenoyl-linolenoyl-glycerol (18:3/18:3) [1]*	Lipid	Diacylglycerol	54951	LC/MS Pos Late	100010932	2229	630.509				HMDB07278	1.4357	0.2598	1.0349	0.8599	1.3468	0.98742	1	0.2598	1.0078	0.4744	1.5924	0.86688	0.7021	0.7441	0.957	0.2598	1.2372	0.78004	0.2598	0.3138	0.2598	0.3665	1.5091	0.5418	0.82346	0.76461	1.07697
2501	N-(2-hydroxypalmitoyl)-sphingosine (d18:1/16:0(2OH))	Lipid	Ceramides	57697	LC/MS Pos Late	100015642	2692	554.514		34839-02-6			1.1522	1.3409	1.5284	1.0941	1.6624	1.3556	0.6027	0.896	0.6908	0.8981	0.9454	0.8066	0.7238	1.7158	1.7849	2.8613	1.0546	1.62808	0.8022	1.101	0.8937	0.6456	1.0745	0.9034	1.21734	1.1295	1.07777
194	N-formylphenylalanine	Amino Acid	Tyrosine Metabolism	48433	LC/MS Neg	100006056	2360	192.067	759256	13200-85-6			0.9384	0.8677	0.9537	0.9988	0.7526	0.90224	1.0004	0.7651	0.9996	0.8099	1.4838	1.01176	1.186	1.5406	1.3341	1.7069	1.7375	1.50102	1.696	1.4566	0.9364	1.4707	1.5828	1.4285	1.25639	1.16537	1.0781
2328	1-(1-enyl-palmitoyl)-2-oleoyl-GPC (P-16:0/18:1)*	Lipid	Plasmalogen	52478	LC/MS Pos Late	100009007	2443	744.59					1.1635	1.1738	1.2742	1.0821	1.728	1.28432	0.4397	0.9179	0.5675	0.8838	0.8377	0.72932	0.8845	1.976	1.6265	3.1946	1.0879	1.7539	0.8125	1.3492	0.6681	0.5421	1.6162	0.99762	1.24161	1.14097	1.08821
6	betaine	Amino Acid	Glycine, Serine and Threonine Metabolism	3141	LC/MS Pos Early	799	1064	118.086	247	107-43-7	C00719	HMDB00043	1.1698	1.1286	1.1295	0.9071	1.1326	1.09352	1.2899	1.6392	1.4544	1.4029	2.3385	1.62498	0.5968	0.5993	0.5811	0.7927	0.5121	0.6164	0.8942	1.0621	0.855	0.9855	1.0145	0.96226	1.12069	1.02789	1.09028
2457	oleoyl-arachidonoyl-glycerol (18:1/20:4) [2]*	Lipid	Diacylglycerol	54961	LC/MS Pos Late	100010937	2990	660.556				HMDB07228	1.2036	0.607	1.5421	0.6874	1.3018	1.06838	0.353	0.353	1	1.4607	3.8681	1.40696	0.5172	0.9111	0.6392	1.0278	0.353	0.68966	2.3966	0.353	0.353	0.353	0.817	0.85452	1.04831	0.96145	1.09034
1518	myristoleoylcarnitine (C14:1)*	Lipid	Fatty Acid Metabolism(Acyl Carnitine)	48182	LC/MS Pos Late	100006051	1316	370.295	90659872	889848-55-9			0.6613	0.3937	0.9788	0.3063	0.5593	0.57988	0.927	0.7471	1.2446	1.0367	0.8299	0.95706	0.9938	0.9922	1.4041	1.0062	1.1742	1.1141	1.0766	1.6901	1.2664	1.4257	1.1072	1.3132	1.03558	0.94654	1.09407
1282	dihomolinoleate (20:2n6)	Lipid	Polyunsaturated Fatty Acid (n3 and n6)	17805	LC/MS Neg	1231	5730	307.264	6439848	2091-39-6	C16525	HMDB05060	0.3016	0.2011	0.6922	1.1461	1.0394	0.67608	0.8427	0.681	0.8591	0.7982	1.4175	0.9197	0.9823	1.3887	1.6361	1.635	1.0177	1.33196	2.628	1.2078	0.4645	1.0387	1.5699	1.38178	1.12583	1.02893	1.09418
1390	hexadecenedioate (C16:1-DC)*	Lipid	Fatty Acid, Dicarboxylate	61862	LC/MS Neg	100019975	4380	283.191					1.3444	1.4887	0.9794	1.4458	1.2566	1.30298	0.5937	0.3602	0.4342	0.6445	1.549	0.71632	0.9192	1.2372	1.0206	1.1959	1.4262	1.15982	0.4619	0.3602	0.3602	0.3602	0.5157	0.41164	0.93807	0.85731	1.0942
2060	1-palmitoyl-2-oleoyl-GPI (16:0/18:1)*	Lipid	Phosphatidylinositol (PI)	52669	LC/MS Pos Late	100009066	3140	854.575				HMDB09783	0.9468	1.289	0.9268	0.8701	1.3267	1.07188	1.1596	1.0196	0.5674	1.0566	0.884	0.93744	1.4442	0.5453	0.8961	1.2239	0.3923	0.90036	0.3923	0.8584	1	0.3923	0.3923	0.60706	0.9189	0.83947	1.09462
2648	7-HOCA	Lipid	Sterol	36776	LC/MS Neg	100001609	5288.1	429.301	3081085	115538-85-7	C17337	HMDB12458	1.6639	1.4179	1.0369	0.7042	1.4719	1.25896	0.7088	0.3283	0.6077	0.5763	0.9631	0.63684	1.512	1.6659	1.4288	1.57	1.8924	1.61382	0.6597	1.2944	0.6895	0.6631	0.6506	0.79146	1.12533	1.02521	1.09766
2395	2-docosahexaenoylglycerol (22:6)*	Lipid	Monoacylglycerol	48675	LC/MS Neg	100006352	6050	309.222				HMDB11557	0.1937	0.169	1.2711	1.3167	0.6769	0.72548	0.6583	0.7609	0.6006	1.1907	1.3401	0.91012	0.9601	1.2051	1.1437	1.1164	0.6747	1.02	1.4638	1.2512	0.5488	1.1389	0.736	1.02774	0.96506	0.87661	1.1009
1247	eicosenoate (20:1n9 or 1n11)	Lipid	Long Chain Fatty Acid	33587	LC/MS Neg	100001335	5950	309.28	5282768		C16526	HMDB02231	0.2583	0.1691	0.6775	1.178	0.8831	0.6332	0.96	0.8204	0.8891	0.8874	1.04	0.91938	1.1772	1.2518	1.3957	1.1634	1.0917	1.21596	2.0191	1.2666	0.57	1.2774	1.3923	1.30508	1.06767	0.96914	1.10167
415	guanidinoacetate	Amino Acid	Creatine Metabolism	43802	LC/MS Pos Early	344	1937	118.061	763	352-97-6	C00581	HMDB00128	0.9364	1.0086	1.1004	0.897	0.8369	0.95586	0.9201	1.2664	0.9224	1.0804	1.7226	1.18238	0.9914	1.0243	1.1343	1.1893	0.7952	1.0269	0.8343	1.0472	1.2286	0.9047	1.2265	1.04826	1.10464	1.00206	1.10237
1916	1-linoleoyl-2-linolenoyl-GPC (18:2/18:3)*	Lipid	Phosphatidylcholine (PC)	53176	LC/MS Pos Late	100009343	1939	780.554				HMDB08141	1.1682	1.2194	0.8937	0.8744	1.1159	1.05432	1.0109	0.699	1.1446	1.1156	0.9986	0.99374	1.2731	0.8332	1.0014	1.2423	0.5468	0.97936	0.5344	0.9046	0.6636	0.6318	0.9374	0.73436	0.98655	0.89434	1.1031
1798	glycerophosphorylcholine (GPC)	Lipid	Phospholipid Metabolism	15990	LC/MS Pos Early	100000269	672	258.11	71920	28319-77-9	C00670	HMDB00086	1.0098	0.836	0.955	0.6419	0.81	0.85054	1.0342	1.2269	0.9902	1.039	1.1854	1.09514	0.8611	1.1213	1.1047	1.0515	0.9711	1.02194	0.9439	1.0125	1.1673	0.7457	1.4724	1.06836	1.05854	0.95945	1.10328
2443	oleoyl-linoleoyl-glycerol (18:1/18:2) [1]	Lipid	Diacylglycerol	46798	LC/MS Pos Late	100002989	3115	636.556		106292-55-1		HMDB07219	1.4053	0.849	1.0376	0.6255	0.9805	0.97958	1.2144	0.4719	1.0779	0.9976	1.5791	1.06818	1.0024	0.9436	1.0148	1.0095	0.7039	0.93484	1.5006	0.6463	0.4543	0.591	0.9874	0.83592	1.00151	0.90775	1.10329
1516	oleoylcarnitine (C18)	Lipid	Fatty Acid Metabolism(Acyl Carnitine)	35160	LC/MS Pos Late	100001501	1423	426.358	6441392	38677-66-6		HMDB05065	1.1344	1.1104	0.8754	0.7796	0.8543	0.95082	0.9711	1.2069	1.1882	1.1633	2.607	1.4273	0.5693	0.7908	1.0701	0.8609	0.9503	0.84828	1.0289	1.3533	0.8166	1.276	1.0835	1.11166	1.13779	1.03124	1.10332
1536	eicosenoylcarnitine (C20:1)*	Lipid	Fatty Acid Metabolism(Acyl Carnitine)	57519	LC/MS Pos Late	100015838	1484	454.389					1.2504	1.0169	1.179	0.6524	0.7858	0.9769	0.5622	0.7833	0.8276	0.9831	2.498	1.13084	0.6521	1.1226	1.3026	1.8811	0.8304	1.15776	1.1181	1.3828	0.8167	0.8045	1.3622	1.09686	1.1443	1.03688	1.1036
1255	nervonate (24:1n9)*	Lipid	Long Chain Fatty Acid	52674	LC/MS Neg	100001231	6804	365.342	5281120	506-37-6	C08323	HMDB02368	0.2627	0.1852	0.5415	1.5629	1.3016	0.77078	0.8584	1.0381	0.6442	0.5252	0.4817	0.70952	1.1664	1.2432	1.3648	1.3221	0.9938	1.21806	1.0195	1.0062	0.4031	1.1102	1.329	0.9736	0.96379	0.87219	1.10502
2448	linoleoyl-linoleoyl-glycerol (18:2/18:2) [1]*	Lipid	Diacylglycerol	54968	LC/MS Pos Late	100010941	2720	634.541				HMDB07248	1.578	0.9479	1.3055	0.8405	1.056	1.14558	1.2471	0.5002	1.0154	0.9572	1.5442	1.05282	0.9846	1.1779	1.2976	0.9417	0.8904	1.05844	0.9029	0.6916	0.4549	0.5979	1.1766	0.76478	1.05563	0.95518	1.10516
93	lysine	Amino Acid	Lysine Metabolism	1301	LC/MS Pos Early	407	2850	147.113	5962	56-87-1	C00047	HMDB00182	1.2724	1.0559	1.2642	0.9369	0.9062	1.08712	0.8103	0.8198	0.91	0.9441	2.3389	1.16462	0.7761	1.2979	1.146	1.4947	0.9383	1.1306	1.0827	1.071	0.686	0.7421	1.3552	0.9874	1.14761	1.03726	1.10639
1636	12,13-DiHOME	Lipid	Fatty Acid, Dihydroxy	38395	LC/MS Neg	62	5137	313.238	10236635	263399-35-5	C14829	HMDB04705	1.2536	1.0328	1.1904	0.9495	1.0046	1.08618	0.9954	0.8121	0.7789	0.8251	1.014	0.8851	1.2342	1.2341	1.3281	1.4207	1.1555	1.27452	0.7527	1.1259	0.6795	0.8847	0.8771	0.86398	1.07981	0.97508	1.10741
3511	N6-carbamoylthreonyladenosine	Nucleotide	Purine Metabolism, Adenine containing	35157	LC/MS Pos Early	100001415	2008	413.142	161466	24719-82-2		HMDB41623	0.9019	0.9107	1.0295	1.04	1.0021	0.97684	1.1502	1.0079	1.075	0.9269	1	1.032	0.7214	0.7821	0.878	0.6552	0.8528	0.7779	0.6552	0.6552	0.6552	0.6552	0.6552	0.6552	0.90495	0.81602	1.10898
3575	5,6-dihydrouracil	Nucleotide	Pyrimidine Metabolism, Uracil containing	1559	LC/MS Neg	1125	1120	113.036	649	504-07-4	C00429	HMDB00076	1.4575	1.1131	1.2186	1.0128	1	1.1604	0.255	0.3468	0.14	0.14	0.2466	0.22568	1.3429	1.5192	1.7916	2.8033	1.1371	1.71882	0.5515	0.4618	0.329	0.8313	0.7831	0.59134	0.97225	0.87587	1.11004
1527	octadecanedioylcarnitine (C18-DC)*	Lipid	Fatty Acid Metabolism(Acyl Carnitine)	61867	LC/MS Pos Late	100005998	1227	458.348		123233-50-1			1.158	0.8963	0.9977	0.8787	0.9253	0.9712	1.0164	1.1771	1.2941	1.1103	1.1901	1.1576	0.8921	1.0023	1.0631	0.9715	0.8846	0.96272	0.7447	0.8914	1.3848	0.8083	0.769	0.91964	1.06016	0.94542	1.12136
1243	trans-nonadecenoate (tr 19:1)*	Lipid	Long Chain Fatty Acid	57485	LC/MS Neg	100015805	5824	295.264					0.2438	0.1937	0.5971	1.2495	0.8772	0.63226	0.1187	0.0263	0.0263	0.0263	0.0263	0.04478	1.4661	1.7495	1.7649	1.9891	1.6004	1.714	1	0.9352	0.4792	1.1223	1.1231	0.93196	0.87939	0.78211	1.12438
4017	gluconate	Xenobiotics	Food Component/Plant	587	LC/MS Polar	338	2922	195.051	10690	527-07-1	C00257	HMDB00625	0.9536	0.3229	0.1536	0.1472	0.1407	0.3436	0.7331	0.9808	1.2576	1.0067	1.3887	1.07338	1.5297	1.1309	0.5169	1.3332	0.9933	1.1008	2.5319	2.2871	0.6956	1.6832	0.7194	1.58344	1.08709	0.96352	1.12825
1512	stearoylcarnitine (C18)	Lipid	Fatty Acid Metabolism(Acyl Carnitine)	34409	LC/MS Pos Late	100001391	1485	428.373	6426855	18822-91-8		HMDB00848	1.1059	1.0111	1.1925	0.7604	0.9872	1.01142	0.7274	1.0177	0.872	0.9889	2.3517	1.19154	0.5861	1.0674	1.3497	1.7104	0.9855	1.13982	1.109	1.3037	0.8219	0.9107	1.1247	1.054	1.16568	1.03271	1.12876
2377	1-linoleoylglycerol (18:2)	Lipid	Monoacylglycerol	27447	LC/MS Neg	100001040	6477	279.233	5283469	2277-28-3			0.5389	0.2555	1.5885	1.3491	1.1528	0.97696	1.1036	0.3371	1.2192	0.6483	1.8025	1.02214	0.8013	0.9932	1.0985	1.0068	0.4988	0.87972	1.2556	0.4226	0.1907	0.4448	1.1816	0.69906	0.95093	0.83801	1.13475
4232	soyasaponin I	Xenobiotics	Food Component/Plant	43590	LC/MS Neg	100004481	5163	941.512	122097	51330-27-9	C08983	HMDB34649	0.7847	0.9748	0.8476	0.7891	0.9985	0.87894	1.0589	1.0232	0.9688	1.1059	0.9628	1.02392	1.0638	1.0617	1.0647	1.0417	1.0196	1.0503	0.9717	0.8408	1.1205	0.787	1.0167	0.94734	1.03711	0.91314	1.13576
214	N-acetyltryptophan	Amino Acid	Tryptophan Metabolism	33959	LC/MS Neg	100001254	2630	245.093	700653	1218-34-4	C03137	HMDB13713	0.8152	0.9902	0.8251	0.8792	0.8629	0.87452	0.9411	0.8395	0.8384	1.0098	1.0585	0.93746	1.223	1.2129	1.173	1.3702	1.249	1.24562	1.0191	1.01	0.9399	1.0644	1.1564	1.03796	1.09154	0.95624	1.14149
1272	nisinate (24:6n3)	Lipid	Polyunsaturated Fatty Acid (n3 and n6)	57810	LC/MS Neg	100015785	5657	355.264	11792612	68378-49-4		HMDB02007	0.309	0.1313	1.1099	1.2598	0.7239	0.70678	0.7046	0.3958	1.0857	0.5542	2.6443	1.07692	0.8175	1.6068	2.0875	2.1144	0.9764	1.52052	3.5555	1.5435	0.5177	1	1.1982	1.56298	1.29872	1.13488	1.14437
1961	1-palmitoyl-2-oleoyl-GPE (16:0/18:1)	Lipid	Phosphatidylethanolamine (PE)	19263	LC/MS Pos Late	1526	2509	718.538	5283496	26662-94-2		HMDB05320	2.8695	3.4607	2.5018	4.2085	3.6267	3.33344	0.3942	0.7238	0.4965	0.8221	0.9821	0.68374	3.6437	3.8611	2.8459	5.8068	3.7762	3.98674	0.9076	0.719	0.5196	0.5727	1.0179	0.74736	2.33524	2.0404	1.1445
1389	dodecenedioate (C12:1-DC)*	Lipid	Fatty Acid, Dicarboxylate	61864	LC/MS Neg	100019972	2700	227.129					1.0943	0.8302	1.0211	0.9583	0.663	0.91338	0.9627	0.8045	1.0688	0.8415	1.1213	0.95976	1.2004	1.1567	1.2825	0.9789	1.4777	1.21924	0.7512	1.0482	1.1843	0.9332	1.0273	0.98884	1.0895	0.95111	1.1455
1563	oleoylcholine	Lipid	Fatty Acid Metabolism (Acyl Choline)	53260	LC/MS Pos Late	100009331	1449	368.352					1.0628	1.3554	0.9973	0.7195	1.2604	1.07908	0.6502	0.93	1.2486	1.5149	1.1046	1.08966	1.5735	0.899	0.9173	1.0535	1.0027	1.0892	0.6502	0.9785	0.8615	0.6502	0.9093	0.80994	1.08943	0.94451	1.15343
2397	1-heptadecenoylglycerol (17:1)*	Lipid	Monoacylglycerol	62449	LC/MS Neg	100020769	6390	267.233					0.5559	0.5559	1.6565	1.3732	1.1158	1.05146	0.9968	0.7053	1.2798	0.7189	1.2971	0.99958	1.274	1.2143	1	1.2923	0.8604	1.1282	1.2352	0.8118	0.5559	0.5559	0.7837	0.7885	1.06389	0.91998	1.15643
4234	soyasaponin III	Xenobiotics	Food Component/Plant	54925	LC/MS Neg	100004483	5176	795.454		55304-02-4			0.7439	0.9047	0.9064	0.8953	1.0674	0.90354	1.0166	1.0259	0.9634	1.107	0.9389	1.01036	1.0532	1.0912	1.0894	1.0365	1.0584	1.06574	0.9262	0.785	0.9834	0.8007	0.9496	0.88898	1.03805	0.89626	1.1582
1281	docosadienoate (22:2n6)	Lipid	Polyunsaturated Fatty Acid (n3 and n6)	32415	LC/MS Neg	100001182	6034	335.296	5282807	7370-49-2	C16533	HMDB61714	0.2914	0.1567	0.87	1.4462	0.9823	0.74932	0.8686	0.772	0.6989	1.0177	1.2801	0.92746	1.0273	1.4319	1.3927	1.2355	1.2127	1.26002	1.8833	1.0666	0.6153	0.9676	1.163	1.13916	1.09374	0.94424	1.15833
1534	dihomo-linolenoylcarnitine (C20:3n3 or 6)*	Lipid	Fatty Acid Metabolism(Acyl Carnitine)	57521	LC/MS Pos Late	100015840	1392	450.358					0.7087	0.7087	0.7087	0.7087	0.7087	0.7087	0.7087	0.9115	0.7087	1.2143	0.9356	0.89576	0.7087	0.7087	1.8731	1.3747	0.9163	1.1163	1	1.1481	1.4806	0.751	0.7087	1.01768	1.00603	0.86319	1.16548
1436	oleamide	Lipid	Fatty Acid, Amide	32458	LC/MS Pos Late	1504	1677	282.279	5283387	301-02-0	C19670	HMDB02117	1.6922	1.2272	1.1844	1.0745	0.9784	1.23134	0.7052	0.7837	4.0127	0.6592	0.6514	1.36244	0.7186	0.5691	0.8076	2.8197	2.9272	1.56844	1.3223	2.0529	0.9253	1.0701	1.0216	1.27844	1.46544	1.25489	1.16778
231	anthranilate	Amino Acid	Tryptophan Metabolism	57746	LC/MS Pos Early	1258	2606	120.044	227	118-92-3	C00108	HMDB01123	1.0844	0.8865	1	0.8651	1.2753	1.02226	0.7089	0.7089	0.7089	0.7089	0.7089	0.7089	1.7637	1.4153	0.9183	1.6909	1.7792	1.51348	1.2654	0.8131	0.7089	0.7089	0.8013	0.85952	1.11119	0.94089	1.181
2493	N-stearoyl-sphinganine (d18:0/18:0)*	Lipid	Dihydroceramides	1759	LC/MS Pos Late	922	3526	568.566	5283573	2304-80-5			0.673	0.6178	0.3131	0.3131	0.3131	0.44602	0.3131	1.5424	1.6236	0.7381	2.0162	1.24668	0.3131	0.3131	0.3131	0.5771	0.3131	0.3659	1.7266	0.3131	0.3131	1.2236	1	0.91528	0.80629	0.68065	1.18459
1529	arachidoylcarnitine (C20)*	Lipid	Fatty Acid Metabolism(Acyl Carnitine)	57513	LC/MS Pos Late	100015833	1512	456.405				HMDB06460	0.7186	1	1.3504	0.7186	1.3031	1.01814	0.7186	0.905	0.8871	0.889	1.9411	1.06816	0.7186	1.3117	1.3608	2.6214	0.8253	1.36756	0.8224	1.3128	0.9811	0.817	1.2542	1.0375	1.21786	1.02782	1.1849
132	phenethylamine	Amino Acid	Phenylalanine Metabolism	12142	LC/MS Pos Early	1207	3065	122.096	1001	64-04-0	C05332	HMDB02017	0.901	1.2521	0.8827	1.2436	1.2176	1.0994	1.1287	2.0056	1.1088	0.5641	0.7056	1.10256	1.2223	1.2813	1	1.2678	0.7515	1.10458	0.6025	0.8584	0.5641	1.0587	0.7327	0.76328	1.10357	0.93134	1.18493
384	citrulline	Amino Acid	Urea cycle; Arginine and Proline Metabolism	2132	LC/MS Pos Early	391	1520	176.103	9750	372-75-8	C00327	HMDB00904	1.0597	0.9542	1.2439	1.4595	0.8331	1.11008	0.1617	0.2742	0.2119	0.4131	0.3745	0.28708	1.6894	2.7282	2.6559	2.2607	2.1711	2.30106	0.8799	1.0423	1.4044	0.9577	1.0785	1.07256	1.29407	1.09132	1.18578
4233	soyasaponin II	Xenobiotics	Food Component/Plant	43589	LC/MS Neg	100004482	5175	911.501	171435	55319-36-3	C12081	HMDB34650	0.7491	0.956	0.8645	0.7913	1.0107	0.87432	1.0223	1.0467	1.0121	1.1273	0.9893	1.03954	1.0516	1.0983	1.0952	1.0591	1.0552	1.07188	0.9255	0.8146	1.0854	0.7495	0.9206	0.89912	1.05571	0.88672	1.19058
1233	oleate/vaccenate (18:1)	Lipid	Long Chain Fatty Acid	52285	LC/MS Neg	100008930	5655	281.249					0.2692	0.1695	0.6109	1.0518	0.8134	0.58296	1.1509	0.7855	0.8788	0.6913	1.1341	0.92812	1.191	1.4198	1.6389	1.2931	0.9482	1.2982	1.9158	1.4759	0.6208	1.1137	1.286	1.28244	1.11316	0.9327	1.19348
1915	1,2-dilinoleoyl-GPC (18:2/18:2)	Lipid	Phosphatidylcholine (PC)	52603	LC/MS Pos Late	100008903	2006	782.569	5288075	998-06-1		HMDB08138	1.2854	1.1702	0.7674	0.7303	1.1647	1.0236	1.0554	0.7114	1.1568	1.4165	0.9919	1.0664	1.2428	0.8034	1.0081	1.4079	0.5082	0.99408	0.5157	0.8927	0.5806	0.5516	0.9529	0.6987	1.03024	0.86115	1.19635
2437	stearoyl-linoleoyl-glycerol (18:0/18:2) [1]*	Lipid	Diacylglycerol	54948	LC/MS Pos Late	100010920	3650	638.572					0.5943	0.7525	0.7869	0.5541	0.5541	0.64838	0.5541	0.5541	0.6308	1.3222	1.8253	0.9773	1.4939	0.8292	1.1045	0.9519	0.5541	0.98672	0.5541	1	0.5541	1.0764	1.7461	0.98614	0.98201	0.81726	1.20159
3503	N6,N6-dimethyladenosine	Nucleotide	Purine Metabolism, Adenine containing	42081	LC/MS Pos Early	100003867	2415	296.135	348206	2620-62-4			0.7643	1.1306	1.0295	0.8545	0.9042	0.93662	1.021	1.0808	1.0652	0.8433	0.873	0.97666	1.0925	0.9948	1.1355	1.1004	1.0052	1.06568	0.677	0.5822	0.7991	0.7739	0.9468	0.7558	1.02117	0.84621	1.20676
2587	sphingomyelin (d18:1/14:0, d16:1/16:0)*	Lipid	Sphingomyelins	42463	LC/MS Pos Late	100004328	1998	675.544	11433862			HMDB12097	1.8793	0.8096	0.7128	0.7128	0.9054	1.00398	0.7128	1.1305	0.9685	1.4357	1.4447	1.13844	0.7228	1.2889	0.8953	1.4418	0.7128	1.01232	0.7128	0.7128	0.7128	0.7128	1.0315	0.77654	1.07538	0.89026	1.20794
3495	adenosine	Nucleotide	Purine Metabolism, Adenine containing	555	LC/MS Pos Early	798	2169	268.104	60961	58-61-7	C00212	HMDB00050	0.963	1.2823	0.9862	1.0138	1.0674	1.06254	1.6389	1.5032	0.9829	0.8675	1.4843	1.29536	0.9336	1.0838	1.5904	0.8688	1.0358	1.10248	1.0276	0.865	1.0463	0.7136	0.9509	0.92068	1.19892	0.99161	1.20906
1562	palmitoylcholine	Lipid	Fatty Acid Metabolism (Acyl Choline)	52944	LC/MS Pos Late	100009233	1482	342.337	151731				1.0671	1.249	0.9271	0.7156	1.0443	1.00062	1.0065	0.9548	0.9774	1.0629	1.3708	1.07448	1.0735	1.0471	0.9935	1.1001	0.9032	1.02348	0.646	0.6878	0.6936	0.598	1.0422	0.73352	1.04898	0.86707	1.2098
2330	1-(1-enyl-stearoyl)-2-oleoyl-GPE (P-18:0/18:1)	Lipid	Plasmalogen	52614	LC/MS Pos Late	100008919	2950	730.575		144371-68-6		HMDB11375	1.2134	0.826	0.8455	1.0061	1.6446	1.10712	0.4952	1.3255	0.5194	0.9939	0.7581	0.81842	0.9845	2.0898	1.6019	3.0449	1.2955	1.80332	1.2772	1.0714	0.6958	0.7253	1.5143	1.0568	1.31087	1.08196	1.21157
2407	diacylglycerol (16:1/18:2 [2], 16:0/18:3 [1])*	Lipid	Diacylglycerol	54966	LC/MS Pos Late	100010940	2733	608.525					1.4033	0.691	1.0905	0.7173	1.18	1.01642	0.9006	0.5388	1.2685	1.6794	2.6827	1.414	1.0191	0.9949	1.0051	0.859	0.6371	0.90304	2.8381	0.408	0.3098	0.3171	0.5793	0.89046	1.15852	0.95344	1.21509
2424	palmitoyl-linoleoyl-glycerol (16:0/18:2) [1]*	Lipid	Diacylglycerol	52633	LC/MS Pos Late	100009052	3080	610.541	9543695			HMDB07103	1.2661	0.8365	1.0497	0.6569	1.0011	0.96206	1.157	0.3634	1.1934	0.9846	2.0638	1.15244	0.9465	0.9683	1.1125	0.9989	0.8467	0.97458	1.3691	0.6155	0.3686	0.4962	1.0867	0.78722	1.06351	0.87464	1.21594
2573	palmitoyl dihydrosphingomyelin (d18:0/16:0)*	Lipid	Dihydrosphingomyelins	52434	LC/MS Pos Late	100008954	2290	705.591	9939965				1.1991	0.8284	1.284	0.6436	0.6568	0.92238	0.8039	1.3274	0.8809	1.1887	1.9256	1.2253	0.9465	1.1232	1.192	1.7149	1.0535	1.20602	1.0617	0.9391	0.7651	0.8907	1.677	1.06672	1.21566	0.99455	1.22232
2667	fucosterol	Lipid	Sterol	21187	LC/MS Pos Late	100000930	2688	395.367	5281328	17605-67-3	C08817	HMDB02374	1.0344	0.9263	0.9169	0.728	0.8474	0.8906	1.156	1.1249	1.0254	1.0945	1.1928	1.11872	0.9412	1.033	1.2549	1.1807	1.053	1.09256	0.8805	1.0517	0.8844	0.7663	0.9746	0.9115	1.10564	0.90105	1.22706
4096	ergothioneine	Xenobiotics	Food Component/Plant	37459	LC/MS Pos Early	100002154	850	230.096	3032311	58511-63-0	C05570	HMDB03045	0.8266	0.8743	0.8951	0.8203	0.9994	0.88314	0.6087	0.6907	0.8649	0.8053	3.2071	1.23534	1.3361	1.2146	1.1716	1.5305	1.0559	1.26174	1.0006	0.9837	1.1738	1.0021	1.567	1.14544	1.24854	1.01429	1.23095
4151	methyl indole-3-acetate	Xenobiotics	Food Component/Plant	1584	LC/MS Pos Early	1104	3380	190.086	74706	1912-33-0		HMDB29738	1.0361	0.6093	0.7624	0.916	0.3097	0.7267	1.4777	0.6785	1.1868	0.3154	1.3012	0.99192	1.1166	1.0763	1.2973	0.6878	2.2109	1.27778	0.9639	1.4161	0.6932	0.7521	1.7119	1.10744	1.13485	0.91707	1.23747
1904	1-oleoyl-2-linoleoyl-GPC (18:1/18:2)*	Lipid	Phosphatidylcholine (PC)	52453	LC/MS Pos Late	100008981	2165	784.585					1.1518	1.0959	0.6753	0.5647	1.2093	0.9394	0.9807	0.9488	1.1523	1.2401	1.2227	1.10892	0.9071	0.7129	1.0193	1.8501	0.5749	1.01286	0.7578	0.7556	0.4678	0.6131	1.238	0.76646	1.06089	0.85293	1.24382
1507	laurylcarnitine (C12)	Lipid	Fatty Acid Metabolism(Acyl Carnitine)	34534	LC/MS Pos Late	100001392	1235	344.28	10427569	25518-54-1		HMDB02250	0.525	0.4006	0.7216	0.2343	0.3927	0.45484	0.9001	0.9812	1.2511	0.9653	1.0188	1.0233	1.0491	0.9449	1.3209	1.0367	1.1169	1.0937	0.979	1.6228	1.1498	1.4994	0.9135	1.2329	1.0585	0.84387	1.25434
2636	desmosterol	Lipid	Sterol	6065	LC/MS Pos Late	306	2364	367.336	439577	313-04-2	C01802	HMDB02719	1.2085	0.8346	1.1831	0.4952	0.7459	0.89346	0.7703	1.2337	0.9993	1.2472	1.711	1.1923	0.4693	1.0007	1.2851	1.8097	1.016	1.11616	0.9511	1.2516	0.7082	0.9351	0.8857	0.94634	1.15423	0.9199	1.25473
1530	arachidonoylcarnitine (C20:4)	Lipid	Fatty Acid Metabolism(Acyl Carnitine)	57518	LC/MS Pos Late	100015837	1353	448.342					0.588	0.5737	0.9515	0.5284	0.3778	0.60388	0.9106	1.1536	1.0867	1.1198	1.5685	1.16784	0.7361	0.8488	1.3575	1.2519	1.0485	1.04856	1.0512	1.2331	1.2427	1.3645	0.8978	1.15786	1.1082	0.88087	1.25807
4172	pheophorbide A	Xenobiotics	Food Component/Plant	35879	LC/MS Pos Late	100001689	1562	593.276	5323510	15664-29-6	C18021		1.1089	0.9385	1.117	1.0615	1.1057	1.06632	1.5122	1.5859	1.439	1.5035	1.5525	1.51862	0.3764	0.2529	0.2322	0.3023	0.292	0.29116	0.3095	0.4255	0.5244	0.2287	0.3687	0.37136	0.90489	0.71884	1.25882
1541	docosahexaenoylcarnitine (C22:6)*	Lipid	Fatty Acid Metabolism(Acyl Carnitine)	57523	LC/MS Pos Late	100015845	1349	472.342					0.6698	0.6698	1.0363	0.6698	0.6698	0.7431	0.9444	0.8646	1.309	1.5587	0.9785	1.13104	0.9502	0.9353	1.6626	1.0319	1.2847	1.17294	1.0215	1.4234	0.8938	1.2731	0.8205	1.08646	1.15199	0.91478	1.25931
1582	2-hydroxypalmitate	Lipid	Fatty Acid, Monohydroxy	35675	LC/MS Neg	100001579	5511.2	271.228	92836	764-67-0		HMDB31057	0.4579	0.3709	0.8418	1.452	1.015	0.82752	0.9473	0.985	0.8032	0.7909	1.1219	0.92966	1.1291	1.4293	1.8162	1.2418	1.481	1.41948	0.8496	1.1542	0.5023	1.269	1.3922	1.03346	1.17457	0.93049	1.26231
1506	cis-4-decenoylcarnitine (C10:1)	Lipid	Fatty Acid Metabolism(Acyl Carnitine)	38178	LC/MS Pos Late	100002259	1057	314.233		98930-66-6			0.1948	0.2987	0.2407	0.2599	0.2667	0.25216	0.8304	0.8629	0.8673	0.7385	1.0241	0.86464	1.0261	0.9487	1.3243	1.0243	0.9759	1.05986	1.215	1.2674	1.4258	1.3381	1.115	1.27226	0.96225	0.76221	1.26245
41	glutamate	Amino Acid	Glutamate Metabolism	57	LC/MS Pos Early	561	1500	148.06	611	56-86-0	C00025	HMDB00148	1.3012	1.0133	1.4378	1.1509	0.8805	1.15674	0.7125	0.724	0.6796	0.7612	1.3293	0.84132	1.6667	1.9296	1.5312	2.0048	1.6769	1.76184	0.9353	0.9867	0.6835	0.7476	1.1452	0.89966	1.30158	1.0282	1.26588
1508	myristoylcarnitine (C14)	Lipid	Fatty Acid Metabolism(Acyl Carnitine)	33952	LC/MS Pos Late	100001270	1350	372.311	6426854	18822-89-4		HMDB05066	0.8369	0.6114	0.9659	0.6035	0.6528	0.7341	0.9945	1.1824	1.3118	1.3501	1.4318	1.25412	0.8283	1.0103	1.2613	0.9426	1.0055	1.0096	0.9618	1.2511	0.899	1.0562	1.0982	1.05326	1.13186	0.89368	1.26652
3814	p-hydroxybenzaldehyde	Xenobiotics	Benzoate Metabolism	17665	LC/MS Neg	1276	2040	121.029	126	123-08-0	C00633	HMDB11718	1.4006	1.0241	0.9888	1.2103	1.0078	1.12632	0.6372	0.4535	0.5633	0.4722	0.5747	0.54018	1.3658	2.6067	2.0928	3.0891	1.5697	2.14482	0.9922	0.9421	1.0168	0.901	1.1053	0.99148	1.3425	1.0589	1.26783
2462	linoleoyl-docosahexaenoyl-glycerol (18:2/22:6) [1]*	Lipid	Diacylglycerol	54949	LC/MS Pos Late	100010928	2450	682.541					1.2046	0.8298	0.99	0.5173	0.9101	0.89036	1.5656	0.6599	0.9123	1.8281	2.6461	1.5224	1.5077	0.8991	1.01	1.1609	0.8923	1.094	2.1884	1.1396	0.7316	0.8762	0.9254	1.17224	1.3082	1.0313	1.2685
1	glycine	Amino Acid	Glycine, Serine and Threonine Metabolism	58	LC/MS Pos Early	340	1375	76.0393	750	56-40-6	C00037	HMDB00123	1.2612	0.9826	1.3669	1.2718	0.9273	1.16196	0.971	0.8096	0.9922	0.9154	2.3336	1.20436	1.1916	1.5028	1.3968	1.7547	1.2726	1.4237	0.943	1.0078	0.7157	0.6751	1.1806	0.90444	1.31403	1.0332	1.27181
1760	N-oleoylserine	Lipid	Endocannabinoid	57664	LC/MS Neg	100015641	5600	368.281					0.3885	0.3885	1.0365	1.7383	0.7162	0.8536	0.5972	0.3885	0.3885	0.5088	0.3885	0.4543	1	1.1251	1.4191	1.1275	0.9637	1.12708	0.3885	0.3885	0.3885	0.3885	0.3885	0.3885	0.79069	0.62105	1.27315
397	N-alpha-acetylornithine	Amino Acid	Urea cycle; Arginine and Proline Metabolism	32984	LC/MS Pos Early	100000285	2000	175.108	439232	6205-08-09	C00437	HMDB03357	1.6263	1.1317	1.6271	1.0999	1.0052	1.29804	1.6274	1.5902	1.3785	1.4769	1.7577	1.56614	0.9166	0.9948	0.9867	1.0097	0.9015	0.96186	0.6142	0.8845	0.5253	0.5695	0.8375	0.6862	1.264	0.99212	1.27404
1430	linoleamide (18:2n6)	Lipid	Fatty Acid, Amide	32455	LC/MS Pos Late	1492	1580	280.263	6435901	3999-01-07			1.8758	1.4446	1.328	1.2971	0.9198	1.37306	0.728	0.8017	4.4742	0.97	0.6707	1.52892	0.8479	0.7771	0.9452	3.1642	3.1072	1.76832	1.2819	1.9955	0.7773	0.8946	1.1103	1.21192	1.64862	1.29249	1.27554
1273	linoleate (18:2n6)	Lipid	Polyunsaturated Fatty Acid (n3 and n6)	1105	LC/MS Neg	180	5535	279.233	5280450	60-33-3	C01595	HMDB00673	0.3244	0.2003	0.6376	0.914	0.6857	0.5524	1.2953	0.9256	0.9942	0.9111	1.3363	1.0925	1.3818	1.3786	1.5818	1.2783	1.0058	1.32526	1.6653	1.6277	0.8462	1.2641	1.2921	1.33908	1.20888	0.94574	1.27824
101	N6-methyllysine	Amino Acid	Lysine Metabolism	62860	LC/MS Pos Early	100003415	2831	161.128	164795	1188-07-4	C02728	HMDB02038	1.0629	1.0104	1.0146	0.9098	0.9643	0.9924	0.8455	1.44	0.9412	0.8456	2.4729	1.30904	0.9261	1.3238	1.1474	1.3816	1.0273	1.16124	0.9896	0.9454	0.7037	0.7837	1.2656	0.9376	1.23514	0.965	1.27994
684	leucylalanine	Peptide	Dipeptide	40010	LC/MS Pos Early	100003179	2801	203.139	259321	7298-84-2		HMDB28922	0.6502	1.1322	0.8201	0.7313	1.6568	0.99812	0.839	1.8429	1.514	1.2047	1.0239	1.2849	1.0489	0.8957	0.9761	0.8049	0.7033	0.88578	0.6502	0.6502	0.875	0.6502	0.6502	0.69516	1.08534	0.84664	1.28194
1228	margarate (17:0)	Lipid	Long Chain Fatty Acid	1121	LC/MS Neg	891	5731	269.249	10465	506-12-7		HMDB02259	0.3104	0.2532	0.5417	1.2326	1.1657	0.70072	1.0725	0.9798	0.8345	0.6479	0.7941	0.86576	1.2108	1.4597	1.6369	1.4544	1.0672	1.3658	1.0202	0.972	0.4506	1.1498	1.5849	1.0355	1.11578	0.86811	1.2853
2429	palmitoleoyl-linoleoyl-glycerol (16:1/18:2) [1]*	Lipid	Diacylglycerol	54967	LC/MS Pos Late	100010930	2664	608.525				HMDB07132	0.6282	0.4389	0.4389	0.4389	0.7529	0.53956	1.0708	0.4389	1.2964	1.5198	2.9976	1.4647	0.9807	0.5213	0.6433	1.0193	0.6099	0.7549	4.1383	0.4389	0.4389	0.4389	0.4652	1.18404	1.1098	0.8618	1.28777
2301	1-linoleoyl-galactosylglycerol (18:2)*	Lipid	Glycolipid Metabolism	62376	LC/MS Neg	100010881	5966	515.323	5320254				0.4744	0.2102	1.0928	1.3729	1.1789	0.86584	1.1687	0.542	1.5842	0.6139	1	0.98176	1.3547	1.1225	1.0092	1.1197	0.6555	1.05232	0.5812	0.9484	0.2102	0.8451	0.9403	0.70504	1.01704	0.78544	1.29487
1513	linoleoylcarnitine (C18:2)*	Lipid	Fatty Acid Metabolism(Acyl Carnitine)	46223	LC/MS Pos Late	100003151	1430	424.342	6450015	36816-10-1		HMDB06469	0.8772	0.8032	0.7597	0.571	0.6319	0.7286	1.8729	1.534	2.0083	2.1739	2.5332	2.02446	0.4977	0.5822	0.944	0.5273	0.7321	0.65666	1.3048	1.4983	1.056	1.7112	1.1119	1.33644	1.34056	1.03252	1.29834
2371	1-pentadecanoylglycerol (15:0)	Lipid	Monoacylglycerol	47898	LC/MS Neg	100001431	6200	241.217	190750	104140-07-0			0.6048	0.2921	1.0155	1.1734	0.8445	0.78606	1.2046	0.9845	1.2897	0.9728	1.9247	1.27526	1.3207	1.1659	1.5835	1.3367	0.9557	1.2725	1.9239	0.9091	0.7324	0.8952	1.4155	1.17522	1.27388	0.98064	1.29903
1275	linolenate (18:3n3 or 3n6)	Lipid	Polyunsaturated Fatty Acid (n3 and n6)	34035	LC/MS Neg	100001337	5450	277.217	5280934		C06426	HMDB03073	0.4419	0.3145	0.6041	0.7265	0.5916	0.53572	1.3022	0.8916	0.9913	1.0087	1.2932	1.0974	1.3324	1.1589	1.3232	1.0599	0.8463	1.14414	1.3287	1.4944	0.9057	1.0587	1.1498	1.18746	1.12077	0.86159	1.30082
1510	palmitoylcarnitine (C16)	Lipid	Fatty Acid Metabolism(Acyl Carnitine)	44681	LC/MS Pos Late	100000776	1425	400.342	461	6865-14-1	C02990	HMDB00222	0.9552	0.9953	0.84	0.5927	1.0047	0.87758	1.0675	1.5103	1.5451	1.5252	2.8985	1.70932	0.4245	0.7898	0.8526	1.0456	0.7605	0.7746	1.066	1.022	0.737	1.1543	1.1705	1.02996	1.24196	0.95377	1.30216
1208	valerate (5:0)	Lipid	Short Chain Fatty Acid	33443	LC/MS Neg	1136	1718	101.061	7991	109-52-4	C00803	HMDB00892	0.2898	0.2898	0.2898	0.5312	0.2898	0.33808	0.8273	1.4091	0.829	0.6537	1.6016	1.06414	1	1.0954	2.1638	0.9282	3.0193	1.64134	0.5079	1.7721	3.6186	0.2898	2.438	1.72528	1.35274	1.03168	1.3112
1588	2-hydroxynervonate*	Lipid	Fatty Acid, Monohydroxy	61698	LC/MS Neg	100015638	6345	381.337	5312783				0.2919	0.2275	0.8159	1.7324	0.9974	0.81302	0.7066	1.3312	0.5073	0.8076	0.7194	0.81442	1.2537	1.533	1.6582	1.2978	1.6398	1.4765	1.0227	1.1477	0.4378	1.0026	1.0169	0.92554	1.14546	0.86928	1.31771
1244	arachidate (20:0)	Lipid	Long Chain Fatty Acid	1118	LC/MS Neg	893	6240	311.296	10467	506-30-9	C06425	HMDB02212	0.3264	0.2608	0.5609	1.2598	1.1245	0.70648	1.1951	1.1624	0.8859	0.6463	0.6597	0.90988	1.2321	1.4206	1.4418	1.3201	1.0048	1.28388	0.9213	0.9952	0.4664	1.0338	1.3377	0.95088	1.09688	0.82868	1.32365
367	hypotaurine	Amino Acid	Methionine, Cysteine, SAM and Taurine Metabolism	590	LC/MS Pos Early	358	724	110.027	107812	300-84-5	C00519	HMDB00965	1.1305	0.9365	1	0.9543	1.0303	1.01032	0.646	1.1387	0.7306	0.921	1.5341	0.99408	0.7432	1.7717	1.1892	2.5307	1.1606	1.47908	0.7789	1.1156	0.6182	0.6386	1.0941	0.84908	1.23658	0.9297	1.33008
1514	linolenoylcarnitine (C18:3)*	Lipid	Fatty Acid Metabolism(Acyl Carnitine)	57511	LC/MS Pos Late	100015831	1310	422.326					0.7165	0.5598	0.6333	0.2245	0.234	0.47362	1.1906	1.2543	2.1043	1.9356	1.8828	1.67352	0.2627	0.2245	0.4841	0.2245	0.2245	0.28406	1.0463	1.2372	0.4725	1.507	0.7253	0.99766	0.97879	0.73564	1.33053
2458	linoleoyl-arachidonoyl-glycerol (18:2/20:4) [1]*	Lipid	Diacylglycerol	54955	LC/MS Pos Late	100010922	2590	658.541				HMDB07257	0.276	0.276	1	0.276	0.2917	0.42394	0.276	0.276	0.276	2.3599	1.5089	0.93936	0.276	0.276	0.276	0.9578	0.2854	0.41424	1.8569	0.276	0.276	0.276	0.276	0.59218	0.6768	0.50806	1.33213
2159	1-lignoceroyl-GPC (24:0)	Lipid	Lysophospholipid	49617	LC/MS Pos Late	100002873	1907	608.465		325171-59-3		HMDB10405	1.453	1.2967	0.9039	1.0439	0.9452	1.12854	0.9214	1.2683	0.9875	1.203	1.5032	1.17668	0.9734	1.6896	1.4984	2.0445	1.0125	1.44368	0.7167	0.8881	0.6138	0.6566	1.306	0.83624	1.31018	0.98239	1.33367
68	N-acetylhistidine	Amino Acid	Histidine Metabolism	33946	LC/MS Pos Early	100001293	2065	198.087	75619	39145-52-3	C02997	HMDB32055	1.5343	1.5354	1.4795	1.4824	1.3987	1.48606	2.0744	1.9528	1.8265	1.8128	2.2134	1.97598	0.8332	1.0085	0.9543	0.7933	0.8805	0.89396	0.5049	0.8213	0.5698	0.6465	0.7388	0.65626	1.43497	1.07116	1.33964
3536	1-methylguanosine	Nucleotide	Purine Metabolism, Guanine containing	31609	LC/MS Pos Early	100001122	1980	298.115	96373	2140-65-0		HMDB01563	1.1973	1.2543	1.1516	1.0223	0.9777	1.12064	1.8654	1.7161	1.6661	1.27	1.8869	1.6809	0.174	0.1909	0.2001	0.1024	0.233	0.18008	0.3424	0.3057	0.2014	0.1337	0.3542	0.26748	0.93049	0.69406	1.34065
1251	behenate (22:0)*	Lipid	Long Chain Fatty Acid	12125	LC/MS Neg	314	6745	339.327	8215	112-85-6	C08281	HMDB00944	0.2776	0.2142	0.5298	1.3173	1.0625	0.68028	1.0674	1.1476	0.7766	0.5936	0.5979	0.83662	1.2739	1.409	1.4489	1.3166	1.0294	1.29556	0.8512	0.9706	0.4522	1.0423	1.2076	0.90478	1.06609	0.79253	1.34517
1240	nonadecanoate (19:0)	Lipid	Long Chain Fatty Acid	1356	LC/MS Neg	892	6068	297.28	12591	646-30-0	C16535	HMDB00772	0.2553	0.2203	0.7189	1.3273	1.1057	0.7255	0.9828	1.1022	0.9018	0.7493	0.9002	0.92726	1.0364	1.5309	1.5849	1.2931	1.3555	1.36016	1.176	0.8999	0.4904	1.0172	1.2671	0.97012	1.14371	0.84781	1.34902
2376	1-oleoylglycerol (18:1)	Lipid	Monoacylglycerol	21184	LC/MS Neg	100000924	6650	281.249	5283468	111-03-5		HMDB11567	0.5499	0.2661	1.4167	1.2176	1.114	0.91286	1.3047	0.4744	1.3879	0.8018	2.0295	1.19966	0.9519	1.2799	1.3822	1.2255	0.6629	1.10048	1.7634	0.4371	0.2308	0.4524	1.0481	0.78636	1.15007	0.84961	1.35364
1210	heptanoate (7:0)	Lipid	Medium Chain Fatty Acid	1644	LC/MS Neg	925	3670	129.092	8094	111-14-8	C17714	HMDB00666	0.8202	0.5392	0.8272	0.5993	0.4007	0.63732	1.0913	1.6521	0.9839	0.8023	1.5166	1.20924	0.9382	1.2793	1.4679	1.0255	0.8752	1.11722	1.0354	1.2701	1.1084	0.9533	1.0161	1.07666	1.16323	0.85699	1.35734
1332	isocaproate (i6:0)	Lipid	Fatty Acid, Branched	22273	LC/MS Neg	100000806	2570	115.076	12587	646-07-1		HMDB00689	1.0296	0.3226	2.3257	0.5114	0.3226	0.90238	0.993	0.634	1.266	0.9285	2.6102	1.28634	1.1939	0.7921	1.8667	1.007	2.5872	1.48938	0.4723	0.7423	2.1549	0.6999	1.6384	1.14156	1.38786	1.02197	1.35802
2417	myristoyl-linoleoyl-glycerol (14:0/18:2) [2]*	Lipid	Diacylglycerol	57408	LC/MS Pos Late	100015684	2720	582.509					1.2659	0.7295	1.5307	0.6064	1.0615	1.0388	0.7435	0.7366	1.3569	2.4827	3.7252	1.80898	0.7932	1.0831	0.8249	0.9385	0.8675	0.90144	2.4281	0.5633	0.5633	0.5633	0.633	0.9502	1.35521	0.9945	1.3627
2386	1-docosahexaenoylglycerol (22:6)	Lipid	Monoacylglycerol	52402	LC/MS Pos Late	100001481	1542	420.311				HMDB11587	1.2039	1.0726	0.9036	0.6686	0.9882	0.96738	1.6176	0.7524	1.447	1.0763	1.8544	1.34954	1.0821	0.8814	1.3038	0.9009	0.7147	0.97658	1.0118	0.7508	0.6805	0.6744	0.5801	0.73952	1.16306	0.85345	1.36277
477	gamma-glutamylleucine	Peptide	Gamma-glutamyl Amino Acid	18369	LC/MS Pos Early	1268	2991	261.144	151023	2566-39-4		HMDB11171	1.1291	0.8962	0.8578	0.9442	0.976	0.96066	0.8815	0.9006	0.7843	1.0299	2.5471	1.22868	0.9746	1.602	1.6843	1.9777	1.4381	1.53534	1.0933	1.0285	1.024	0.7036	1.487	1.06728	1.38201	1.01397	1.36297
366	cysteine sulfinic acid	Amino Acid	Methionine, Cysteine, SAM and Taurine Metabolism	37443	LC/MS Pos Early	100002113	597	154.017	109	207121-48-0	C00606	HMDB00996	1.0286	0.9024	0.9916	0.9228	0.6724	0.90356	1.3686	1.5697	1.1219	0.8469	1.6121	1.30384	1.1428	1.0664	0.9753	1.1254	0.9399	1.04996	1.0084	1.049	0.8477	0.5198	0.6498	0.81494	1.1769	0.85925	1.36968
3538	N2,N2-dimethylguanosine	Nucleotide	Purine Metabolism, Guanine containing	35137	LC/MS Pos Early	100001412	2210	312.13	92919	2140-67-2		HMDB04824	0.423	0.423	0.423	0.423	0.423	0.423	0.6831	1	0.423	0.5355	1.0435	0.73702	0.423	0.423	0.423	0.423	0.423	0.423	0.423	0.423	0.423	0.423	0.423	0.423	0.58001	0.423	1.37118
2334	1-(1-enyl-palmitoyl)-2-arachidonoyl-GPC (P-16:0/20:4)*	Lipid	Plasmalogen	52689	LC/MS Pos Late	100009014	2154	766.575				HMDB11220	1.1869	1.0589	0.7649	0.8273	1.2831	1.02422	0.6247	1.5115	0.6338	1.2639	1.3104	1.06886	0.7814	2.159	1.8486	3.3645	0.9272	1.81614	1.1309	0.9411	0.5819	0.6395	2.0774	1.07416	1.4425	1.04919	1.37487
2373	1-palmitoleoylglycerol (16:1)*	Lipid	Monoacylglycerol	52431	LC/MS Neg	100008952	6094	253.217				HMDB11565	0.3333	0.1992	1.5027	1.344	1.2726	0.93036	1.0694	0.3971	2.0183	1.223	3.1732	1.5762	0.9306	1.199	1.2229	1.1106	0.6713	1.02688	2.9448	0.3609	0.2492	0.3579	0.8994	0.96244	1.30154	0.9464	1.37525
1344	(16 or 17)-methylstearate (a19:0 or i19:0)	Lipid	Fatty Acid, Branched	38296	LC/MS Neg	100002356	5993	297.28	3083779	2724-59-6		HMDB37397	0.2828	0.2536	0.6627	1.1168	1.0145	0.66608	1.1306	1.0842	0.9478	0.9329	0.8878	0.99666	0.9855	1.2983	1.2651	1.0537	1.1629	1.1531	1.2082	0.8093	0.3737	1.0269	1.0672	0.89706	1.07488	0.78157	1.37528
1268	docosahexaenoate (DHA; 22:6n3)	Lipid	Polyunsaturated Fatty Acid (n3 and n6)	44675	LC/MS Neg	100000665	5525	327.233	445580	6217-54-5	C06429	HMDB02183	0.3809	0.2003	0.9159	0.9715	0.644	0.62252	0.9875	0.7994	0.963	1.0125	2.3536	1.2232	1.143	1.3824	1.6901	1.5397	1.0976	1.37056	1.5144	1.6795	0.7359	1.158	1.1881	1.25518	1.29688	0.93885	1.38135
474	gamma-glutamylglycine	Peptide	Gamma-glutamyl Amino Acid	33949	LC/MS Pos Early	100001294	1535	205.082	165527	1948-29-4		HMDB11667	1.0012	0.9318	1.1081	0.8457	0.8339	0.94414	1.1199	1.1428	0.9988	1.1303	1.08	1.09436	0.9774	1.1024	1.1663	1.301	1.1365	1.13672	0.4969	0.581	0.6208	0.8237	0.8138	0.66724	1.11554	0.80569	1.38458
2388	2-palmitoylglycerol (16:0)	Lipid	Monoacylglycerol	33419	LC/MS Neg	100001048	6400	255.233	123409	23470-00-0		HMDB11533	0.3979	0.2746	0.931	1.3983	0.9874	0.79784	0.8289	0.8549	1.2493	1.2574	1.668	1.1717	1.4449	1.1268	2.1378	1.3847	0.9251	1.40386	2.2851	0.7142	0.348	0.6358	1.3202	1.06066	1.28778	0.92925	1.38583
2720	5alpha-pregnan-3beta,20alpha-diol disulfate	Lipid	Progestin Steroids	37198	LC/MS Neg	100001988	3962	239.085					0.6804	0.711	1.0457	0.5318	0.7655	0.74688	0.382	1.4624	1.0536	1.6125	0.382	0.9785	1	1.3134	1.2594	1.3691	1.1705	1.22248	0.527	0.6407	1.0676	0.9771	0.9598	0.83444	1.10049	0.79066	1.39186
4375	caffeic acid sulfate	Xenobiotics	Food Component/Plant	53254	LC/MS Neg	100009337	870	258.992				HMDB41708	1.0123	1.1363	0.7129	0.5149	0.5733	0.78994	0.8893	1.0365	1.1989	0.8255	1.0776	1.00556	1.533	1.1334	0.9877	1.0481	1.0977	1.15998	0.4482	0.5564	1.1081	0.5526	1.1499	0.76304	1.08277	0.77649	1.39444
2211	1-palmitoyl-GPG (16:0)*	Lipid	Lysophospholipid	45970	LC/MS Neg	100005717	5570	483.273	3300276				1.2417	0.6008	2.045	2.4305	1.4973	1.56306	0.9508	0.558	0.983	0.8482	1.0596	0.87992	1.4954	1.958	2.1384	2.1872	1.579	1.8716	0.2443	0.3122	0.1228	0.1993	1.017	0.37912	1.37576	0.97109	1.41672
1879	1-stearoyl-2-oleoyl-GPC (18:0/18:1)	Lipid	Phosphatidylcholine (PC)	52438	LC/MS Pos Late	100008904	2644	788.616		56421-10-4		HMDB08038	1.2956	1.0374	0.9473	0.9626	1.2969	1.10796	0.5492	1.1573	0.7626	1.1944	1.6304	1.05878	0.8068	1.9992	1.4419	3.491	1.1411	1.776	0.8841	0.9563	0.6058	0.546	1.4658	0.8916	1.41739	0.99978	1.4177
2681	7-hydroxycholesterol (alpha or beta)	Lipid	Sterol	47890	LC/MS Pos Late	100005999	1930	367.336	107722			HMDB06119	0.7371	0.9617	0.8817	0.6703	0.6703	0.78422	1.2553	1.0383	2.1912	0.717	0.8593	1.21222	1.2247	0.8246	1.0595	0.6703	1.3379	1.0234	0.6703	0.6703	0.6703	1.2756	0.6703	0.79136	1.11781	0.78779	1.41892
1280	docosapentaenoate (n6 DPA; 22:5n6)	Lipid	Polyunsaturated Fatty Acid (n3 and n6)	37478	LC/MS Neg	100001580	5624.5	329.249	6441454	25182-74-5	C16513	HMDB01976	0.4037	0.0655	0.8112	1.0652	0.5407	0.57726	1.0073	0.7615	0.9398	0.91	1.5241	1.02854	1.2051	1.3109	1.6521	1.5216	0.9927	1.33648	1.2974	1.3973	0.4762	1.0661	1.1591	1.07922	1.18251	0.82824	1.42774
1843	1-palmitoyl-2-oleoyl-GPC (16:0/18:1)	Lipid	Phosphatidylcholine (PC)	52461	LC/MS Pos Late	1539	2358	760.585	6436017	26853-31-6;26853-31-6		HMDB07972	1.2776	1.0739	0.8318	1.0219	1.3695	1.11494	0.7533	1.251	0.9781	1.2056	2.458	1.3292	0.817	1.6708	1.3365	3.1331	0.767	1.54488	0.8687	0.8719	0.5931	0.6444	1.4732	0.89026	1.43704	1.0026	1.43331
2492	N-palmitoyl-sphinganine (d18:0/16:0)	Lipid	Dihydroceramides	52604	LC/MS Pos Late	100009028	3090	540.535	5283572	5966-29-0		HMDB11760	0.9223	0.7836	1.2268	0.5403	0.7051	0.83562	0.8927	1.1443	0.9839	1.25	1.4101	1.1362	1.0885	1.1857	1.4388	1.8504	1.0058	1.31384	0.7585	1.0646	0.7784	0.7886	0.9653	0.87108	1.22502	0.85335	1.43554
1267	docosapentaenoate (DPA; 22:5n3)	Lipid	Polyunsaturated Fatty Acid (n3 and n6)	32504	LC/MS Neg	100001181	5571	329.249	6441454	2234-74-4	C16513	HMDB06528	0.3146	0.1501	0.7629	0.9962	0.7143	0.58762	1.0081	0.6671	0.9285	0.8037	2.9747	1.27642	1.0334	1.2552	1.6233	1.623	1.0038	1.30774	1.801	1.5165	0.5984	1.0308	1.1031	1.20996	1.29208	0.89879	1.43758
141	N-acetyltyrosine	Amino Acid	Tyrosine Metabolism	32390	LC/MS Neg	100001104	1680	222.077	68310	537-55-3		HMDB00866	0.8257	0.8526	0.7745	0.671	0.7755	0.77986	1.2648	1.1429	1.154	1.1871	1.2674	1.20324	1.2022	1.253	1.164	1.2589	1.2215	1.21992	1.009	0.8294	0.7903	0.9398	0.9488	0.90346	1.21158	0.84166	1.43951
72	trans-urocanate	Amino Acid	Histidine Metabolism	607	LC/MS Pos Early	537	2285	139.05	736715	104-98-3	C00785	HMDB00301	1.6669	1.5065	1.3616	0.815	1.3691	1.34382	0.8526	1.0434	1.1631	0.882	0.9566	0.97954	1.513	1.6736	1.6567	1.5852	1.5881	1.60332	0.2652	0.4789	0.5849	0.315	0.5992	0.44864	1.29143	0.89623	1.44096
1209	caproate (6:0)	Lipid	Medium Chain Fatty Acid	32489	LC/MS Neg	926	2713.7	115.076	8892	142-62-1	C01585	HMDB00535	1.4284	0.4957	0.7344	0.5599	0.4889	0.74146	1.0456	1.3403	0.9608	0.9515	1.7519	1.21002	1.2362	1.1222	1.1148	1.2163	1.2973	1.19736	1.3023	1.022	0.978	0.6603	0.6545	0.92342	1.20369	0.83244	1.44598
3752	retinol (Vitamin A)	Cofactors and Vitamins	Vitamin A Metabolism	1806	LC/MS Pos Late	498	1636	269.226	445354	68-26-8	C00473	HMDB00305	2.6086	0.454	0.454	0.7096	0.454	0.93604	0.6744	0.6481	3.1592	1.5504	2.4606	1.69854	0.454	1	1.4708	0.454	0.454	0.76656	0.6074	0.454	0.454	0.454	1.8228	0.75844	1.23255	0.84724	1.45478
	N-palmitoyl-phytosphingosine (t18:0/16:0)			62881	LC/MS Pos Late	100019761	2632	556.53	10506988				1.1814	1.1992	1	0.9412	0.969	1.05816	0.7654	1.1208	0.81	0.9336	1.3772	1.0014	0.8615	1.0532	1.2499	1.198	1.1673	1.10598	0.3879	0.3879	0.3879	0.3879	0.3879	0.3879	1.05369	0.72303	1.45733
2339	1-(1-enyl-stearoyl)-2-arachidonoyl-GPE (P-18:0/20:4)*	Lipid	Plasmalogen	52475	LC/MS Pos Late	100008999	2511	752.559	9547058			HMDB05779	1.004	0.9747	0.7755	1.0425	1.4864	1.05662	0.4861	1.3603	0.5008	1.0321	2.0096	1.07778	0.9483	1.8955	1.3814	3.308	1.2573	1.7581	0.996	0.7241	0.6266	0.5853	1.5136	0.88912	1.41794	0.97287	1.45748
2525	ceramide (d18:1/14:0, d16:1/16:0)*	Lipid	Ceramides	57432	LC/MS Pos Late	100015735	2477	510.488					1.1266	0.8576	0.9429	0.8645	0.9973	0.95778	0.9652	1.1781	1.0027	1.4079	1.2264	1.15606	1.1403	1.6918	1.5929	2.5699	1.0092	1.60082	0.772	0.9482	0.9245	0.8595	1.1114	0.92312	1.37844	0.94045	1.46572
2578	hydroxypalmitoyl sphingomyelin (d18:1/16:0(OH))	Lipid	Sphingomyelins	62851	LC/MS Pos Late	100021000	2056	719.57					1.1956	0.3802	1.0384	0.3802	1.0781	0.8145	0.3802	1.0675	0.459	0.9319	1.4006	0.84784	0.3802	1.4722	0.9616	3.0317	0.7944	1.32802	0.3802	0.6618	0.3802	0.5126	1.39	0.66496	1.08793	0.73973	1.47071
1135	glucuronate	Carbohydrate	Aminosugar Metabolism	15443	LC/MS Polar	100000257	3233.3	193.035	444791	207300-70-7	C00191	HMDB00127	0.8898	0.6665	0.7474	0.7039	0.8322	0.76796	1.6742	1.6983	1.9527	1.4753	2.7094	1.90198	0.9544	0.8622	0.6934	0.8631	0.91	0.85662	1.1691	1.3923	0.7447	1.0456	1.1765	1.10564	1.3793	0.9368	1.47235
2213	1-stearoyl-GPG (18:0)	Lipid	Lysophospholipid	34437	LC/MS Neg	100001462	5816	511.304					0.7919	0.3001	2.075	1.9511	1.0051	1.22464	1.262	1.3899	0.7816	1	1.8097	1.24864	0.6485	1.2414	1.4172	1.3409	0.8904	1.10768	0.2301	0.3539	0.1284	0.1284	0.9197	0.3521	1.17816	0.78837	1.49443
2132	1-linolenoyl-GPC (18:3)*	Lipid	Lysophospholipid	45951	LC/MS Pos Late	100005350	1410	518.324				HMDB10388	1	1.3179	0.9071	0.9466	0.8749	1.0093	1.2305	1.203	1.5136	1.8147	1.3729	1.42694	1.0539	1.0864	0.9689	0.9346	0.6858	0.94592	0.4355	0.523	0.907	0.4355	0.541	0.5684	1.18643	0.78885	1.504
2615	heptadecasphingosine (d17:1)	Lipid	Sphingosines	57427	LC/MS Pos Late	100015724	1377	286.274	5283557	6918-48-5			0.7006	0.7518	0.7006	0.7006	0.7725	0.72522	1	1.5785	1.8319	0.7006	1.3108	1.28436	0.9891	1.3232	1.3488	0.9654	1.2842	1.18214	0.8827	1.4849	0.7006	0.8017	0.7006	0.9141	1.23325	0.81966	1.50459
4299	2-keto-3-deoxy-gluconate	Xenobiotics	Food Component/Plant	48141	LC/MS Polar	100005946	1900	177.04	161227	17510-99-5	C00204	HMDB01353	0.9999	1.9524	0.7672	1.0001	1.1469	1.1733	1.5233	3.1527	1.5946	3.2634	5.0942	2.92564	0.5576	0.6468	0.3514	0.5539	0.3231	0.48656	1.4246	1.1729	0.6939	0.9246	1.2111	1.08542	1.7061	1.12936	1.51068
2322	1-(1-enyl-palmitoyl)-2-oleoyl-GPE (P-16:0/18:1)*	Lipid	Plasmalogen	52477	LC/MS Pos Late	100009005	2600	702.543				HMDB11342	1.2128	0.991	1.1156	1.1556	1.6685	1.2287	0.6925	1.009	0.8308	1.2898	0.8981	0.94404	0.9127	2.6074	2.0074	3.9981	1.3751	2.18014	0.8524	0.7661	0.464	0.5721	1.5146	0.83384	1.56209	1.03127	1.51472
1220	myristate (14:0)	Lipid	Long Chain Fatty Acid	1365	LC/MS Neg	519	5440	227.202	11005	544-63-8	C06424	HMDB00806	0.2728	0.2641	0.4232	0.794	0.776	0.50602	1.1384	0.9918	1.0148	1.1501	1.1476	1.08854	1.4567	1.351	1.4443	1.2536	1.0082	1.30276	1.9433	0.9358	0.4787	0.8778	1.1229	1.0717	1.19565	0.78886	1.51567
454	cysteinylglycine disulfide*	Amino Acid	Glutathione Metabolism	62103	LC/MS Pos Early	100002466	2547	298.053		70555-24-7		HMDB00709	1.5157	1.0031	0.5163	0.7799	2.1141	1.18582	0.9969	2.9402	1.615	1.681	2.4037	1.92736	0.5163	0.9953	0.6337	1.7445	0.5163	0.88122	0.6669	0.5163	0.8795	0.5163	0.7358	0.66296	1.40429	0.92439	1.51915
1225	palmitate (16:0)	Lipid	Long Chain Fatty Acid	1336	LC/MS Neg	424	5618	255.233	985	57-10-3	C00249	HMDB00220	0.3209	0.2536	0.5104	1.0326	0.9988	0.62326	1.1763	1.0267	1.0012	0.7495	0.9821	0.98716	1.3586	1.5324	1.647	1.4251	1.1035	1.41332	1.2382	0.8951	0.4384	0.9246	1.2741	0.95408	1.20024	0.78867	1.52185
2905	tauroursodeoxycholic acid sulfate (2)	Lipid	Secondary Bile Acid Metabolism	62785	LC/MS Neg	100020845	4603	288.62					0.7812	0.6127	0.6127	0.6127	0.6127	0.6464	0.9317	1.0018	0.6127	0.782	0.9659	0.85882	0.6127	1.2803	1.1447	1.2593	0.9982	1.05904	0.6127	0.6127	0.6127	0.6127	0.6127	0.6127	0.95893	0.62955	1.5232
1336	18-methylnonadecanoate (i20:0)	Lipid	Fatty Acid, Branched	62781	LC/MS Neg	100019953	6170	311.296	4383090				0.2277	0.2487	0.418	0.8038	1.0322	0.54608	1.1355	1.4684	1.5052	0.7991	0.6169	1.10502	0.7993	1.4258	1.3345	1.0404	1.5307	1.22614	0.9565	1.2082	0.3047	1	1.4456	0.983	1.16558	0.76454	1.52455
1278	arachidonate (20:4n6)	Lipid	Polyunsaturated Fatty Acid (n3 and n6)	1110	LC/MS Neg	229	5535	303.233	444899	506-32-1	C00219	HMDB01043	0.397	0.2139	1.025	0.9589	0.6847	0.6559	0.8394	0.9326	0.789	0.9905	2.6492	1.24014	1.0095	1.782	1.8848	1.8814	1.2467	1.56088	1.344	1.3644	0.721	1.055	1.3657	1.17002	1.40051	0.91296	1.53403
328	2-hydroxy-3-methylvalerate	Amino Acid	Leucine, Isoleucine and Valine Metabolism	36746	LC/MS Neg	100001541	1800	131.071	164623	488-15-3		HMDB00317	1.5369	1.078	1.4637	1.9341	1.473	1.49714	0.0411	0.0484	0.02	0.0342	0.0409	0.03692	3.3514	3.39	2.4157	3.5728	3.153	3.17658	0.4426	0.5986	0.5326	0.4398	0.922	0.58712	1.60675	1.04213	1.54179
3868	1-methylurate	Xenobiotics	Xanthine Metabolism	34395	LC/MS Pos Early	100001400	1461	183.051	69726	708-79-2	C16359	HMDB03099	0.4153	0.4153	1	0.5784	0.4153	0.56486	0.4153	0.5099	0.4153	0.6223	0.4153	0.47562	1.6239	1.4912	1.8417	0.4153	1.5868	1.39178	0.4153	1.1496	0.8321	0.4153	0.4153	0.64552	0.9337	0.60519	1.54282
1846	1-palmitoyl-2-linoleoyl-GPC (16:0/18:2)	Lipid	Phosphatidylcholine (PC)	42446	LC/MS Pos Late	1537	2160	758.569	5287971	40811-94-7		HMDB07973	1.1382	0.9044	0.5738	0.5559	1.121	0.85866	0.9179	1.4219	1.0821	1.2525	2.1971	1.3743	0.7292	1.1368	1.1242	2.2403	0.7421	1.19452	0.7822	0.6092	0.3687	0.6077	1.6551	0.80458	1.28441	0.83162	1.54447
1266	eicosapentaenoate (EPA; 20:5n3)	Lipid	Polyunsaturated Fatty Acid (n3 and n6)	18467	LC/MS Neg	2050	5450	301.217	446284	10-2005-9;10417-94-4	C06428	HMDB01999	0.5276	0.3365	0.6999	0.6642	0.5034	0.54632	1.2457	0.9744	1.0111	1.1971	1.4448	1.17462	1.3999	1.392	1.5348	1.2955	1.0327	1.33098	0.9559	1.4946	0.8291	0.9889	1.0879	1.07128	1.2528	0.8088	1.54896
1528	octadecenedioylcarnitine (C18:1-DC)*	Lipid	Fatty Acid Metabolism(Acyl Carnitine)	61865	LC/MS Pos Late	100005996	1180	456.332		251981-06-3			0.6419	0.524	0.8235	0.6783	0.5193	0.6374	1.2886	1.3087	1.225	1.1059	1.3186	1.24936	0.9539	1.0461	1.1249	0.7738	1.0607	0.99188	0.6254	0.7622	1.1155	0.7078	0.8288	0.80794	1.12062	0.72267	1.55067
1585	2-hydroxyarachidate*	Lipid	Fatty Acid, Monohydroxy	61700	LC/MS Neg	100019892	5990	327.29	5225199				0.4001	0.2878	0.8029	1.8336	1.1681	0.8985	1.2768	1.3923	0.9207	1.0271	0.9018	1.10374	1.3592	1.7244	1.9246	1.4976	1.9699	1.69514	0.8754	0.9656	0.5149	0.9729	1.1601	0.89778	1.39944	0.89814	1.55815
1988	1-oleoyl-2-linoleoyl-GPE (18:1/18:2)*	Lipid	Phosphatidylethanolamine (PE)	52687	LC/MS Pos Late	100009078	2270	742.538	9546753			HMDB05349	1.5599	0.9076	0.9602	1.1939	1.1131	1.14694	0.7184	0.8949	0.9124	1.0218	1.2309	0.95568	1.5142	1.6262	1.5013	3.3392	1.2603	1.84824	0.6389	0.6812	0.5044	0.4556	0.9782	0.65166	1.40196	0.8993	1.55895
4081	daidzin	Xenobiotics	Food Component/Plant	32435	LC/MS Neg	100001218	3217	415.103	107971	552-66-9	C10216	HMDB33991	1.53	1.4502	1.1331	0.7211	0.8931	1.1455	1.82	1.0549	1.5964	1.474	1.8802	1.5651	0.4545	0.5989	0.3617	0.353	0.6227	0.47816	0.152	0.152	0.152	0.152	0.152	0.152	1.02163	0.64875	1.57477
484	gamma-glutamyltyrosine	Peptide	Gamma-glutamyl Amino Acid	2734	LC/MS Pos Early	1102	2518	311.124	94340	7432-23-7		HMDB11741	1.0111	0.8912	1.2879	0.8802	0.8076	0.9756	1.2707	1.1364	1.1676	1.2327	2.8745	1.53638	0.7633	0.9889	1.0564	0.9409	1.0846	0.96682	0.5532	0.6379	0.6418	0.5304	0.6891	0.61048	1.2516	0.79304	1.57823
2577	palmitoyl sphingomyelin (d18:1/16:0)	Lipid	Sphingomyelins	37506	LC/MS Pos Late	100002107	2168	703.575	9939941	6254-89-3			1.2558	1.0971	1.0191	0.7559	1.0193	1.02944	0.6055	1.252	0.7563	1.2929	3.739	1.52914	0.6764	1.5752	1.3621	2.879	0.9182	1.48218	0.9809	0.6828	0.5905	0.5656	1.5668	0.87732	1.50566	0.95338	1.57929
1882	1-stearoyl-2-linoleoyl-GPC (18:0/18:2)*	Lipid	Phosphatidylcholine (PC)	52452	LC/MS Pos Late	100008980	2380	786.601				HMDB08039	1.1999	0.9819	0.7391	0.8911	1.2557	1.01354	0.7525	1.3241	0.8751	1.3247	2.5553	1.36634	1.0328	1.8518	1.4259	3.0882	1.0181	1.68336	0.8809	0.764	0.5178	0.5444	1.8101	0.90344	1.52485	0.95849	1.59089
1277	dihomolinolenate (20:3n3 or 3n6)	Lipid	Polyunsaturated Fatty Acid (n3 and n6)	35718	LC/MS Neg	100001739	5596	305.249	5280581	17046-59-2	C03242	HMDB02925	0.3724	0.1614	1.0322	1.2109	1.0011	0.7556	0.9191	0.9071	0.8642	0.9989	1.8799	1.11384	0.935	2.66	2.7736	3.1585	1.2741	2.16024	1.8395	1.4035	0.5731	0.8953	1.7559	1.29346	1.63704	1.02453	1.59784
3644	nicotinamide riboside	Cofactors and Vitamins	Nicotinate and Nicotinamide Metabolism	33013	LC/MS Pos Early	100001310	2040	255.098	439924	1341-23-7	C03150	HMDB00855	0.8518	0.9666	0.9316	1.0737	0.9534	0.95542	1.2664	1.0478	1.0479	0.8523	1.359	1.11468	1.6478	1.6004	1.3968	1.586	1.7435	1.5949	0.7524	0.7157	0.602	0.5975	1.0334	0.7402	1.35479	0.84781	1.59799
1265	stearidonate (18:4n3)	Lipid	Polyunsaturated Fatty Acid (n3 and n6)	33969	LC/MS Neg	100001229	5395	275.202	5312508	111174-40-4	C16300	HMDB06547	0.6079	0.4668	0.6136	0.5548	0.4881	0.54624	1.3956	0.9904	1.128	1.156	1.353	1.2046	1.3495	1.2004	1.3006	1.0658	0.8951	1.16228	1.0096	1.1657	0.8288	0.8844	0.781	0.9339	1.18344	0.74007	1.59909
1226	palmitoleate (16:1n7)	Lipid	Long Chain Fatty Acid	33447	LC/MS Neg	452	5475	253.217	445638	373-49-9	C08362	HMDB03229	0.3776	0.2559	0.498	0.6531	0.7058	0.49808	1.2682	0.9384	1.322	1.3166	1.9484	1.35872	1.627	1.5092	1.6879	1.3788	1.2515	1.49088	3.1171	1.0616	0.5623	0.7282	0.9146	1.27676	1.4248	0.88742	1.60555
94	N2-acetyllysine	Amino Acid	Lysine Metabolism	36751	LC/MS Neg	100001721	828.3	187.109	92907	1946-82-3	C12989	HMDB00446	0.996	0.9103	0.9154	0.8967	1.004	0.94448	1.295	1.2707	1.0818	1.1527	1.6099	1.28202	1.405	1.4908	1.2573	1.4585	1.4953	1.42138	0.7842	0.8483	0.6536	0.5746	0.8107	0.73428	1.3517	0.83938	1.61036
1566	linoleoylcholine*	Lipid	Fatty Acid Metabolism (Acyl Choline)	57463	LC/MS Pos Late	100015760	1388	366.337					1.1057	1.1853	0.8977	0.6243	0.8955	0.9417	1.3167	0.8223	1.2857	1.6874	1.2251	1.26744	1.7285	1.0187	1.0696	1.5485	0.8291	1.23888	0.4861	0.7666	0.6513	0.5207	0.6237	0.60968	1.25316	0.77569	1.61554
2125	1-stearoyl-GPC (18:0)	Lipid	Lysophospholipid	33961	LC/MS Pos Late	100001271	1606	524.371	497299	19420-57-6		HMDB10384	1.3843	0.9503	1.0497	0.7178	0.8027	0.98096	0.6591	1.228	1.1132	1.1494	2.676	1.36514	0.9063	1.6006	1.4786	1.6624	1.1162	1.35282	0.4501	0.6245	0.7978	0.3571	1.1783	0.68156	1.35898	0.83126	1.63484
2180	1-linoleoyl-GPE (18:2)*	Lipid	Lysophospholipid	36600	LC/MS Pos Late	100001570	1482	478.293	52925130			HMDB11507	1.3531	1.2665	1.0088	0.7438	0.7933	1.0331	1.1451	0.8706	1.4281	1.5288	1.2262	1.23976	1.2898	0.9286	1.1823	0.9853	0.9912	1.07544	0.2841	0.3279	0.5307	0.2347	0.4011	0.3557	1.1576	0.6944	1.66705
2387	2-myristoylglycerol (14:0)	Lipid	Monoacylglycerol	34383	LC/MS Neg	100001408	6230	227.202	137938	27214-38-6		HMDB11530	0.2389	0.2389	0.8835	0.9504	0.965	0.65534	0.9773	1.0651	0.9218	1.6443	1.0936	1.14042	1.7287	1.4274	1.6293	1.8737	0.8224	1.4963	1.4592	1.0118	0.2466	1	0.8918	0.92188	1.31836	0.78861	1.67175
1627	10-hydroxystearate	Lipid	Fatty Acid, Monohydroxy	47123	LC/MS Neg	100005852	5370	299.259	9561835			HMDB37396	0.2923	0.2382	0.2531	0.296	0.351	0.28612	1.7674	1.3494	1.3051	2.0765	2.4172	1.78312	1.0082	0.7228	0.7721	1.1746	0.7968	0.8949	1.156	1.7978	0.8212	1.7498	0.9918	1.30332	1.33901	0.79472	1.68488
2402	1-dihomo-linoleoylglycerol (20:2)	Lipid	Monoacylglycerol	35103	LC/MS Neg	100001483	6800	307.264					0.1433	0.1433	1.1768	0.7711	0.8954	0.62598	1.5044	0.7207	0.9791	1.1887	2.1231	1.3032	1	1.3262	1.9825	1.6494	0.9166	1.37494	2.6509	0.7481	0.1433	0.1433	1.1185	0.96082	1.33907	0.7934	1.68776
2300	1-linoleoyl-digalactosylglycerol (18:2)*	Lipid	Glycolipid Metabolism	62377	LC/MS Neg	100010887	5820	677.375	5317594				0.2652	0.2652	1.0785	1.352	0.8857	0.76932	0.8868	0.2652	1	0.2652	1.0289	0.68922	1.3432	1.3344	1.0191	0.8753	0.7999	1.07438	0.2652	0.2652	0.2652	0.2652	0.2652	0.2652	0.8818	0.51726	1.70475
1193	malonylcarnitine	Lipid	Fatty Acid Synthesis	37059	LC/MS Pos Early	100001526	2086	248.113	22833583	853728-01-5		HMDB02095	0.353	0.631	0.8482	1	0.6928	0.705	0.353	1.0967	1.1085	0.5216	1.4347	0.9029	1.4614	1.0538	0.689	0.5413	1.0005	0.9492	0.353	0.353	0.353	0.4721	0.353	0.37682	0.92605	0.54091	1.71202
2500	N-palmitoyl-sphingosine (d18:1/16:0)	Lipid	Ceramides	44877	LC/MS Pos Late	1518	2893	538.519	5283564	24696-26-2		HMDB04949	1.1188	0.8862	1.2469	0.7838	0.889	0.98494	0.7989	1.1719	0.9194	1.5067	1.8242	1.24422	1.0806	1.9308	1.8371	2.7719	1.383	1.80068	0.7681	0.7623	0.6842	0.4521	1.2226	0.77786	1.52245	0.8814	1.72731
1492	acetylcarnitine (C2)	Lipid	Fatty Acid Metabolism(Acyl Carnitine)	32198	LC/MS Pos Early	100000802	2282	204.123	1	5080-50-2	C02571	HMDB00201	0.7338	0.8316	0.7787	0.4772	0.6102	0.6863	1.11	1.6138	1.334	1.0959	3.3998	1.7107	0.991	1.4301	1.2134	1.871	0.9473	1.29056	0.8304	1.0321	1.6701	0.6425	1.009	1.03682	1.50063	0.86156	1.74176
2606	sphingosine	Lipid	Sphingosines	17747	LC/MS Pos Late	297	1393	300.29	5353955	123-78-4	C00319	HMDB00252	0.746	0.6619	1.1305	0.5566	0.5797	0.73494	1.0983	1.1358	1.2624	1.0848	1.8638	1.28902	0.9152	1.2616	1.4428	1.1914	1.3229	1.22678	0.6069	0.8079	0.5765	0.8027	0.7222	0.70324	1.2579	0.71909	1.74929
2374	1-margaroylglycerol (17:0)	Lipid	Monoacylglycerol	34391	LC/MS Neg	100001429	6571	269.249	107036	68002-72-2			0.9837	0.2731	0.7019	1.0394	0.816	0.76282	1.4033	0.7262	1.1391	0.9181	1.3186	1.10106	1.2154	1.3282	2.0025	1.311	1.1587	1.40316	0.8727	0.5144	0.2731	0.5017	1.1621	0.6648	1.25211	0.71381	1.75412
1586	2-hydroxybehenate	Lipid	Fatty Acid, Monohydroxy	57663	LC/MS Neg	100015637	6384	355.322	193484				0.3643	0.29	0.8332	1.7635	0.9978	0.84976	1.0999	1.6831	0.7354	1.0022	1.0997	1.12406	1.4075	2.0225	2.2763	1.608	2.1945	1.90176	0.9565	1.0352	0.4852	0.8804	0.9718	0.86582	1.51291	0.85779	1.76373
307	2-methylbutyrylcarnitine (C5)	Amino Acid	Leucine, Isoleucine and Valine Metabolism	45095	LC/MS Pos Early	100001509	3050	246.17	6426901	31023-25-3		HMDB00378	0.4419	0.4419	0.8108	0.4419	0.4419	0.51568	0.902	0.6472	0.6528	0.4878	0.8215	0.70226	1.3162	2.186	1.0896	2.7084	1	1.66004	0.4419	1.2765	1.1858	0.7607	0.4419	0.82136	1.18115	0.66852	1.76681
2383	1-arachidonylglycerol (20:4)	Lipid	Monoacylglycerol	34397	LC/MS Neg	100001433	6250	303.233	5282281	35474-99-8	C13857	HMDB11549	0.3109	0.3109	1.2904	0.6884	0.4509	0.6103	0.4471	0.9066	0.3813	1.1462	3.968	1.36984	0.566	1.4021	2.1877	2.2226	0.7513	1.42594	1.6967	1	0.3109	0.3109	1.5183	0.96736	1.39789	0.78883	1.77211
470	gamma-glutamylalanine	Peptide	Gamma-glutamyl Amino Acid	37063	LC/MS Pos Early	100001843	1986	219.098	440103	5875-41-2		HMDB29142	1.6631	1.0617	0.6704	0.1435	1.0752	0.92278	2.383	0.8266	1.9551	0.5436	1	1.34166	1.1591	0.8545	1.0069	3.1202	0.9834	1.42482	0.8294	0.1435	0.2032	0.729	1.2757	0.63616	1.38324	0.77947	1.77459
42	glutamine	Amino Acid	Glutamate Metabolism	53	LC/MS Pos Early	563	1291	147.076	5961	56-85-9	C00064	HMDB00641	1.4498	1.2246	1.0532	1.1069	1.0683	1.18056	0.9512	0.8178	1.1179	0.9145	2.876	1.33548	0.6139	1.0488	0.8749	1.2566	0.6893	0.8967	0.0561	0.0649	0.0991	0.063	0.0789	0.0724	1.11609	0.62648	1.78153
2176	1-stearoyl-GPE (18:0)	Lipid	Lysophospholipid	42398	LC/MS Pos Late	100001461	1626	482.324	9547068	69747-55-3		HMDB11130	1.3672	0.9572	1.1331	0.6962	0.7767	0.98608	0.7258	1.142	1.0428	1.1336	2.9037	1.38958	0.9486	1.5259	1.4064	1.7121	1.1245	1.3435	0.4271	0.4598	0.603	0.2829	0.9046	0.53548	1.36654	0.76078	1.79624
453	cysteinylglycine	Amino Acid	Glutathione Metabolism	35637	LC/MS Pos Early	278	2132	179.048	439498	19246-18-5	C01419	HMDB00078	0.0915	0.1071	0.0915	0.1468	0.8239	0.25216	1.0336	0.8389	0.9245	1	1.0243	0.96426	1.322	1.3699	1.3033	1.4705	1.1277	1.31868	1.0431	0.9957	1.037	0.876	1.1406	1.01848	1.14147	0.63532	1.79669
761	prolylglycine	Peptide	Dipeptide	40703	LC/MS Pos Early	100003674	2136	173.092	6426709	2578-57-6		HMDB11178	1.0532	0.661	1.0804	0.8072	0.4475	0.80986	1.0286	0.781	1.2741	0.7589	1.4855	1.06562	0.9714	1.3226	1.114	1.3725	1.3069	1.21748	0.3837	0.4971	0.5095	0.3311	0.5669	0.45766	1.14155	0.63376	1.80123
272	alpha-hydroxyisocaproate	Amino Acid	Leucine, Isoleucine and Valine Metabolism	22132	LC/MS Neg	100000706	1840	131.071	83697	10303-64-7	C03264	HMDB00746	1.4623	1.1161	1.2687	1.7552	1.6107	1.4426	0.1462	0.1243	0.0692	0.109	0.1153	0.1128	3.6835	3.4435	2.8186	4.0562	3.7846	3.55728	0.4379	0.6233	0.5015	0.4412	0.8839	0.57756	1.83504	1.01008	1.81673
475	gamma-glutamylhistidine	Peptide	Gamma-glutamyl Amino Acid	18245	LC/MS Pos Early	1235	2740	285.119	7017195	37460-15-4			0.9273	0.7681	1.0336	0.706	0.6868	0.82436	1.1655	1.2372	0.9664	1.3041	2.1722	1.36908	0.9524	1.2912	1.288	1.3263	1.2279	1.21716	0.5126	0.7033	0.5395	0.5049	0.7332	0.5987	1.29312	0.71153	1.81738
2130	1-linoleoyl-GPC (18:2)	Lipid	Lysophospholipid	34419	LC/MS Pos Late	100001395	1465	520.34	11988421		C04100	HMDB10386	1.0611	1.1903	0.7888	0.7807	0.6775	0.89968	1.3828	1.0443	1.5732	1.802	1.4251	1.44548	1.377	0.924	1.1453	0.9557	0.6987	1.02014	0.267	0.4975	0.6982	0.3075	0.4979	0.45362	1.23281	0.67665	1.82193
2205	1-stearoyl-GPS (18:0)*	Lipid	Lysophospholipid	45966	LC/MS Neg	100004327	5800	524.299	9547101				0.4339	0.2081	1.2241	1.2219	1.2457	0.86674	0.6405	1.1489	0.7751	0.612	2.9043	1.21616	1.0901	2.1097	2.1594	2.6126	1.2463	1.84362	0.9099	0.6715	0.3385	0.5559	1.4496	0.78508	1.52989	0.82591	1.85237
435	N-acetylputrescine	Amino Acid	Polyamine Metabolism	37496	LC/MS Pos Early	192	2230	131.118	122356	18233-70-0	C02714	HMDB02064	1.1175	1.0356	0.9644	1.4031	1.1053	1.12518	0.0853	0.0878	0.104	0.0919	0.1051	0.09482	4.2594	3.7635	3.7005	4.3856	3.6359	3.94898	1.345	0.9419	0.6777	0.7674	1.5392	1.05424	2.0219	1.08971	1.85545
1848	1-palmitoyl-2-alpha-linolenoyl-GPC (16:0/18:3n3)*	Lipid	Phosphatidylcholine (PC)	52684	LC/MS Pos Late	100009076	2034	756.554				HMDB07975	1.126	0.887	0.6921	0.7035	1.0046	0.88264	0.9954	1.1223	1.2296	1.7695	2.4741	1.51818	0.9459	1.4881	1.6122	3.1138	0.82	1.596	0.6983	0.8551	0.5551	0.5907	1.2533	0.7905	1.55709	0.83657	1.86128
1259	heneicosapentaenoate (21:5n3)	Lipid	Polyunsaturated Fatty Acid (n3 and n6)	57658	LC/MS Neg	100015797	5514	315.233	11998573	24257-10-1			0.2834	0.1595	0.5274	0.669	0.4514	0.41814	1.4028	0.9621	1.1255	1.2146	1.6874	1.27848	1.4924	1.3604	1.6239	1.214	1.0379	1.34572	1.2488	1.3296	0.5971	0.9141	0.8547	0.98886	1.3121	0.7035	1.8651
2178	1-oleoyl-GPE (18:1)	Lipid	Lysophospholipid	35628	LC/MS Pos Late	100001569	1554	480.308	9547071	89576-29-4		HMDB11506	1.2557	1.0692	1.0144	0.9225	0.8751	1.02738	0.8917	1.0306	0.9856	1.5004	1.9164	1.26494	1.1661	1.8579	1.7031	2.2791	1.2389	1.64902	0.4368	0.4212	0.6174	0.3304	0.8459	0.53034	1.45698	0.77886	1.87066
50	glutamate, gamma-methyl ester	Amino Acid	Glutamate Metabolism	33487	LC/MS Pos Early	100001103	2170	162.076	68662	1499-55-4;1499-55-4		HMDB61715	0.7217	0.6583	0.7749	0.5663	0.6475	0.67374	1.4335	1.844	1.1262	1.4445	1.1777	1.40518	1.5052	1.3848	1.4355	1.5468	1.4543	1.46532	1.0406	0.9594	0.7907	0.802	0.7009	0.85872	1.43525	0.76623	1.87313
361	cystine	Amino Acid	Methionine, Cysteine, SAM and Taurine Metabolism	56	LC/MS Pos Early	279	2000	241.031	67678	56-89-3	C00491	HMDB00192	1	0.6715	0.0296	0.1178	1.1346	0.5907	2.0212	1.7636	1.4537	1.587	0.2228	1.40966	0.449	0.1044	0.0296	2.3855	0.0296	0.59962	1.0385	0.0296	0.1042	0.5926	0.6342	0.47982	1.00464	0.53526	1.87692
742	phenylalanylglycine	Peptide	Dipeptide	41370	LC/MS Pos Early	100003588	2898	223.108	98207	721-90-4		HMDB28995	1.1421	1.0574	0.5703	0.5054	1.0972	0.87448	0.9667	1.1561	1.1823	1.216	1.5343	1.21108	0.802	1.0333	0.7658	1.4332	0.6083	0.92852	0.2547	0.2851	0.2863	0.168	0.3317	0.26516	1.0698	0.56982	1.87743
1535	dihomo-linoleoylcarnitine (C20:2)*	Lipid	Fatty Acid Metabolism(Acyl Carnitine)	57520	LC/MS Pos Late	100015839	1436	452.373					0.7849	0.7736	0.6165	0.5445	0.5429	0.65248	0.9283	1.0783	0.8541	1.2526	3.5388	1.53042	0.689	1.3876	2.0012	1.6937	1.4764	1.44958	1	1.0909	0.8029	0.5429	1.218	0.93094	1.49	0.79171	1.882
45	N-acetylglutamine	Amino Acid	Glutamate Metabolism	33943	LC/MS Pos Early	100001253	845	189.087	182230	2490-97-3	C02716	HMDB06029	1.2783	1.3475	1.1383	1.095	1.0011	1.17204	2.0999	4.1367	2.5551	4.4049	3.2033	3.27998	0.7167	0.6151	0.7901	0.6467	0.6943	0.69258	0.8645	0.9989	0.801	0.9219	1.0681	0.93088	1.98628	1.05146	1.88907
2503	N-stearoyl-sphingosine (d18:1/18:0)*	Lipid	Ceramides	54979	LC/MS Pos Late	1547	3392	566.551	5283565	104404-17-3		HMDB04950	0.9314	0.9335	1.0802	0.6512	1.0665	0.93256	0.8148	1.2519	1.3122	1.1037	3.1309	1.5227	1.1982	1.715	1.6689	2.6857	1.3562	1.7248	0.9221	0.6573	0.7502	0.6737	0.8923	0.77912	1.62375	0.85584	1.89726
4379	tartronate (hydroxymalonate)	Xenobiotics	Bacterial/Fungal	20693	LC/MS Neg	100000840	610	118.999	45	80-69-3	C02287	HMDB35227	0.424	0.424	0.424	0.424	0.424	0.424	1.5362	1.555	1.1535	1.3666	1.2401	1.37028	0.8502	0.6566	0.9335	1.2022	0.9245	0.9134	0.8879	0.7782	1.3434	0.424	0.424	0.7715	1.14184	0.59775	1.91023
480	gamma-glutamylmethionine	Peptide	Gamma-glutamyl Amino Acid	44872	LC/MS Pos Early	100001313	2640	279.101	7009567	17663-87-5		HMDB29155	0.9476	0.6583	1.1112	0.8365	0.5888	0.82848	0.9823	1.4012	1.0177	1.4278	2.388	1.4434	1.2444	1.7657	1.7592	1.9412	1.5689	1.65588	0.6117	0.6829	0.8032	0.6618	1.0629	0.7645	1.54964	0.79649	1.94559
305	alpha-hydroxyisovalerate	Amino Acid	Leucine, Isoleucine and Valine Metabolism	46537	LC/MS Polar	100001300	1052	117.056	99823	600-37-3		HMDB00407	1.6436	1.2153	1.3402	1.1557	1	1.27096	0.1065	0.0721	0.0439	0.0681	0.1982	0.09776	4.4563	4.479	2.3352	4.1676	3.5501	3.79764	0.5882	1.0782	0.5103	0.6587	0.6864	0.70436	1.9477	0.98766	1.97203
2068	1-stearoyl-2-linoleoyl-GPI (18:0/18:2)	Lipid	Phosphatidylinositol (PI)	52468	LC/MS Pos Late	100008994	3185	880.591				HMDB09809	0.8222	0.6868	0.5307	0.4458	1	0.6971	0.3385	1.0098	0.3385	1.3065	1.0325	0.80516	1.4363	1.6536	1.0649	2.3511	0.3385	1.36888	0.4293	0.3385	0.3385	0.3385	0.5523	0.39942	1.08702	0.54826	1.98267
434	5-methylthioadenosine (MTA)	Amino Acid	Polyamine Metabolism	1419	LC/MS Pos Early	212	2752	298.097	439176	2457-80-9	C00170	HMDB01173	1.0322	0.9966	0.86	0.8183	0.9787	0.93716	3.5194	2.6748	3.4236	2.5515	4.323	3.29846	0.4125	0.5335	0.5461	0.5579	0.5879	0.52758	1.0034	1.0317	0.871	0.7887	1.2418	0.98732	1.91302	0.96224	1.98809
1803	glycerophosphoserine*	Lipid	Phospholipid Metabolism	57404	LC/MS Pos Early	100015666	577	260.053	3081457				0.5764	0.4843	0.5199	0.2013	0.5201	0.4604	3.1977	4.42	2.5252	2.6759	3.7056	3.30488	0.1025	0.2338	0.191	0.2731	0.0952	0.17912	1.4923	1.7524	1.2109	0.8708	1.1292	1.29112	1.742	0.87576	1.98913
980	pyruvate	Carbohydrate	Glycolysis, Gluconeogenesis, and Pyruvate Metabolism	48990	LC/MS Polar	823	1083	87.0088	1060	127-17-3	C00022	HMDB00243	0.4901	0.6559	1.0449	0.6653	0.5426	0.67976	0.9746	0.842	0.6587	1.2514	2.281	1.20154	2.6704	2.4096	1.4906	2.7038	1.5537	2.16562	0.8237	1.315	1.2159	0.6611	1.0254	1.00822	1.68358	0.84399	1.99479
2582	lignoceroyl sphingomyelin (d18:1/24:0)	Lipid	Sphingomyelins	57330	LC/MS Pos Late	100006298	3437	815.7		60037-60-7			1.3318	1.2566	0.4548	0.8037	1.4434	1.05806	0.7044	0.7581	1.26	1.3353	7.0426	2.22008	0.9422	1.2416	0.5813	3.1342	0.5193	1.28372	1.0578	0.4548	0.812	0.4548	0.7125	0.69838	1.7519	0.87822	1.99483
2127	1-oleoyl-GPC (18:1)	Lipid	Lysophospholipid	48258	LC/MS Pos Late	100001272	1540	522.355	16081932	19420-56-5		HMDB02815	1.1578	0.8794	0.8005	0.816	0.7135	0.87344	1.2952	1.0748	1.4207	1.8651	1.9999	1.53114	1.3396	1.2503	1.2929	1.2688	0.7365	1.17762	0.2797	0.4948	0.7803	0.3156	0.5481	0.4837	1.35438	0.67857	1.99593
2372	1-palmitoylglycerol (16:0)	Lipid	Monoacylglycerol	21127	LC/MS Neg	100000827	6550	255.233	14900	542-44-9		HMDB31074	0.2883	0.1605	0.7475	1.4963	0.591	0.65672	0.9992	0.5646	1.4828	1.3983	2.1233	1.31364	1.6992	1.0153	2.9467	1.0008	1.374	1.6072	1.119	0.6312	0.2191	0.4119	1.6214	0.80052	1.46042	0.72862	2.00436
2326	1-(1-enyl-palmitoyl)-2-arachidonoyl-GPE (P-16:0/20:4)*	Lipid	Plasmalogen	52673	LC/MS Pos Late	100009002	2270	724.528				HMDB11352	0.9872	0.9573	0.9255	1.0509	1.4497	1.07412	0.6754	2.02	1.0128	1.6125	3.4124	1.74662	0.9163	2.4362	1.9993	4.4776	1.1857	2.20302	0.9083	0.8512	0.6063	0.5275	1.5569	0.89004	1.97482	0.98208	2.01085
53	beta-citrylglutamate	Amino Acid	Glutamate Metabolism	54923	LC/MS Neg	100003271	530	320.062	72715786	73590-26-8	C20775		0.1725	0.2489	0.2483	0.3034	0.2568	0.24598	1.1679	2.0548	0.9209	1.2377	0.8782	1.2519	1.4555	1.3432	1.2743	1.3596	1.0791	1.30234	1.3343	1.0822	1.1233	0.9045	0.6624	1.02134	1.27712	0.63366	2.01547
102	N6,N6-dimethyllysine	Amino Acid	Lysine Metabolism	62862	LC/MS Pos Early	100020417	2831	175.144	193344	2259-86-1	C05545	HMDB13287	1.4641	0.9063	1.4407	1.0872	0.9511	1.16988	0.3847	0.7521	0.8431	1	8.4023	2.27644	0.645	2.0248	1.526	3.3892	1.1785	1.7527	0.7566	0.7922	0.3847	0.4719	1.7264	0.82636	2.01457	0.99812	2.01836
59	S-1-pyrroline-5-carboxylate	Amino Acid	Glutamate Metabolism	42370	LC/MS Pos Early	35	1528	114.055	1196	2906-39-0	C04322	HMDB01301	1.1541	0.9348	2.5186	1.0652	0.6752	1.26958	0.8486	1.0725	0.7088	1.7238	0.8457	1.03988	2.6607	4.0214	4.3666	3.9216	2.6005	3.51416	0.735	0.8326	0.6678	0.8355	1.6752	0.94922	2.27702	1.1094	2.05248
1024	arabonate/xylonate	Carbohydrate	Pentose Metabolism	48255	LC/MS Polar	100006115	2700	165.04					0.5034	0.6538	0.5623	0.5163	0.4923	0.54562	1.0965	1.502	0.9955	1.67	1.7577	1.40434	1.4237	1.6553	1.188	1.4433	1.2904	1.40014	0.8564	0.81	0.6152	0.8441	0.9249	0.81012	1.40224	0.67787	2.0686
2324	1-(1-enyl-palmitoyl)-2-palmitoyl-GPC (P-16:0/16:0)*	Lipid	Plasmalogen	52716	LC/MS Pos Late	100009162	2454	718.575	11146967			HMDB11206	0.984	0.575	1.2939	0.7251	1.1163	0.93886	0.566	1.016	0.9527	1.044	1.4483	1.0054	0.509	2.7121	2.5917	4.233	1.2229	2.25374	0.4121	0.6472	0.4089	0.4089	1.3033	0.63608	1.62957	0.78747	2.06937
1977	1-stearoyl-2-linoleoyl-GPE (18:0/18:2)*	Lipid	Phosphatidylethanolamine (PE)	52446	LC/MS Pos Late	100008976	2522	744.554	9546749			HMDB08994	1.05	0.95	0.7934	0.8078	1.05	0.93024	0.7386	1.4466	0.7881	1.4355	2.0283	1.28742	1.4379	2.1715	1.5398	3.1282	1.6448	1.98444	0.8109	0.5676	0.3598	0.3948	1.0879	0.6442	1.63593	0.78722	2.07811
124	N-acetylphenylalanine	Amino Acid	Phenylalanine Metabolism	33950	LC/MS Neg	100001256	2597	206.082	74839	2018-61-3	C03519	HMDB00512	1.0784	0.7645	1.0157	0.5033	0.4992	0.77222	1.4424	0.9843	1.1184	1.218	1.9463	1.34188	1.2676	1.3698	1.2768	1.528	1.3997	1.36838	0.5067	0.5921	0.3706	0.4217	0.6582	0.50986	1.35513	0.64104	2.11396
2488	sphingadienine	Lipid	Sphingolipid Synthesis	57426	LC/MS Pos Late	100015643	1350	298.274	6449795	25696-03-1			0.3078	0.3078	0.5164	0.3078	0.4391	0.37578	1.0694	0.9445	1.2745	1.2013	1.3173	1.1614	1.1893	0.9673	1.2254	1	1.0675	1.0899	0.3078	1.0304	0.6325	0.6686	0.8017	0.6882	1.12565	0.53199	2.11592
2117	1-palmitoyl-GPC (16:0)	Lipid	Lysophospholipid	33955	LC/MS Pos Late	100001263	1525	496.34	86554	17364-16-8		HMDB10382	1.3057	1.0274	0.9201	0.761	0.8377	0.97038	1.5176	1.6873	1.661	1.7379	3.4147	2.0037	0.876	1.575	1.4646	1.8084	0.8639	1.31758	0.3892	0.6175	0.7784	0.3945	0.8013	0.59618	1.66064	0.78328	2.12011
3731	heme	Cofactors and Vitamins	Hemoglobin and Porphyrin Metabolism	41754	LC/MS Pos Late	100001386	1124	616.176	26945	14875-96-8	C00032	HMDB03178	0.3138	0.3558	0.3869	0.2956	0.8172	0.43386	1.1994	1.3488	1.442	2.3169	3.2525	1.91192	1.1579	1.3457	1.5421	0.9689	0.6353	1.12998	1.0311	1.1785	0.62	1.2353	0.9062	0.99422	1.52095	0.71404	2.13006
479	gamma-glutamyl-epsilon-lysine	Peptide	Gamma-glutamyl Amino Acid	33934	LC/MS Pos Early	100001262	2725	276.155	7015685	17105-15-6		HMDB03869	0.8795	0.6853	0.9752	0.6971	0.6717	0.78176	1.4138	1.8241	1.1651	1.6679	1.4039	1.49496	1.2891	1.3623	1.2467	1.4911	1.2869	1.33522	0.3934	0.4876	0.6412	0.6177	0.5851	0.545	1.41509	0.66338	2.13315
267	1-carboxyethylleucine	Amino Acid	Leucine, Isoleucine and Valine Metabolism	62559	LC/MS Neg	100020425	2663	202.108					1.198	0.6843	0.7886	0.6983	0.5547	0.78478	1.0558	0.7487	1.0296	0.5752	1.8377	1.0494	2.3689	2.2186	1.5518	3.1828	2.1672	2.29786	0.6225	0.9221	0.6094	0.9727	0.779	0.78114	1.67363	0.78296	2.13757
1261	hexadecadienoate (16:2n6)	Lipid	Polyunsaturated Fatty Acid (n3 and n6)	57652	LC/MS Neg	100009394	5398	251.202		28290-73-5		HMDB00477	0.4602	0.3473	0.5026	0.4592	0.4389	0.44164	1.5393	1.0451	1.2678	1.2902	1.6956	1.3676	1.5364	1.3651	1.4817	1.251	1.0618	1.3392	1.0613	0.9549	0.6513	0.7032	0.7282	0.81978	1.3534	0.63071	2.14584
1077	fructose	Carbohydrate	Fructose, Mannose and Galactose Metabolism	48195	LC/MS Polar	878	2065	225.062	5984	57-48-7	C00095	HMDB00660	6.4248	5.631	0.8326	0.4932	0.5405	2.78442	0.651	0.3803	0.4616	0.5069	1.0563	0.61122	9.8223	7.7681	2.0627	11.1496	5.3723	7.235	0.9362	1.1984	0.3739	0.6456	0.9437	0.81956	3.92311	1.80199	2.1771
2191	1-arachidonoyl-GPE (20:4n6)*	Lipid	Lysophospholipid	35186	LC/MS Neg	100001571	5874	500.278	42607465			HMDB11517	0.6139	0.1512	0.9352	1.4689	1.2974	0.89332	0.7325	1.3225	0.7564	1.0327	4.099	1.58862	0.9673	2.4831	2.1431	4.1312	1.4879	2.24252	0.926	0.876	0.1512	0.4918	1.8763	0.86426	1.91557	0.87879	2.17978
3641	nicotinamide	Cofactors and Vitamins	Nicotinate and Nicotinamide Metabolism	594	LC/MS Pos Early	432	1942	123.055	936	98-92-0	C00153	HMDB01406	1.1346	3.0214	1	0.4137	2.0029	1.51452	2.4377	3.8542	2.6732	2.9206	6.2086	3.61886	0.168	0.1322	0.066	0.1034	0.072	0.10832	0.2481	0.3116	0.1178	0.211	0.066	0.1909	1.86359	0.85271	2.18549
1476	hexanoylglycine (C6)	Lipid	Fatty Acid Metabolism(Acyl Glycine)	35436	LC/MS Neg	100001527	2900	172.098	99463	24003-67-6		HMDB00701	0.2025	0.2025	0.2025	0.2025	0.2025	0.2025	1.6132	0.9441	0.2025	0.6977	1.8694	1.06538	0.2025	0.2025	0.2025	0.2025	0.2025	0.2025	0.2025	0.2025	1.0559	0.2025	0.2025	0.37318	0.63394	0.28784	2.2024
1896	1-stearoyl-2-docosahexaenoyl-GPC (18:0/22:6)	Lipid	Phosphatidylcholine (PC)	52611	LC/MS Pos Late	100008916	2197	834.601		59403-52-0		HMDB08057	1.4393	0.7915	0.7855	0.9616	1.2683	1.04924	0.7986	1.3025	1.4693	2.0795	7.29	2.58798	0.7783	1.9415	1.6693	4.5806	0.9125	1.97644	1.0384	0.912	0.463	0.6064	1.8542	0.9748	2.28221	1.01202	2.2551
1974	1-stearoyl-2-oleoyl-GPE (18:0/18:1)	Lipid	Phosphatidylethanolamine (PE)	42448	LC/MS Pos Late	100001856	2858	746.569				HMDB08993	1.0845	0.8359	0.7941	0.9155	1.1196	0.94992	0.6865	1.7845	0.8159	1.7788	1.5188	1.3169	1.2555	2.6099	1.9443	4.092	1.6517	2.31068	0.6353	0.5941	0.3568	0.3582	1.3432	0.65752	1.81379	0.80372	2.25674
2382	1-dihomo-linolenylglycerol (20:3)	Lipid	Monoacylglycerol	48341	LC/MS Neg	100006121	6400	305.249					0.3829	0.187	0.958	0.7274	0.6645	0.58396	1.042	0.8034	1.2754	1.2615	1.9258	1.26162	0.7061	2.5123	2.7955	2.9461	1.1285	2.0177	1.5117	0.5806	0.187	0.3868	1.5656	0.84634	1.63966	0.71515	2.29275
2079	1-stearoyl-2-arachidonoyl-GPI (18:0/20:4)	Lipid	Phosphatidylinositol (PI)	52449	LC/MS Pos Late	100000616	3000	904.591		383907-33-3		HMDB09815	1.0314	0.893	0.6256	0.7569	1	0.86138	0.6713	1.1838	0.7417	1.6342	4.9081	1.82782	1.0257	1.9365	1.4511	3.8518	1.2783	1.90868	0.9226	0.6329	0.5264	0.368	1.3684	0.76366	1.86825	0.81252	2.29933
481	gamma-glutamylphenylalanine	Peptide	Gamma-glutamyl Amino Acid	33422	LC/MS Pos Early	100000491	2992	295.129	111299	7432-24-8		HMDB00594	0.6733	0.5972	1.0251	0.7188	0.5356	0.71	1.2759	1.3178	1.0052	1.3937	2.3677	1.47206	1.3543	1.5953	1.7483	1.6923	1.6699	1.61202	0.4438	0.6136	0.6911	0.5232	0.8475	0.62384	1.54204	0.66692	2.31218
353	cystathionine	Amino Acid	Methionine, Cysteine, SAM and Taurine Metabolism	15705	LC/MS Pos Early	310	2270	223.075	439258	535-34-2	C02291	HMDB00099	0.1585	0.1585	0.1585	0.1585	0.8173	0.29026	0.9365	1.0441	1.1677	0.8575	1.2286	1.04688	1.7598	2.0071	1.6502	1.9154	1.7332	1.81314	1.1113	0.8938	0.87	0.7702	0.9559	0.92024	1.43001	0.60525	2.36268
2368	glycerophosphoglycerol	Lipid	Glycerolipid Metabolism	48857	LC/MS Polar	100001619	2430	245.043	439964		C03274		0.7131	0.5984	0.7997	0.4382	0.4012	0.59012	2.6849	2.1859	2.8635	2.924	4.3969	3.01104	0.9097	1.1611	0.9947	0.8362	1.0053	0.9814	1.2206	1.2232	0.8078	1.0241	1.1821	1.09156	1.99622	0.84084	2.37408
2893	taurocholenate sulfate*	Lipid	Secondary Bile Acid Metabolism	32807	LC/MS Neg	100001990	4750	279.614					0.903	1.1339	1.097	0.7136	1.1381	0.99712	0.3504	1.6227	1.2225	1.5333	0.2365	0.99308	1.6928	1.5825	1.655	1.5885	1.1392	1.5316	0.0502	0.0673	0.0201	0.0902	0.0815	0.06186	1.26234	0.52949	2.38407
129	phenyllactate (PLA)	Amino Acid	Phenylalanine Metabolism	22130	LC/MS Neg	100000774	2208	165.056	3848	828-01-3	C05607	HMDB00779	1.2415	1.4479	1.2305	1.2837	1.2493	1.29058	0.4368	0.3784	0.2341	0.3505	0.5128	0.38252	4.6262	4.2244	3.5099	5.0611	4.2503	4.33438	0.6548	0.7695	0.6289	0.5657	0.767	0.67718	2.35845	0.98388	2.39709
2033	1-stearoyl-2-oleoyl-GPS (18:0/18:1)	Lipid	Phosphatidylserine (PS)	19265	LC/MS Pos Late	100000639	3000	790.559	9547087			HMDB10163	0.4917	0.6259	0.5335	0.9114	1.3658	0.78566	0.4869	3.098	0.6572	1.9937	1.2928	1.50572	2.0066	2.4287	1.8523	4.9762	1.7669	2.60614	1.43	0.9767	0.6771	0.5532	1	0.9274	2.05593	0.85653	2.4003
276	isovalerylglycine	Amino Acid	Leucine, Isoleucine and Valine Metabolism	35107	LC/MS Neg	100001452	1950	158.082	546304	16284-60-9		HMDB00678	1.0435	0.2567	0.4037	0.459	0.2567	0.48392	1.4974	1.0135	1.2823	1.4254	1.1485	1.27342	1.6417	0.9186	0.9474	1.1651	1.2779	1.19014	0.2567	0.5863	0.6858	0.6075	0.5404	0.53534	1.23178	0.50963	2.41701
1863	1-palmitoyl-2-docosahexaenoyl-GPC (16:0/22:6)	Lipid	Phosphatidylcholine (PC)	52610	LC/MS Pos Late	100008915	2023	806.569	6441886	59403-54-2		HMDB07991	1.3275	0.9191	0.6519	0.73	1.0582	0.93734	1.0866	1.7399	1.7073	2.6077	5.1959	2.46748	0.8953	1.4562	1.5284	2.9359	0.8174	1.52664	0.7558	0.6613	0.5414	0.6742	0.9418	0.7149	1.99706	0.82612	2.4174
1841	1-palmitoyl-2-stearoyl-GPC (16:0/18:0)	Lipid	Phosphatidylcholine (PC)	52616	LC/MS Pos Late	100008921	2653	762.601		59403-51-9		HMDB07970	1.3009	0.9698	0.8048	0.7766	1.1043	0.99128	0.7277	1.0401	1.0804	1.4404	7.2129	2.3003	0.8063	1.7741	1.498	3.3657	1.0302	1.69486	0.5891	0.57	0.5686	0.4625	1.0498	0.648	1.99758	0.81964	2.43714
2844	tauro-beta-muricholate	Lipid	Primary Bile Acid Metabolism	33983	LC/MS Neg	100001250	4774	514.284	168408	25696-60-0		HMDB00932	0.6268	0.6642	1.0368	0.7566	0.6992	0.75672	0.9632	1.325	1.1323	0.6836	2.1748	1.25578	1.3552	2.2239	2.2122	1.6875	3.3761	2.17098	0.4339	0.8302	0.1342	1.4832	0.3081	0.63792	1.71338	0.69732	2.45709
2528	ceramide (d18:1/20:0, d16:1/22:0, d20:1/18:0)*	Lipid	Ceramides	57440	LC/MS Pos Late	100015755	3920	594.582					0.8603	0.8971	0.5102	0.6069	1.1433	0.80356	0.56	1.0378	1.6331	1.0691	4.1992	1.69984	0.7701	2.3831	1.4593	3.7378	1.0651	1.88308	1.0988	0.5378	0.3955	0.2245	1	0.65132	1.79146	0.72744	2.46269
1840	1-palmitoyl-2-palmitoleoyl-GPC (16:0/16:1)*	Lipid	Phosphatidylcholine (PC)	52470	LC/MS Pos Late	100008984	2160	732.554				HMDB07969	1.2529	0.7531	0.8118	0.662	1.0727	0.9105	1.1052	1.5659	1.442	2.3719	4.5705	2.2111	0.6504	2.3178	2.33	4.6861	0.878	2.17246	0.9273	0.7196	0.4565	0.438	1.799	0.86808	2.19178	0.88929	2.46464
1765	myo-inositol	Lipid	Inositol Metabolism	1124	LC/MS Polar	363	3506.3	225.062	892	87-89-8	C00137	HMDB00211	0.8696	0.976	0.8066	0.4942	0.851	0.79948	1.8697	6.147	1.6602	4.5307	2.1778	3.27708	1.024	1.1006	0.7549	1.4322	0.6296	0.98826	0.8482	1.2084	0.9413	0.596	0.9106	0.9009	2.13267	0.85019	2.50846
981	lactate	Carbohydrate	Glycolysis, Gluconeogenesis, and Pyruvate Metabolism	527	LC/MS Polar	482	1468.8	89.0244	612	79-33-4	C00186	HMDB00190	0.5435	0.5161	0.6531	0.3717	0.4147	0.49982	1.1364	0.9451	0.9625	0.8352	2.2504	1.22592	3.8097	3.6986	1.6012	3.5486	3.1029	3.1522	1.0375	1.3689	1.398	0.8343	1.4857	1.22488	2.18906	0.86235	2.53848
125	1-carboxyethylphenylalanine	Amino Acid	Phenylalanine Metabolism	62566	LC/MS Neg	100020419	2844	236.093					0.5957	0.544	0.4436	0.4436	0.567	0.51878	1.4261	1.0817	1	0.8884	1.9566	1.27056	1.5753	1.7576	1.2434	1.7284	1.569	1.57474	0.4436	0.7861	0.4717	0.4436	0.8492	0.59884	1.42265	0.55881	2.54586
1157	N-acetylglucosaminylasparagine	Carbohydrate	Aminosugar Metabolism	48149	LC/MS Pos Early	1215	1212	336.14	123826	2776-93-4	C04540	HMDB00489	0.9211	0.7339	1.0789	0.545	0.5393	0.76364	1.9962	2.5613	2.4428	2.005	2.7375	2.34856	0.1132	0.1132	0.1132	0.1132	0.1132	0.1132	0.1132	0.3396	0.2567	0.1132	0.1287	0.19028	1.23088	0.47696	2.58068
1554	carnitine	Lipid	Carnitine Metabolism	15500	LC/MS Pos Early	100000007	1978	162.112	10917	461-05-2	C00318	HMDB00062	0.8279	1.0231	0.8113	0.8076	0.7653	0.84704	1.5174	1.9801	1.4474	1.6288	2.2919	1.77312	1.2056	1.6674	1.3465	1.8104	1.2811	1.4622	0.3459	0.3139	0.6084	0.305	0.4407	0.40278	1.61766	0.62491	2.58863
1262	hexadecatrienoate (16:3n3)	Lipid	Polyunsaturated Fatty Acid (n3 and n6)	57651	LC/MS Neg	100009393	5330	249.186	5312428	7561-64-0			0.7278	0.5573	0.6772	0.5846	0.5314	0.61566	2.4167	1.7837	1.9175	1.8152	2.1248	2.01158	2.3245	1.9776	2.1541	1.7713	1.467	1.9389	0.8814	1.108	0.8819	0.8335	0.7673	0.89442	1.97524	0.75504	2.61607
2305	1-palmitoyl-digalactosylglycerol (16:0)*	Lipid	Glycolipid Metabolism	62374	LC/MS Neg	100010890	5979	653.375					0.2605	0.2287	0.5223	0.8384	1.1616	0.6023	1.4242	1.3899	1.4271	0.4355	1.1862	1.17258	1.9033	1.9258	1.8695	1.7881	1.2814	1.75362	0.433	0.8291	0.119	0.6396	0.5222	0.50858	1.4631	0.55544	2.63413
1994	1-oleoyl-2-docosahexaenoyl-GPE (18:1/22:6)*	Lipid	Phosphatidylethanolamine (PE)	53209	LC/MS Pos Late	100009220	2119	790.538					0.4211	0.4211	0.4211	0.4211	0.4211	0.4211	0.7848	0.5129	1.0567	1.6413	2.6965	1.33844	0.4211	1.0069	0.9694	1.6779	0.4211	0.89928	0.4211	0.4211	0.4211	0.4211	0.4353	0.42394	1.11886	0.42252	2.64806
2579	stearoyl sphingomyelin (d18:1/18:0)	Lipid	Sphingomyelins	19503	LC/MS Pos Late	1538	2400	731.606	6453725	85187-10-6;85187-10-6	C00550	HMDB01348	1.0885	1.3359	0.69	0.763	1.2907	1.03362	0.571	1.1921	1.3062	1.0892	9.7179	2.77528	0.7821	1.7663	1.0705	4.1214	0.6542	1.6789	1	0.4099	0.5753	0.3765	0.8661	0.64556	2.22709	0.83959	2.65259
379	ornithine	Amino Acid	Urea cycle; Arginine and Proline Metabolism	1493	LC/MS Pos Early	444	2800	133.097	6262	3184-13-2	C00077	HMDB03374	0.4164	0.3154	1.1157	0.5256	0.5211	0.57884	1.8873	1.1296	1.9137	1.3899	4.1543	2.09496	1.0425	1.4377	1.6801	1.4427	1.2739	1.37538	0.5747	0.7409	0.7953	0.5744	0.9575	0.72856	1.73517	0.6537	2.65438
2603	sphingomyelin (d18:1/24:1, d18:2/24:0)*	Lipid	Sphingomyelins	47153	LC/MS Pos Late	100005986	3033	813.684		94359-13-4		HMDB12107	1.8592	1.5033	0.8058	0.7356	1.384	1.25758	1.0757	1.0056	1.4857	1.5399	13.4466	3.7107	0.9091	1.5058	0.9944	3.1928	0.879	1.49622	1.1001	0.5419	0.6962	0.4146	0.7516	0.70088	2.60346	0.97923	2.65868
360	cysteine s-sulfate	Amino Acid	Methionine, Cysteine, SAM and Taurine Metabolism	22176	LC/MS Neg	100000808	640.9	199.969	115015	1637-71-4	C05824	HMDB00731	0.9931	0.5018	1.7736	0.7424	0.5393	0.91004	0.9267	0.2924	1.2351	0.7213	3.8178	1.39866	1.0069	2.646	2.5468	1.9614	2.5806	2.14834	0.2858	0.2373	0.3789	0.1738	1.0222	0.4196	1.7735	0.66482	2.66764
3477	N1-methylinosine	Nucleotide	Purine Metabolism, (Hypo)Xanthine/Inosine containing	48351	LC/MS Pos Early	100001409	1430	283.104	65095	20245-33-4		HMDB02721	0.7869	1.2288	0.9973	0.7906	1.0027	0.96126	3.1458	2.6024	2.5286	1.6139	3.8772	2.75358	0.1496	0.2156	0.1229	0.1271	0.2856	0.18016	0.1229	0.1229	0.1229	0.1229	0.1358	0.12548	1.46687	0.54337	2.69958
483	gamma-glutamyltryptophan	Peptide	Gamma-glutamyl Amino Acid	33947	LC/MS Pos Early	100001295	2975	334.14	3989307	66471-20-3		HMDB29160	0.4765	0.4801	0.8376	0.5999	0.3524	0.5493	1.3015	1.4281	1.4089	1.4918	3.4483	1.81572	1.1624	1.6934	1.746	1.9558	1.5348	1.61848	0.5917	0.6113	0.6795	0.5371	1.1827	0.72046	1.7171	0.63488	2.70461
1890	1-stearoyl-2-arachidonoyl-GPC (18:0/20:4)	Lipid	Phosphatidylcholine (PC)	42450	LC/MS Pos Late	100001869	2300	810.601	16219824	35418-59-8		HMDB08048	1.0557	0.7971	0.6725	0.8382	1.0825	0.8892	0.7236	1.7291	1.0925	1.6435	6.5719	2.35212	0.8824	2.3652	1.9923	6.0169	1.3925	2.52986	0.9443	0.7419	0.5106	0.5005	1.8722	0.9139	2.44099	0.90155	2.70755
1967	1-palmitoyl-2-docosahexaenoyl-GPE (16:0/22:6)*	Lipid	Phosphatidylethanolamine (PE)	52465	LC/MS Pos Late	100008991	2119	764.522	9546799			HMDB05324	1.1256	1.0724	0.6863	1.0672	1.4001	1.07032	0.8884	1.5286	1.4629	2.9883	6.8957	2.75278	0.8009	1.9371	1.6003	3.5048	0.9328	1.75518	0.8878	0.4889	0.2905	0.4056	0.8511	0.58478	2.25398	0.82755	2.72368
2369	1-myristoylglycerol (14:0)	Lipid	Monoacylglycerol	35625	LC/MS Neg	100001618	6353.3	227.202	79050	75685-84-6	C01885	HMDB11561	0.276	0.1551	1.0672	0.898	0.6464	0.60854	1.6585	0.98	1.4499	1.7542	1.9297	1.55446	1.7285	1.8205	2.2386	1.4997	1.3276	1.72298	0.9482	0.5572	0.2752	0.4695	0.6836	0.58674	1.63872	0.59764	2.74199
1823	1-myristoyl-2-palmitoyl-GPC (14:0/16:0)	Lipid	Phosphatidylcholine (PC)	19258	LC/MS Pos Late	100000672	2147	706.538	129657	69525-80-0		HMDB07869	1.2289	0.8797	1.0038	0.8447	0.9962	0.99066	1.0151	1.7573	1.4257	2.57	7.5647	2.86656	0.6288	2.5043	2.2957	5.1411	0.8735	2.28868	0.8117	0.7276	0.5248	0.4645	1.8121	0.86814	2.57762	0.9294	2.77342
387	proline	Amino Acid	Urea cycle; Arginine and Proline Metabolism	1898	LC/MS Pos Early	480	1603	116.071	145742	147-85-3	C00148	HMDB00162	0.7449	0.7753	0.9909	1.0091	0.6812	0.84028	1.767	2.037	1.5166	1.6722	3.2664	2.05184	2.1397	2.462	2.1745	1.7472	2.1939	2.14346	0.7267	0.7331	0.5594	0.5505	0.7258	0.6591	2.09765	0.74969	2.79802
2177	2-stearoyl-GPE (18:0)*	Lipid	Lysophospholipid	41220	LC/MS Neg	100003901	6350	480.31				HMDB11129	0.5651	0.2183	0.9296	0.7102	0.7328	0.6312	1.0704	1.1552	1.1458	1.0717	2.2884	1.3463	1.2543	2.2078	2.3026	2.1827	1.4741	1.8843	0.4749	0.424	0.2189	0.2518	1.213	0.51652	1.6153	0.57386	2.8148
738	phenylalanylalanine	Peptide	Dipeptide	41374	LC/MS Pos Early	100003589	2909	237.123	5488196	3918-87-4			0.6726	0.6587	0.4344	0.3623	0.7989	0.58538	1.3305	2.185	1.3277	2.0463	1.7435	1.7266	1.23	1.1998	1.3682	1.3607	0.8002	1.19178	0.457	0.4332	0.6483	0.3183	0.371	0.44556	1.45919	0.51547	2.8308
355	cysteine	Amino Acid	Methionine, Cysteine, SAM and Taurine Metabolism	1868	LC/MS Pos Early	800	1488	122.027	5862	52-90-4;56-89-3	C00097	HMDB00574	0.422	0.4364	0.3948	0.4589	0.7321	0.48884	2.3912	1.9911	2.3751	2.1716	3.3693	2.45966	1.3194	1.5586	1.2731	1.6764	1.6359	1.49268	0.9368	0.833	0.9108	0.7782	1.0632	0.9044	1.97617	0.69662	2.8368
2580	behenoyl sphingomyelin (d18:1/22:0)*	Lipid	Sphingomyelins	48492	LC/MS Pos Late	100006294	3083	787.669				HMDB12103	1.1251	0.9347	0.5253	0.599	0.8366	0.80414	0.6946	1.0653	1.2115	1.4892	8.512	2.59452	0.7992	1.1701	1.1424	2.5504	0.8743	1.30728	1.2422	0.3256	0.5287	0.3256	0.3256	0.54954	1.9509	0.67684	2.88237
482	gamma-glutamylthreonine	Peptide	Gamma-glutamyl Amino Acid	33364	LC/MS Pos Early	100001314	1750	249.108	76078708	5652-48-2		HMDB29159	0.5363	0.3682	0.8509	0.4087	0.2791	0.48864	1.078	1.1935	1.0596	1.2199	1.3777	1.18574	0.9404	1.1764	1.1634	1.2005	1.1703	1.1302	0.1832	0.3067	0.3229	0.3403	0.3288	0.29638	1.15797	0.39251	2.95017
2886	taurohyodeoxycholic acid	Lipid	Secondary Bile Acid Metabolism	43588	LC/MS Neg	100003869	5073	498.289	119046	38411-85-7			0.3851	0.3851	1.2631	0.6068	0.4048	0.60898	1.066	0.9327	1.2944	0.3851	2.8475	1.30514	0.934	2.0698	1.561	0.3851	4.3697	1.86392	0.3851	0.3963	0.3851	0.7712	0.3851	0.46456	1.58453	0.53677	2.95197
1857	1-palmitoyl-2-arachidonoyl-GPC (16:0/20:4n6)	Lipid	Phosphatidylcholine (PC)	52462	LC/MS Pos Late	100008914	2091	782.569	10747814	35418-58-7		HMDB07982	1.0174	0.7968	0.7209	0.7464	0.9011	0.83652	1.0896	2.588	1.3388	2.2837	7.8295	3.02592	0.9826	2.1746	2.3012	4.986	1.1828	2.32544	0.8906	0.826	0.5749	0.6565	1.8929	0.96818	2.67568	0.90235	2.96524
485	gamma-glutamylvaline	Peptide	Gamma-glutamyl Amino Acid	43829	LC/MS Pos Early	100001126	2700	247.129	7015683	2746-34-1		HMDB11172	0.3517	0.3517	0.3517	0.3517	0.3517	0.3517	1.2569	0.999	0.8324	0.9487	1.626	1.1326	0.7517	1.0235	1.0863	1	0.9628	0.96486	0.3517	0.3517	0.3517	0.3517	0.3517	0.3517	1.04873	0.3517	2.98189
266	N-acetylleucine	Amino Acid	Leucine, Isoleucine and Valine Metabolism	1587	LC/MS Neg	1082	2400	172.098	70912	1188-21-2	C02710	HMDB11756	0.7282	0.4204	0.9281	0.3631	0.3763	0.56322	1.3562	0.9593	1.1446	1.3232	1.6416	1.28498	1.6531	1.6341	1.5709	2.1112	1.7528	1.74442	0.456	0.4622	0.3391	0.4103	0.5897	0.45146	1.5147	0.50734	2.98557
2595	sphingomyelin (d18:1/20:0, d16:1/22:0)*	Lipid	Sphingomyelins	48490	LC/MS Pos Late	100006290	2685	759.638				HMDB12102	1.0812	1.4677	0.5168	0.5354	0.7229	0.8648	0.6529	1.1457	1.153	1.0927	8.299	2.46866	1	1.3068	0.8961	3.2363	0.6727	1.42238	0.731	0.3586	0.3586	0.3586	0.3586	0.43308	1.94552	0.64894	2.998
459	2-hydroxybutyrate/2-hydroxyisobutyrate	Amino Acid	Glutathione Metabolism	52281	LC/MS Polar	100008928	1258	103.04					1.3525	0.8718	1.8998	1.2661	0.7839	1.23482	0.962	1.038	0.7702	0.6356	1.8118	1.04352	5.6372	4.73	2.1789	5.1696	4.2067	4.38448	0.4909	0.8943	0.4671	0.4497	0.5193	0.56426	2.714	0.89954	3.0171
391	N-acetylarginine	Amino Acid	Urea cycle; Arginine and Proline Metabolism	33953	LC/MS Pos Early	100001266	2245	217.13	67427	155-84-0	C02562	HMDB04620	1.1317	1.015	1.1827	0.702	0.7764	0.96156	3.338	3.1514	3.2721	3.0239	4.0753	3.37214	0.9215	0.9902	0.9469	0.994	1.006	0.97172	0.5076	0.4685	0.3916	0.4858	0.5271	0.47612	2.17193	0.71884	3.02144
1839	1,2-dipalmitoyl-GPC (16:0/16:0)	Lipid	Phosphatidylcholine (PC)	19130	LC/MS Pos Late	100000657	2365	734.569	452110	63-89-8		HMDB00564	1.0802	1.078	0.7342	0.879	1.1668	0.98764	0.8198	1.3528	1.1595	1.4296	13.5036	3.65306	0.8155	2.0291	1.563	4.1047	0.9014	1.88274	0.922	0.649	0.6544	0.5326	1.3629	0.82418	2.7679	0.90591	3.05538
3806	catechol sulfate	Xenobiotics	Benzoate Metabolism	35320	LC/MS Neg	100001605	1906	188.986	3083879	4918-96-1		HMDB59724	0.3227	0.5366	0.389	0.3227	0.3227	0.37874	0.3227	0.3227	0.3227	0.3227	0.3227	0.3227	3.3828	2.5387	2.4665	2.7461	2.9309	2.813	0.677	0.3227	0.3227	0.7869	1	0.62186	1.56785	0.5003	3.13382
1371	maleate	Lipid	Fatty Acid, Dicarboxylate	20676	LC/MS Polar	100000707	2640	115.004	444266	110-16-7	C01384	HMDB00176	1.1707	0.8293	0.7762	0.681	0.5546	0.80236	1.8003	1.716	1.9381	1.6213	3.259	2.06694	2.4051	2.3737	1.7283	2.0324	1.9276	2.09342	0.6052	0.7009	0.4321	0.3923	0.4053	0.50716	2.08018	0.65476	3.17701
1914	1-oleoyl-2-docosahexaenoyl-GPC (18:1/22:6)*	Lipid	Phosphatidylcholine (PC)	52697	LC/MS Pos Late	100009130	2011	832.585				HMDB08123	0.985	0.7869	0.7578	0.7161	1.015	0.85216	0.9027	2.2357	1.4346	2.3991	7.7431	2.94304	1.0285	2.5874	2.3532	5.4406	1.7337	2.62868	0.8452	0.8392	0.4866	0.5068	1.8215	0.89986	2.78586	0.87601	3.18017
2899	taurochenodeoxycholic acid 7-sulfate	Lipid	Secondary Bile Acid Metabolism	52976	LC/MS Neg	100006643	4928	288.62					0.9757	0.936	0.6308	0.5436	0.5681	0.73084	1.9208	1.0243	0.8318	1.0592	2.8107	1.52936	1.2822	1.7102	1.4572	1.6389	2.1308	1.64386	0.2681	0.5718	0.0738	0.1975	0.1387	0.24998	1.58661	0.49041	3.23527
2118	2-palmitoyl-GPC* (16:0)*	Lipid	Lysophospholipid	35253	LC/MS Neg	100001562	6215	570.341	15061532			HMDB61702	0.5207	0.2375	0.7313	0.9569	1.218	0.73288	2.461	2.1381	2.2307	0.828	3.1267	2.1569	1.5634	2.2839	2.9845	2.8587	1.279	2.1939	0.5946	0.7586	0.2031	0.3805	1.0319	0.59374	2.1754	0.66331	3.27961
357	S-methylcysteine	Amino Acid	Methionine, Cysteine, SAM and Taurine Metabolism	39592	LC/MS Pos Early	100002749	1955	119.016	24417	1187-84-4		HMDB02108	0.8433	0.3605	0.6546	0.3605	0.3605	0.51588	0.7177	2.1733	0.3605	1	3.1538	1.48106	0.6782	1.6381	1.6334	2.1886	1.1554	1.45874	0.3605	0.3605	0.3605	0.3605	0.4274	0.37388	1.4699	0.44488	3.30404
4987	thioproline	Xenobiotics	Chemical	53231	LC/MS Pos Early	100009232	1250	134.027	93176	34592-47-4			0.7064	3.8077	0.0435	0.5167	0.5752	1.1299	3.7436	22.0505	1.2462	3.7334	2.0562	6.56598	2.9962	0.6239	0.2718	2.7191	0.189	1.36	0.8579	0.6274	2.7866	1.1421	0.8484	1.25248	3.96299	1.19119	3.32692
1982	1-stearoyl-2-arachidonoyl-GPE (18:0/20:4)	Lipid	Phosphatidylethanolamine (PE)	52447	LC/MS Pos Late	100008977	2424	768.554	5289133			HMDB09003	0.9097	0.7899	0.8333	0.9229	1.1887	0.9289	0.8492	2.1255	1.0771	2.5593	7.7548	2.87318	1.6028	2.6793	1.9355	5.2988	1.7369	2.65066	0.7915	0.5236	0.3467	0.3799	1.5802	0.72438	2.76192	0.82664	3.34114
401	hydroxyproline	Amino Acid	Urea cycle; Arginine and Proline Metabolism	32306	LC/MS Pos Early	1001	1064	132.066	5810	51-35-4	C01157	HMDB00725	0.7272	0.7531	0.5934	0.6577	0.6354	0.67336	1.8502	1.7863	1.5719	1.826	1.9536	1.7976	2.2033	2.2112	2.0277	2.3496	2.0501	2.16838	0.4493	0.4029	0.3616	0.375	0.6354	0.44484	1.98299	0.5591	3.54675
2119	1-palmitoleoyl-GPC* (16:1)*	Lipid	Lysophospholipid	33230	LC/MS Pos Late	100001511	1450	494.324	24779461			HMDB10383	1.1768	0.6439	0.6451	0.436	0.4715	0.67466	2.0138	2.1351	2.0082	2.0035	4.5734	2.5468	0.7769	1.9938	2.3688	2.4259	0.9609	1.70526	0.3946	0.3946	0.5611	0.3946	0.576	0.46418	2.12603	0.56942	3.73368
383	2-oxoarginine*	Amino Acid	Urea cycle; Arginine and Proline Metabolism	55072	LC/MS Pos Early	100002784	1760	174.087	558	3715-10-04	C03771	HMDB04225	1.111	1.0455	1.1389	0.8654	0.7228	0.97672	6.1865	6.8619	6.5328	6.6075	6.5382	6.54538	0.6821	0.7447	0.6934	0.6222	0.7021	0.6889	0.9285	0.9545	0.678	0.9428	1.1425	0.92926	3.61714	0.95299	3.79557
3531	1-methylguanine	Nucleotide	Purine Metabolism, Guanine containing	32395	LC/MS Neg	100001133	1643	164.058	70315	938-85-2		HMDB03282	0.1695	0.1695	0.1695	0.1695	0.1695	0.1695	1.2272	1.3159	1	1.4537	0.8497	1.1693	0.1695	0.1695	0.1695	0.1695	0.1695	0.1695	0.1695	0.1914	0.1695	0.1695	0.1695	0.17388	0.6694	0.17169	3.89889
472	gamma-glutamylglutamate	Peptide	Gamma-glutamyl Amino Acid	36738	LC/MS Pos Early	331	1775	277.103	92865	1116-22-9	C05282	HMDB11737	0.7583	0.4358	1.2078	0.6364	0.4288	0.69342	1.3511	1.6659	1.0699	1.6379	2.3244	1.60984	3.9514	4.7024	3.9798	4.5985	4.2547	4.29736	0.8585	0.9003	0.7638	0.5535	0.9301	0.80124	2.9536	0.74733	3.9522
1165	citrate	Energy	TCA Cycle	1564	LC/MS Neg	1124	582	191.02	311	77-92-9	C00158	HMDB00094	0.2754	0.3912	0.3579	0.3505	0.2546	0.32592	2.1838	2.0402	1.6961	3.0022	2.3628	2.25702	1.1582	1.2384	1.0105	1.0552	0.9895	1.09036	0.5107	0.378	0.5784	0.8149	0.2816	0.51272	1.67369	0.41932	3.99144
325	1-carboxyethylvaline	Amino Acid	Leucine, Isoleucine and Valine Metabolism	62562	LC/MS Neg	100020423	2008	188.093					1.0165	0.7059	0.4558	0.4176	0.6552	0.6502	1.1709	0.6508	1.1414	0.7475	0.9835	0.93882	1.9101	2.2526	1.3469	2.3918	2.111	2.00248	0.0783	0.0783	0.0783	0.0783	0.0783	0.0783	1.47065	0.36425	4.03747
4257	tyrosol	Xenobiotics	Food Component/Plant	41515	LC/MS Neg	100003493	2716	137.061	10393	501-94-0	C06044	HMDB04284	0.5089	0.2455	0.4894	0.6536	0.2336	0.4262	0.2336	0.2336	0.2336	0.2336	0.2336	0.2336	3.6422	7.212	7.2778	8.344	3.6828	6.03176	0.6857	0.767	1.6526	1	1.4975	1.12056	3.13268	0.77338	4.05063
2323	1-(1-enyl-palmitoyl)-2-linoleoyl-GPE (P-16:0/18:2)*	Lipid	Plasmalogen	52677	LC/MS Pos Late	100009069	2351	700.528				HMDB11343	0.2536	0.2536	0.2536	0.2536	0.563	0.31548	0.5722	1.4486	0.655	1.5896	1.4811	1.1493	1	2.4165	1.8832	3.29	1.2899	1.97592	0.2536	0.4294	0.2771	0.2536	1.0233	0.4474	1.56261	0.38144	4.09661
3562	uridine-2',3'-cyclic monophosphate	Nucleotide	Pyrimidine Metabolism, Uracil containing	37137	LC/MS Neg	75	1090	305.018	439715	40632-52-8	C02355	HMDB11640	0.3427	0.3427	0.3427	0.3427	0.3427	0.3427	1	0.7746	0.9271	1.2371	3.0203	1.39182	0.8609	1.1441	2.4128	3.0158	0.3427	1.55526	0.3427	0.3427	0.4881	0.3427	0.3427	0.37178	1.47354	0.35724	4.12479
10	N-acetylserine	Amino Acid	Glycine, Serine and Threonine Metabolism	37076	LC/MS Pos Early	100001851	800	148.06	65249	97-14-3		HMDB02931	0.5947	0.3871	0.4041	0.5156	0.4109	0.46248	1.4585	1.6104	1.2332	1.6615	2.2361	1.63994	2.2343	2.3467	2.6913	2.4178	2.2136	2.38074	0.4423	0.5278	0.3306	0.4874	0.7549	0.5086	2.01034	0.48554	4.14042
3567	2'-O-methyluridine	Nucleotide	Pyrimidine Metabolism, Uracil containing	57655	LC/MS Neg	100010896	1831	257.078	102212	2140-76-3			0.857	1.143	1.2207	1.152	0.8373	1.042	5.4684	6.716	4.2386	7.6119	5.1327	5.83352	0.5943	0.4492	0.7132	1.2953	0.2384	0.65808	0.6758	0.4227	0.3285	0.3094	0.7862	0.50452	3.2458	0.77326	4.19755
303	1-carboxyethylisoleucine	Amino Acid	Leucine, Isoleucine and Valine Metabolism	62558	LC/MS Neg	100020427	2628	202.108					0.5505	0.8351	0.4451	0.3926	0.8149	0.60764	1.7295	1.368	1.4328	1.3604	1.5192	1.48198	3.2021	3.5971	2.0026	4.6134	3.8849	3.46002	0.5955	0.6166	0.3926	0.5026	0.508	0.52306	2.471	0.56535	4.37074
4955	succinimide	Xenobiotics	Chemical	41888	LC/MS Polar	100003696	2155	116.035	11439	123-56-8	C07273		0.4717	0.2321	0.3838	0.419	0.5246	0.40624	1.434	1.5316	1.2442	2.0127	2.273	1.6991	1.9149	1.9918	1.6443	1.9996	1.7455	1.85922	0.5366	0.4708	0.2631	0.2321	0.4984	0.4002	1.77916	0.40322	4.41238
1986	1-stearoyl-2-docosahexaenoyl-GPE (18:0/22:6)*	Lipid	Phosphatidylethanolamine (PE)	52466	LC/MS Pos Late	100008992	2317	792.554	9546798			HMDB05334	0.9996	0.8421	0.6019	0.7373	0.9997	0.83612	0.882	2.1107	1.3332	2.609	13.2078	4.02854	1.4252	2.3263	1.7486	5.407	1.0636	2.39414	1	0.5308	0.358	0.358	0.6896	0.58728	3.21134	0.7117	4.51221
2534	glycosyl-N-palmitoyl-sphingosine (d18:1/16:0)	Lipid	Hexosylceramides (HCER)	53013	LC/MS Pos Late	100009272	2623	700.572					0.7643	0.7643	0.7643	0.7643	0.7643	0.7643	0.7643	0.7643	0.7643	0.7643	26.8767	5.98678	0.7643	0.7643	1	3.3352	0.7643	1.32562	0.7643	0.9614	0.7643	0.7643	0.9138	0.83362	3.6562	0.79896	4.5762
2530	ceramide (d18:2/24:1, d18:1/24:2)*	Lipid	Ceramides	57443	LC/MS Pos Late	100015744	3858	646.613					0.6347	0.9636	0.6377	0.2725	0.5655	0.6148	0.9846	1.1726	1.6913	1.774	17.016	4.5277	1.391	2.4431	1.4678	5.0937	1.0154	2.2822	2.2059	0.4832	0.7419	0.3873	0.4178	0.84722	3.40495	0.73101	4.65787
2875	tauroursodeoxycholate	Lipid	Secondary Bile Acid Metabolism	39378	LC/MS Neg	100002912	5025	498.289	9848818	14605-22-2		HMDB00874	0.6486	0.8838	0.8687	0.6055	0.6257	0.72646	1.7755	2.465	1.6843	1.1162	3.4104	2.09028	1.9742	3.1529	3.0102	2.3057	5.0056	3.08972	0.2155	0.4594	0.195	0.7142	0.25	0.36682	2.59	0.54664	4.73804
2604	sphingomyelin (d18:2/24:1, d18:1/24:2)*	Lipid	Sphingomyelins	52437	LC/MS Pos Late	100008957	2635	811.669					0.9864	1.3779	0.5699	0.3427	1.1705	0.88948	0.6685	1.3115	1.6122	1.4431	24.6032	5.9277	0.6885	1.4059	1.1057	3.6241	0.6627	1.49738	1.0136	0.5167	0.621	0.4878	0.6558	0.65898	3.71254	0.77423	4.79514
3496	adenine	Nucleotide	Purine Metabolism, Adenine containing	554	LC/MS Pos Early	880	2221	136.062	190	73-24-5	C00147	HMDB00034	0.2968	0.4374	0.4091	0.4787	0.5215	0.4287	4.5406	3.8277	4.3858	3.9099	6.499	4.6326	1.3155	1.4944	2.0011	1.8364	1.3535	1.60018	0.9085	0.5105	0.672	0.8932	0.8492	0.76668	3.11639	0.59769	5.21406
1003	ribitol	Carbohydrate	Pentose Metabolism	15772	LC/MS Polar	100000406	1789.6	151.061	6912	488-81-3	C00474	HMDB00508	0.3664	0.2205	0.1905	0.1058	0.1171	0.20006	1.0193	1.1542	1.1887	0.9807	1.6739	1.20336	1.8311	2.1433	1.1857	1.2159	1.1529	1.50578	0.2855	0.3961	0.3633	0.2916	0.2298	0.31326	1.35457	0.25666	5.27768
473	gamma-glutamylglutamine	Peptide	Gamma-glutamyl Amino Acid	2730	LC/MS Pos Early	1140	1430	276.119	150914	10148-81-9	C05283	HMDB11738	0.6551	0.3877	0.8542	0.5471	0.333	0.55542	1.6712	1.527	1.6652	1.4171	5.8544	2.42698	1.0166	1.8218	1.9015	2.1525	1.502	1.67888	0.1752	0.177	0.1885	0.1458	0.2882	0.19494	2.05293	0.37518	5.47185
487	gamma-glutamylcitrulline*	Peptide	Gamma-glutamyl Amino Acid	62104	LC/MS Pos Early	100020241	1644	305.146					0.1721	0.1721	0.8009	0.1721	0.1721	0.29786	0.1721	0.1721	0.1721	0.1799	0.3414	0.20752	1.1991	2.4397	3.5076	2.0654	2.6811	2.37858	0.1721	0.1721	0.1721	0.1721	0.1851	0.1747	1.29305	0.23628	5.47253
476	gamma-glutamylisoleucine*	Peptide	Gamma-glutamyl Amino Acid	34456	LC/MS Pos Early	100001485	2940	261.144	14253342			HMDB11170	0.2596	0.1706	0.4504	0.1883	0.1246	0.2387	1.2113	1.3267	1	1.2604	1.8422	1.32812	0.9542	1.2864	1.4384	1.2624	1.3247	1.25322	0.2281	0.2617	0.2168	0.1246	0.3324	0.23272	1.29067	0.23571	5.47567
2840	taurochenodeoxycholate	Lipid	Primary Bile Acid Metabolism	18494	LC/MS Neg	1629	5250	498.289	387316	6009-98-9	C05465	HMDB00951	0.7261	0.8886	0.7151	0.5469	0.5641	0.68816	1.7721	1.8463	1.3299	1.1114	3.4721	1.90636	2.4006	3.7311	3.4542	2.5335	5.073	3.43848	0.2363	0.3897	0.1342	0.449	0.2169	0.28522	2.67242	0.48669	5.49101
4970	1,2,3-benzenetriol sulfate (2)	Xenobiotics	Chemical	48762	LC/MS Neg	100006374	1709	204.981					0.1844	0.1844	0.1844	0.1844	0.1867	0.18486	0.1844	0.1844	0.9468	0.1844	0.7845	0.4569	3.0604	1.7302	1.0532	1.5252	1.857	1.8452	0.1844	0.1844	0.1844	0.1844	0.3015	0.20782	1.15105	0.19634	5.86253
825	tyrosylglycine	Peptide	Dipeptide	41375	LC/MS Neg	100003598	1635	237.088	259323	673-05-5		HMDB29105	0.3484	0.3718	0.2868	0.33	0.4153	0.35046	1.1703	1.5696	1.5175	1.7802	2.8983	1.78718	0.8133	1.0284	1.0469	1.3759	0.566	0.9661	0.1169	0.1169	0.1169	0.1169	0.1169	0.1169	1.37664	0.23368	5.89113
331	isobutyrylglycine (C4)	Amino Acid	Leucine, Isoleucine and Valine Metabolism	35437	LC/MS Neg	100001590	1420	144.067	10855600	15926-18-8		HMDB00730	0.6839	0.1569	0.1478	0.1091	0.3767	0.29488	1.0282	1.368	0.9718	1.1539	1.4473	1.19384	1.355	1.141	1.3434	1.452	1.1374	1.28576	0.1091	0.1091	0.1784	0.1091	0.1091	0.12296	1.2398	0.20892	5.93433
4	sarcosine	Amino Acid	Glycine, Serine and Threonine Metabolism	1516	LC/MS Pos Early	1023	1280	90.055	1088	107-97-1	C00213	HMDB00271	0.5555	0.3534	0.5204	0.3525	0.3749	0.43134	1.3689	1.3217	1	1.2392	1.488	1.28356	1.878	1.7368	1.8259	1.9928	1.651	1.8169	0.0773	0.0773	0.0773	0.0773	0.1267	0.08718	1.55023	0.25926	5.97944
3480	urate	Nucleotide	Purine Metabolism, (Hypo)Xanthine/Inosine containing	1604	LC/MS Neg	1134	757.1	167.021	1175	69-93-2;120K5305	C00366	HMDB00289	0.3158	0.2436	0.4952	0.4844	0.3428	0.37636	3.9705	4.3264	3.8954	4.8821	5.2919	4.47326	1.0293	1.1004	1.2849	0.9707	1.4326	1.16358	0.455	0.6203	0.7394	0.3546	0.6236	0.55858	2.81842	0.46747	6.02909
3681	threonate	Cofactors and Vitamins	Ascorbate and Aldarate Metabolism	27738	LC/MS Polar	100001022	2384	135.03	151152	70753-61-6	C01620	HMDB00943	0.6991	0.6715	0.492	0.3864	1.2147	0.69274	5.4436	4.5172	4.3931	6.5393	10.4966	6.27796	0.9599	1.14	0.8988	1.6667	1.0327	1.13962	0.9673	0.419	0.9574	0.1335	0.1633	0.5281	3.70879	0.61042	6.0758
30	N-acetylalanine	Amino Acid	Alanine and Aspartate Metabolism	1585	LC/MS Polar	1110	1564.8	130.051	88064	97-69-8	C02847	HMDB00766	0.7344	0.4569	0.6395	0.2939	0.3285	0.49064	1.6448	1.6731	1.1683	1.9996	2.3031	1.75778	2.2349	2.465	2.0216	2.2819	1.8796	2.1766	0.1176	0.1573	0.0887	0.0981	0.1535	0.12304	1.96719	0.30684	6.41113
17	N-acetylthreonine	Amino Acid	Glycine, Serine and Threonine Metabolism	33939	LC/MS Neg	100001274	821.6	160.062	152204	17093-74-2		HMDB62557	0.2472	0.2087	0.2087	0.2169	0.231	0.2225	1.4945	1.6831	1.1971	1.6613	1.5721	1.52162	2.1588	2.4203	2.4189	2.7334	2.3818	2.42264	0.2951	0.3394	0.3542	0.2299	0.3233	0.30838	1.97213	0.26544	7.42966
337	N-acetylmethionine	Amino Acid	Methionine, Cysteine, SAM and Taurine Metabolism	1589	LC/MS Neg	1083	1787	190.054	448580	65-82-7	C02712	HMDB11745	0.4025	0.3005	0.3418	0.2459	0.2542	0.30898	1.7887	1.6843	1.3224	1.7205	2.2003	1.74324	2.1626	2.2579	2.3079	2.298	2.147	2.23468	0.1857	0.1916	0.1345	0.1619	0.2799	0.19072	1.98896	0.24985	7.96062
423	putrescine	Amino Acid	Polyamine Metabolism	1408	LC/MS Pos Early	49	3027	89.1073	1045	110-60-1	C00134	HMDB01414	1.6686	1.9053	1.9474	1.6127	1.4901	1.72482	0.2097	1.6904	0.1235	0.2216	0.1699	0.48302	18.6129	17.2693	14.1005	19.6853	16.0684	17.1473	0.5099	0.4434	0.4004	0.5082	0.4494	0.46226	8.81515	1.09354	8.06111
900	STVLT	Peptide	Polypeptide	53244	LC/MS Neg	100009342	2692	518.283					0.211	0.211	0.211	0.211	0.7752	0.32384	1	0.211	2.6392	2.3193	10.2806	3.29002	0.6001	1.6515	1.8401	0.5351	0.6676	1.05888	0.211	0.211	0.211	0.211	0.211	0.211	2.17445	0.26742	8.13122
4159	naringenin 7-glucuronide	Xenobiotics	Food Component/Plant	54924	LC/MS Neg	100010898	3144	447.093					0.0691	0.0691	0.0691	0.0691	0.0691	0.0691	1	0.7683	1.4109	0.7981	1.5193	1.09932	0.0691	0.0691	0.0691	0.0691	0.0691	0.0691	0.0777	0.0691	0.0691	0.0691	0.0691	0.07082	0.58421	0.06996	8.35063
342	N-acetylmethionine sulfoxide	Amino Acid	Methionine, Cysteine, SAM and Taurine Metabolism	45428	LC/MS Pos Early	100005463	880	208.064	193368	108646-71-5			0.314	0.305	0.2339	0.1573	0.231	0.24824	3.9595	3.6488	3.6719	4.1762	3.8449	3.86026	0.9228	1.0801	1.1147	1.0772	1.127	1.06436	0.2697	0.3716	0.322	0.2448	0.4655	0.33472	2.46231	0.29148	8.44761
1137	diacetylchitobiose	Carbohydrate	Aminosugar Metabolism	35158	LC/MS Pos Early	100001492	790	425.177	439544	35061-50-8	C01674	HMDB03556	0.905	0.5403	0.8452	0.4281	0.469	0.63752	6.0165	7.1969	5.7135	5.8879	6.634	6.28976	1.1375	1.2124	0.9571	1	1.0298	1.06736	0.1326	0.2995	0.3245	0.1326	0.1666	0.21116	3.67856	0.42434	8.6689
3685	gulonate*	Cofactors and Vitamins	Ascorbate and Aldarate Metabolism	46957	LC/MS Polar	100001586	2750	195.051	9794176	20246-53-1	C00257	HMDB03290	0.7838	0.7597	0.5962	0.4959	0.5134	0.6298	8.2738	9.8949	9.5925	10.4849	14.0557	10.4604	1.1049	1.0495	1.0204	1.2308	0.9796	1.07704	0.7227	0.7952	0.4302	0.7069	0.6266	0.65632	5.7687	0.64306	8.9707
38	asparagine	Amino Acid	Alanine and Aspartate Metabolism	512	LC/MS Pos Early	917	1225	133.061	6267	70-47-3	C00152	HMDB00168	1.2791	1.1527	0.8494	0.9865	1.0378	1.0611	13.0807	10.962	19.4346	10.5936	36.7438	18.1629	0.6842	0.7266	0.7513	0.7577	0.6536	0.71468	0.9807	0.9719	0.7372	0.7467	1.0135	0.89	9.43881	0.97555	9.67537
323	N-acetylvaline	Amino Acid	Leucine, Isoleucine and Valine Metabolism	1591	LC/MS Neg	1084	1704	158.082	66789	96-81-1		HMDB11757	0.2225	0.1308	0.2692	0.0876	0.093	0.16062	1.0563	1.0914	0.9437	1.1836	1.1092	1.07684	1.2589	1.4101	1.4356	1.4584	1.4686	1.40632	0.0876	0.0876	0.0876	0.0876	0.1218	0.09444	1.24158	0.12753	9.73559
651	histidylalanine	Peptide	Dipeptide	42027	LC/MS Pos Early	100003542	3014	227.114	351667	16874-75-2		HMDB28878	0.0966	0.0966	0.0966	0.0966	0.3791	0.1531	2.7205	4.5933	2.6973	3.9058	4.8588	3.75514	1	1.6051	1.1794	1.8486	0.8592	1.29846	0.4717	0.3209	0.4204	0.1425	0.4052	0.35214	2.5268	0.25262	10.0024
302	N-acetylisoleucine	Amino Acid	Leucine, Isoleucine and Valine Metabolism	33967	LC/MS Neg	100001276	2325	172.098	2802421	3077-46-1		HMDB61684	0.4645	0.1759	0.4774	0.2268	0.1346	0.29584	1.4341	1.2571	1.1473	1.4155	1.5917	1.36914	4.9796	4.877	4.4652	5.7834	4.6052	4.94208	0.3706	0.1846	0.1346	0.3072	0.3826	0.27592	3.15561	0.28588	11.0382
4212	quinate	Xenobiotics	Food Component/Plant	18335	LC/MS Polar	100000442	2432.9	191.056	6508	77-95-2	C00296	HMDB03072	1.3384	1.6707	0.5981	0.5647	0.7221	0.9788	14.6658	15.7648	14.1857	17.0051	18.4797	16.0202	1.0201	1.2096	0.7708	0.9126	0.9799	0.9786	0.4335	0.4463	0.3786	0.3782	0.4383	0.41498	8.49941	0.69689	12.1962
3521	N6-succinyladenosine	Nucleotide	Purine Metabolism, Adenine containing	48130	LC/MS Pos Early	100001664	1930	384.115	165243	4542-23-8		HMDB00912	0.2335	0.0723	0.081	0.1642	0.0858	0.12736	2.1049	2.037	2.0686	1.8646	1.7665	1.96832	0.0305	0.0305	0.0305	0.0305	0.0305	0.0305	0.0549	0.0305	0.0305	0.0305	0.0305	0.03538	0.99941	0.08137	12.2823
3968	apigenin 7-O(6-malonyl-beta-D-glucoside)	Xenobiotics	Food Component/Plant	57679	LC/MS Neg	100002893	3342	269.046	5281602	51011-05-3	C10020		0.3985	0.4429	0.3856	0.247	0.4495	0.3847	5.79	5.5075	5.7689	6.1348	4.7887	5.59798	1.0218	0.9782	1.3588	0.8522	1.2972	1.10164	0.0786	0.056	0.056	0.056	0.0801	0.06534	3.34981	0.22502	14.8867
1018	arabitol/xylitol	Carbohydrate	Pentose Metabolism	48885	LC/MS Polar	100006430	1932.4	151.061	6912		C01904		0.3488	0.2935	0.1999	0.1328	0.1739	0.22978	3.3912	0.9363	3.8605	1.0637	5.167	2.88374	3.985	3.5592	2.7774	3.6392	3.2751	3.44718	0.1907	0.1819	0.1097	0.285	0.1641	0.18628	3.16546	0.20803	15.2164
4080	daidzein 7-O-glucuronide	Xenobiotics	Food Component/Plant	62070	LC/MS Neg	100020206	2580	429.083	11316354			HMDB41718	0.0738	0.0738	0.0738	0.0738	0.0738	0.0738	6.181	2.158	6.2636	1.3695	7.4494	4.6843	0.9419	1.0581	0.5159	0.8493	2.0575	1.08454	0.2355	0.4339	0.3575	0.14	0.3324	0.29986	2.88442	0.18683	15.4387
3482	allantoin	Nucleotide	Purine Metabolism, (Hypo)Xanthine/Inosine containing	1107	LC/MS Polar	1002	1672	157.037	204	97-59-6	C02350	HMDB00462	0.1892	0.1158	0.0765	0.0472	0.0707	0.09988	1.0881	1.128	1.4232	1.3228	1.8091	1.35424	1.5082	1.2022	0.9631	1.1204	1.0369	1.16616	0.0346	0.0625	0.0497	0.0204	0.0223	0.0379	1.2602	0.06889	18.2929
1059	sucrose	Carbohydrate	Disaccharides and Oligosaccharides	1519	LC/MS Polar	935	3092	387.114	5988	57-50-1	C00089	HMDB00258	0.4347	0.4266	0.196	0.0626	0.0882	0.24162	4.7268	4.716	4.4351	5.0522	5.8391	4.95384	1	0.8397	0.908	0.6586	1.0044	0.88214	0.0626	0.0626	0.0626	0.0626	0.0626	0.0626	2.91799	0.15211	19.1834
3946	genistein glucuronide*	Xenobiotics	Food Component/Plant	62063	LC/MS Neg	100020216	2895	445.078					0.0391	0.0613	0.0391	0.0391	0.0843	0.05258	4.4107	2.0243	5.4621	1.5975	5.2681	3.75254	1.0342	1.0979	0.5718	0.9658	1.8637	1.10668	0.141	0.238	0.2888	0.0618	0.2262	0.19116	2.42961	0.12187	19.9361
1093	galactitol (dulcitol)	Carbohydrate	Fructose, Mannose and Galactose Metabolism	1117	LC/MS Polar	1003	2360	181.072	11850	608-66-2	C01697	HMDB00107	1.503	2.0766	0.9753	1.0247	0.7763	1.27118	43.0976	3.286	44.6105	50.8163	56.0422	39.5705	1.1901	0.3799	0.2627	0.2313	0.2928	0.47136	0.2537	0.6955	0.5789	0.5582	0.2602	0.4693	20.0209	0.87024	23.0062
3652	nicotinamide N-oxide	Cofactors and Vitamins	Nicotinate and Nicotinamide Metabolism	39582	LC/MS Pos Early	100002763	877	139.05	72661	1986-81-8		HMDB02730	0.0113	0.03	0.0113	0.0113	0.0113	0.01504	1.6333	1.7581	1.1249	1.645	1.7535	1.58296	0.0113	0.0113	0.0113	0.0113	0.0113	0.0113	0.0113	0.0113	0.1182	0.0113	0.0113	0.03268	0.79713	0.02386	33.4086
3539	N2,N2-dimethylguanine	Nucleotide	Purine Metabolism, Guanine containing	37081	LC/MS Pos Early	100001853	2465	180.088	74047	1445-15-4			0.0269	0.0269	0.0269	0.0269	0.0269	0.0269	2.4108	2.6919	2.1024	2.8904	1.9378	2.40666	0.0269	0.0269	0.0269	0.0269	0.0269	0.0269	0.0269	0.0269	0.0269	0.0622	0.0565	0.03988	1.21678	0.03339	36.4414
1082	mannitol/sorbitol	Carbohydrate	Fructose, Mannose and Galactose Metabolism	46142	LC/MS Polar	100001740	2320	181.072	5780		C00794	HMDB00247	1.051	1.3949	0.949	0.7989	0.8752	1.0138	76.703	83.3386	74.6924	86.2523	95.2698	83.2512	1.3347	0.9058	0.5384	0.8302	0.7415	0.87012	0.9439	1.0864	0.9148	0.9174	0.7666	0.92582	42.0607	0.96981	43.37
4147	mannonate*	Xenobiotics	Food Component/Plant	62864	LC/MS Polar	100003695	2736	195.051	3246006	642-99-9			1.4155	1.7362	1.1542	1.1046	0.6581	1.21372	83.7127	83.963	79.8041	94.0547	92.4313	86.7932	0.744	0.601	0.3756	0.4141	0.4675	0.52044	0.8415	0.8954	0.5525	0.7822	0.8905	0.79242	43.6568	1.00307	43.5232
1103	galactonate	Carbohydrate	Fructose, Mannose and Galactose Metabolism	27719	LC/MS Polar	100001026	3085	195.051	128869	299-28-5	C00880	HMDB00565	0.1073	0.0713	0.1811	0.0416	0.1651	0.11328	7.7462	9.7585	7.6606	11.2086	10.3641	9.3476	1.5732	1.3827	0.9209	1.2878	1.0791	1.24874	0.0942	0.1207	0.0867	0.0516	0.0809	0.08682	5.29817	0.10005	52.9552
403	prolylhydroxyproline	Amino Acid	Urea cycle; Arginine and Proline Metabolism	35127	LC/MS Pos Early	100001167	2128	229.118	11673055	18684-24-7		HMDB06695	0.0526	0.0313	0.0868	0.0399	0.0109	0.0443	1.4265	1.5819	1.2228	1.2737	1.8024	1.46146	2.033	2.0088	2.0561	2.0235	1.8095	1.98618	0.011	0.0164	0.0285	0.0091	0.0162	0.01624	1.72382	0.03027	56.9481
1040	stachyose	Carbohydrate	Disaccharides and Oligosaccharides	15960	LC/MS Polar	934	5280	665.215	439531	10094-58-3	C01613	HMDB03553	0.3086	0.2268	0.3383	0.2268	0.5655	0.3332	48.9196	50.0346	48.1712	54.1435	61.1227	52.4783	1	0.2957	0.6777	0.2268	0.2268	0.4854	0.2268	0.2268	0.2268	0.2268	0.3699	0.25542	26.4819	0.29431	89.9795
1069	raffinose	Carbohydrate	Disaccharides and Oligosaccharides	586	LC/MS Neg	879	978	503.162	10542	17629-30-0	C00492	HMDB03213	0.0548	0.0362	0.0362	0.0362	0.0362	0.03992	44.1898	42.1879	40.1088	37.498	41.5086	41.0986	0.9942	1.0287	0.9568	1.0819	1	1.01232	0.4241	0.2473	0.2451	0.3941	0.4503	0.35218	21.0555	0.19605	107.398
2288	digalactosylglycerol*	Lipid	Glycolipid Metabolism	57346	LC/MS Neg	100003065	781	415.146					1.0354	1.0795	0.5989	0.6514	0.7629	0.82562	202.173	205.058	184.117	184.746	194.725	194.164	0.9646	0.8014	0.7114	0.4652	0.9233	0.77318	0.2224	0.2224	0.2224	0.2224	0.2224	0.2224	97.4685	0.52401	186.005
[truncated: 5,000 more columns]
