# Supplementary material for: Early preterm infant microbiome impacts adult learning
Source: Sci Rep. 2022 Feb 28;12:3310. doi: 10.1038/s41598-022-07245-w (PMC8885646; doi:10.1038/s41598-022-07245-w)
Supplement: Supplementary file 3 — Supplementary Table S3. [file 41598_2022_7245_MOESM3_ESM.xlsx]

## Sheet: ScaledImpData (AVG) (sorted 4w)
Table S3.	List of serum metabolites. Serum samples were processed according to Metabolon's platform.	Column1	Column2	Column3	Column4	Column5	Column6	Column7	Column8	Column9	Column10	Column11	Column12	Column13	Column14	Column15	Column16	Column17	Column18	Column19	Column20	Column21	Column22	Column23	Column24	Column25	Column26	Column27	Column28	Column29	Column30	Column31	Column32	Column33	Column34	Column35	Column36	Column37	Column38	Column39	Column40	Column41	Column42	Column43	Column44	Column45	Column46	Column47	Column48
PATHWAY SORTORDER	BIOCHEMICAL	SUPER PATHWAY	SUB PATHWAY	COMP ID	PLATFORM	CHEMICAL ID	RI	MASS	PUBCHEM	CAS	KEGG	Group HMDB	5069453	5069484	5069468	5069486	5069454		5069481	5069461	5069501	5069462	5069488	5069459		5069490	5069464	5069492	5069449	5069494	5069465		5069496	5069447	5069500	5069446	5069491
												SAMPLE NAME	UCHI-00881	UCHI-00882	UCHI-00883	UCHI-00884	UCHI-00885		UCHI-00886	UCHI-00887	UCHI-00888	UCHI-00889	UCHI-00890	UCHI-00891		UCHI-00892	UCHI-00893	UCHI-00894	UCHI-00895	UCHI-00896	UCHI-00897		UCHI-00898	UCHI-00899	UCHI-00900	UCHI-00901	UCHI-00902
												PARENT SAMPLE ID	5030176	5030177	5030178	5030179	5030180		5030181	5030182	5030183	5030184	5030185	5030186		5030187	5030188	5030189	5030190	5030191	5030192		5030193	5030194	5030195	5030196	5030197
												CLIENT IDENTIFIER	MA1 LS	MA2 LS	MA3 LS	MA4 LS	MA5 LS	AVG MA (PMA=35.5weeks)	MB1 LS	MB2 LS	MB3 LS	MB4 LS	MB5 LS	MB6 LS	AVG MB (PMA=29.7weeks)	MC1 LS	MC2 LS	MC3 LS	MC4 LS	MC5 LS	MC6 LS	AVG MC (PMA=30weeks)	MD1 LS	MD2 LS	MD3 LS	MD4 LS	MD5 LS	AVG MD (PMA=34.3 weeks)	Average Early (PMA≤30weeks)	Average Late (GA>30weeks)	Ratio Early/Late
												GROUP NAME	4 wks old mice serum	4 wks old mice serum	4 wks old mice serum	4 wks old mice serum	4 wks old mice serum		4 wks old mice serum	4 wks old mice serum	4 wks old mice serum	4 wks old mice serum	4 wks old mice serum	4 wks old mice serum		4 wks old mice serum	4 wks old mice serum	4 wks old mice serum	4 wks old mice serum	4 wks old mice serum	4 wks old mice serum		4 wks old mice serum	4 wks old mice serum	4 wks old mice serum	4 wks old mice serum	4 wks old mice serum
												ORIG ORDER	23	24	25	26	27		28	29	30	31	32	33		34	35	36	37	38	39		40	41	42	43	44
3846	p-cresol sulfate	Xenobiotics	Benzoate Metabolism	36103	LC/MS Neg	100001315	2890	187.007	4615423	3233-57-7		HMDB11635	9.4929	4.8326	9.0327	9.0563	4.6338	7.40966	0.0106	0.0027	0.0063	0.0027	0.003	0.0032	0.00475	0.0192	0.0131	0.0123	0.0167	0.0147	0.0048	0.0134667	4.9378	7.7657	7.2453	6.6511	9.2895	5.98381	0.00910833	6.69674	0.00136012
	X - 11795			33140	LC/MS Pos Early		2590	148.097					14.2518	16.5097	12.695	12.9403	13.8541	14.0502	0.0689	0.1289	0.0834	0.0689	0.0689	0.0689	0.0813167	0.0689	0.0689	0.0689	0.148	0.0689	0.1752	0.0998	1.0385	1	1.0562	1.0704	0.9323	0.8662	0.0905583	7.45819	0.0121421
2870	ursodeoxycholate	Lipid	Secondary Bile Acid Metabolism	1605	LC/MS Neg	1135	5055	391.285	31401	128-13-2	C07880	HMDB00946	0.5548	1	0.9972	1.0569	0.9056	0.9029	0.0196	0.0196	0.0196	0.0196	0.0196	0.0196	0.0196	0.0196	0.0196	0.0196	0.0196	0.0196	0.0196	0.0196	1.0602	0.7126	2.2896	1.9487	1.0894	1.18668	0.0196	1.04479	0.0187597
	X - 21803			46980	LC/MS Neg		2035	212.003					5.8165	13.1844	3.2576	12.0681	5.3173	7.92878	0.0697	0.0697	0.0697	0.0697	0.1241	0.0697	0.0787667	0.1549	0.0697	0.0697	0.1226	0.0697	0.0697	0.0927167	0.679	0.5472	1.0163	1.4842	1.3611	0.863419	0.0857417	4.3961	0.019504
3899	2-piperidinone	Xenobiotics	Food Component/Plant	43400	LC/MS Pos Early	100004295	1675	100.076	12665	675-20-7		HMDB11749	0.3058	0.3058	0.3058	0.3058	0.3058	0.3058	0.4367	0.3058	1	0.3058	0.3058	0.3058	0.443317	0.3058	0.3058	0.3058	0.3058	0.974	0.3058	0.417167	41.5569	34.7948	50.3233	36.9689	63.6932	37.959	0.430242	19.1324	0.0224876
2894	7-ketodeoxycholate	Lipid	Secondary Bile Acid Metabolism	31904	LC/MS Neg	100001063	4821	405.265	188292	911-40-0		HMDB00391	0.4853	1	1.008	1.0079	0.8568	0.8716	0.0339	0.0339	0.0339	0.0339	0.0339	0.0339	0.0339	0.0339	0.0339	0.0339	0.0339	0.0339	0.0339	0.0339	0.7954	0.6389	2.5283	1.6695	1.0822	1.1247	0.0339	0.99815	0.0339628
2841	beta-muricholate	Lipid	Primary Bile Acid Metabolism	31885	LC/MS Neg	100001066	4794	407.28	5283853	2393-59-1	C17726	HMDB00415	91.0609	107.95	141.914	100.996	108.292	110.043	1.8509	0.4139	36.7177	0.6961	0.9064	0.9943	6.92988	1.1147	0.8636	1.0848	1.1854	0.8187	1.0057	1.01215	118.037	92.1394	178.538	160.724	147.065	116.252	3.97102	113.147	0.0350959
	X - 24548			52869	LC/MS Neg		3415	117.072					7.6997	3.3252	16.2154	5.16	4.5846	7.39698	0.2791	0.5378	0.2893	0.2791	0.2791	0.2793	0.32395	0.5147	1	0.9601	0.7126	0.9547	0.7317	0.8123	12.0064	9.5983	19.0158	25.2084	23.9609	15.1003	0.568125	11.2487	0.050506
2855	deoxycholate	Lipid	Secondary Bile Acid Metabolism	1114	LC/MS Neg	302	5294	391.285	222528	83-44-3	C04483	HMDB00626	3.6108	7.4494	5.8951	6.8019	5.8284	5.91712	0.2238	0.2238	0.2238	0.2238	0.4401	0.7893	0.3541	0.6355	0.2238	0.2238	0.2828	0.2238	0.2238	0.30225	6.2436	3.1456	9.6639	9.1092	4.777	5.54026	0.328175	5.72869	0.0572862
3812	4-methylcatechol sulfate	Xenobiotics	Benzoate Metabolism	46146	LC/MS Neg	100004111	2665	203.002					2.6895	2.2335	2.3121	3.792	1.3024	2.4659	0.1253	0.1253	0.1253	0.1253	0.1253	0.1253	0.1253	0.1253	0.1253	0.1253	0.1253	0.1253	0.1253	0.1253	1	1.2598	1.5046	1.3331	1.5432	1.12767	0.1253	1.79678	0.0697357
4869	2-aminophenol sulfate	Xenobiotics	Chemical	43266	LC/MS Neg	100004322	1677	188.002	181670			HMDB61116	34.6286	31.2616	26.8585	38.2719	29.8783	32.1798	0.7352	0.8542	0.4357	0.6446	0.6223	0.6092	0.6502	3.0157	2.6416	1.9201	2.6702	2.139	1.5858	2.32873	7.6776	7.6874	9.4849	9.9263	12.3318	8.23946	1.48947	20.2096	0.0737009
	X - 12544			46510	LC/MS Neg		3166.9	209.082					1.5925	1.4374	2.0249	2.4758	1.8117	1.86846	0.1486	0.1486	0.1486	0.1486	0.1486	0.1486	0.1486	0.1486	0.1486	0.1486	0.1486	0.1486	0.1486	0.1486	1.1698	0.8914	1.5653	1.3959	1.4736	1.10743	0.1486	1.48795	0.0998692
4103	ferulic acid 4-sulfate	Xenobiotics	Food Component/Plant	47114	LC/MS Neg	100005389	1200	273.007	6305574	86321-29-1		HMDB29200	19.4566	15.9353	14.082	21.7935	16.0066	17.4548	2.3262	1.3716	5.8334	1.2578	1.1819	1.1243	2.18253	2.1919	1.2234	0.9635	1.6937	1.0365	1.3513	1.41005	9.4982	9.3747	17.082	12.6444	11.8768	10.3144	1.79629	13.8846	0.129373
120	5-aminovalerate	Amino Acid	Lysine Metabolism	18319	LC/MS Pos Early	100000454	2220	118.086	138	660-88-8	C00431	HMDB03355	3.6116	9.2231	4.7442	12.2417	6.2333	7.21078	0.3597	0.3333	0.4364	0.3333	0.3333	0.3333	0.354883	1.0226	1.2914	1.2117	1.051	0.9774	1.1948	1.12482	4.2362	2.8822	7.5682	2.9553	2.9793	3.62434	0.73985	5.41756	0.136565
935	phenylacetylglycine	Peptide	Acetylated Peptides	33945	LC/MS Pos Early	100001275	2317	194.081	68144	500-98-1	C05598	HMDB00821	11.3698	9.8561	12.1722	13.6945	5.8402	10.5866	0.6703	0.2765	0.4575	0.323	0.5279	0.2999	0.42585	3.6953	2.174	1.0003	2.2543	1.5151	0.9593	1.93305	7.0389	6.452	11.2927	7.1997	5.8479	6.62738	1.17945	8.60697	0.137034
192	p-cresol glucuronide*	Amino Acid	Tyrosine Metabolism	48841	LC/MS Neg	100006191	2420	283.082	154035	17680-99-8		HMDB11686	3.988	1.9109	5.013	4.5455	1.5418	3.39984	0.3393	0.3393	0.3393	0.3393	0.3393	0.3393	0.3393	0.3393	0.3393	0.3393	0.3393	0.3393	0.3393	0.3393	1.478	2.1648	1.1229	1	2.4515	1.42608	0.3393	2.41296	0.140616
4102	ferulate	Xenobiotics	Food Component/Plant	35630	LC/MS Neg	100001542	1755	193.051	445858	537-98-4	C01494	HMDB00954	6.8617	7.0248	6.3387	5.6652	5.4969	6.27746	1.1896	0.3558	0.3154	0.4046	0.5202	0.5292	0.552467	1.3505	0.5398	0.5913	0.8104	0.364	0.531	0.697833	3.2778	2.5737	4.0903	2.596	2.4159	2.60859	0.62515	4.44302	0.140704
157	phenol sulfate	Amino Acid	Tyrosine Metabolism	32553	LC/MS Neg	100001510	2156	172.991	74426	937-34-8	C02180	HMDB60015	2.9719	3.9075	2.0116	4.7984	3.4956	3.437	0.8694	0.2237	0.1753	0.2025	0.2814	0.1684	0.320117	1.1375	0.9295	0.7003	1.2371	0.7889	0.3617	0.859167	4.9079	3.6154	6.2356	6.1177	5.1366	4.47873	0.589642	3.95786	0.14898
245	indoleacetate	Amino Acid	Tryptophan Metabolism	27513	LC/MS Pos Early	100001034	2850	176.071	802	6505-45-9	C00954	HMDB00197	1.3686	1.4763	1.2822	1.6216	0.9584	1.34142	0.3533	0.4541	0.334	0.2789	0.3226	0.1245	0.311233	0.6155	0.3965	0.3829	0.3738	0.3878	0.126	0.380417	2.3208	2.0247	3.5923	2.2034	2.6551	2.19612	0.345825	1.76877	0.195517
197	4-hydroxycinnamate sulfate	Amino Acid	Tyrosine Metabolism	48410	LC/MS Neg	100006095	1000	242.997	6070438	376374-66-2			4.6237	3.8427	2.4335	4.0993	2.8997	3.57978	0.955	0.6441	1.5843	0.4312	0.2936	0.438	0.724367	0.4441	0.3219	0.0978	0.5865	0.2626	0.3565	0.3449	1.045	1.4367	2.4384	1.6054	2.2293	1.51662	0.534633	2.5482	0.209808
2835	cholate	Lipid	Primary Bile Acid Metabolism	22842	LC/MS Neg	136	5165	407.28	221493	81-25-4	C00695	HMDB00619	2.719	3.9659	13.0908	4.8142	2.5781	5.4336	0.2193	0.2006	2.6625	0.2006	0.2633	0.2539	0.633367	1	1.3062	1.3617	1.6447	0.9941	1.6555	1.32703	4.601	5.4214	3.9487	2.7028	5.3213	3.88704	0.9802	4.66032	0.210329
255	indoleacetylglycine	Amino Acid	Tryptophan Metabolism	54730	LC/MS Neg	100006730	2610	231.078	446640				3.4082	3.2468	1.9928	4.6289	2.3219	3.11972	0.8456	0.683	0.5401	0.6604	0.5646	0.5731	0.644467	0.9924	0.9197	0.5354	1.162	0.6971	0.5804	0.8145	3.6461	3.8106	4.2749	4.5367	3.7038	3.46443	0.729483	3.29208	0.221588
284	beta-hydroxyisovalerate	Amino Acid	Leucine, Isoleucine and Valine Metabolism	12129	LC/MS Neg	1442	1027	117.056	69362	625-08-1		HMDB00754	2.8136	2.2376	3.2484	2.5749	2.9104	2.75698	0.6701	0.3305	0.4611	0.7268	0.4784	1.3241	0.665167	0.8807	1.0067	0.9724	1.0108	1.0443	0.7915	0.951067	3.2169	4.145	4.1476	5.5597	3.1183	3.52309	0.808117	3.14004	0.257359
4352	4-hydroxycinnamate	Xenobiotics	Food Component/Plant	36770	LC/MS Neg	100001675	1457	163.04	637542	501-98-4	C00811	HMDB02035	4.4773	6.1332	3.8206	5.1372	3.6766	4.64898	1.6043	0.5723	0.4672	0.6239	0.8306	0.8846	0.830483	1.1154	0.7577	0.7244	0.7936	0.6371	0.6275	0.77595	1.4842	1.5987	2.0384	1.3354	1.6357	1.47806	0.803217	3.06352	0.262188
4261	4-allylphenol sulfate	Xenobiotics	Food Component/Plant	37181	LC/MS Neg	100001868	3805	213.023					5.2047	4.8951	5.4549	5.9206	4.3231	5.15968	0.478	0.7168	0.579	0.439	0.2554	0.2465	0.45245	2.0588	0.97	1.0585	1.2738	0.9093	0.5457	1.13602	0.5708	0.306	0.5952	0.6256	0.4499	0.613919	0.794233	2.8868	0.275126
3809	guaiacol sulfate	Xenobiotics	Benzoate Metabolism	46111	LC/MS Neg	100004208	2344	203.002	22473			HMDB60013	1.447	1.9964	1.5995	3.0252	1.454	1.90442	0.5034	0.5034	0.5034	0.5034	0.5034	0.5034	0.5034	0.6833	0.5034	0.5034	0.6724	0.5034	0.5034	0.56155	2.1162	1.9659	1.9344	2.7457	2.341	1.94413	0.532475	1.92427	0.276715
	X - 15461			46283	LC/MS Pos Early		1624	160.097					5.1446	4.7131	3.1846	6.3472	3.5291	4.58372	0.6693	1.0974	0.8866	0.5426	0.7662	1.4027	0.894133	0.8868	0.7534	1.043	1.5817	0.9696	1.3541	1.0981	2.8007	3.6252	2.9521	1.5766	2.7015	2.45903	0.996117	3.52138	0.282877
86	4-imidazoleacetate	Amino Acid	Histidine Metabolism	32349	LC/MS Pos Early	100001207	2055	127.05	96215	645-65-8	C02835	HMDB02024	0.9441	1.2757	1.4022	1.7651	0.9215	1.26172	0.4859	0.4558	0.6125	0.4433	0.3363	0.3539	0.44795	0.8371	0.7579	0.6036	0.7597	0.6241	0.3616	0.657333	4.233	2.7588	3.0996	2.3605	2.6172	2.62107	0.552642	1.9414	0.284662
3839	methyl-4-hydroxybenzoate sulfate	Xenobiotics	Benzoate Metabolism	48429	LC/MS Neg	100006116	2873	230.997					2.19	2.479	1.7548	2.8442	1.9128	2.23616	0.251	0.251	0.251	0.251	0.251	0.4295	0.28075	0.808	0.7789	0.6456	0.5033	0.566	0.93	0.7053	0.8748	1.0903	1.3459	1.07	1.2133	1.04993	0.493025	1.64305	0.300068
1359	glutarate (C5-DC)	Lipid	Fatty Acid, Dicarboxylate	396	LC/MS Polar	339	2900	131.035	743	110-94-1	C00489	HMDB00661	3.3434	2.8436	1.7499	4.4906	3.8376	3.25302	0.754	1.0119	1.4537	1.4842	0.3206	0.5841	0.93475	0.5631	0.9881	0.8071	1.2126	0.9253	1.5085	1.00078	3.4648	3.4717	3.848	3.4809	3.1295	3.06595	0.967767	3.15948	0.306305
3992	2-oxindole-3-acetate	Xenobiotics	Food Component/Plant	40479	LC/MS Neg	100003109	2076	190.051	3080590	2971-31-5		HMDB35514	1.8536	3.1483	1.6426	4.065	2.6163	2.66516	0.8441	0.615	0.5651	0.609	0.657	0.589	0.646533	1.2228	1.1559	0.7252	1.1908	0.7451	0.6006	0.940067	3.2164	2.2721	3.3132	2.3055	2.0113	2.34309	0.7933	2.50413	0.316797
3983	2,3-dihydroxyisovalerate	Xenobiotics	Food Component/Plant	38276	LC/MS Polar	100002417	1050	133.051	677	1756-18-9	C04039	HMDB12141	5.4505	6.322	5.5142	5.0701	6.0534	5.68204	0.6961	0.8656	0.7305	0.6223	1.4588	0.7043	0.846267	1.8849	1.9303	1.5891	1.8153	1.581	1.5738	1.72907	3.4034	2.3181	2.9912	2.1677	1.7205	2.38833	1.28767	4.03518	0.31911
4772	salicylate	Xenobiotics	Drug - Topical Agents	1515	LC/MS Polar	501	802	137.024	338	69-72-7	C00805	HMDB01895	10.8351	11.9297	5.5731	12.1473	7.8523	9.6675	5.9541	1.0336	1.0749	0.7623	0.9537	0.7831	1.76028	3.8584	1.921	1.7152	3.2716	2.0075	2.0886	2.47705	1.4633	1.526	2.2459	2.6237	3.0928	2.23812	2.11867	5.95281	0.35591
3639	nicotinate ribonucleoside	Cofactors and Vitamins	Nicotinate and Nicotinamide Metabolism	33471	LC/MS Pos Early	100001316	1536	256.082	161234	2625-49-2	C05841	HMDB06809	2.2489	2.361	1.9292	2.9964	2.3316	2.37342	0.978	0.8659	0.1752	0.4419	0.8063	0.6045	0.6453	1.2531	0.9087	1.0022	0.8433	0.7557	0.3564	0.853233	2.6594	1.5903	2.7356	1.3465	1	1.69751	0.749267	2.03546	0.368106
4973	3-hydroxypyridine sulfate	Xenobiotics	Chemical	48448	LC/MS Neg	100006098	1595.5	173.987		1955-23-3			4.0884	6.5189	2.225	7.2433	3.8564	4.7864	1.6444	0.8603	0.7984	0.6363	0.69	0.5369	0.86105	1.9214	1.286	0.9892	1.751	1.1977	1.1012	1.37442	0.7903	0.6787	1.0625	1.0527	1.2035	1.02702	1.11773	2.90671	0.384536
85	1-ribosyl-imidazoleacetate*	Amino Acid	Histidine Metabolism	61868	LC/MS Pos Early	100001668	2006	259.092	5117448	29605-99-0	C05131	HMDB02331	2.1205	2.3358	1.9395	3.9956	1.8413	2.44654	1.1181	1.0543	0.9465	0.7525	0.8061	0.546	0.870583	1.1791	1.176	1.1789	1.5962	1.34	0.8596	1.22163	4.5615	2.9746	3.3898	2.7217	3.0151	2.98072	1.04611	2.71363	0.385501
4375	caffeic acid sulfate	Xenobiotics	Food Component/Plant	53254	LC/MS Neg	100009337	870	258.992				HMDB41708	3.7135	4.9484	2.7734	5.4324	4.7749	4.32852	2.1663	1.1715	1.1414	1.0428	1.2373	1.7519	1.41853	1.6143	0.8436	1.35	1.4504	0.9705	1.0295	1.20972	2.4342	2.7179	3.5818	2.3099	2.6639	2.48624	1.31413	3.40738	0.38567
1337	(12 or 13)-methylmyristate (a15:0 or i15:0)	Lipid	Fatty Acid, Branched	38293	LC/MS Neg	100002344	5499	241.217	151014	2485-71-4			1.8646	1.894	1.7519	2.5043	2.033	2.00956	0.9898	0.9551	1.2103	0.9222	0.8811	1.0594	1.00298	0.6708	0.889	0.754	1.0499	0.7061	0.8834	0.825533	3.6421	2.4714	3.2915	3.3116	2.7302	2.71206	0.914258	2.36081	0.387265
4289	4-vinylguaiacol sulfate	Xenobiotics	Food Component/Plant	48442	LC/MS Neg	100006126	3354	229.018					2.7701	3.3708	1.102	4.2765	2.0244	2.70876	2.4449	0.3163	1.583	0.4122	0.898	0.4582	1.01877	3.5871	2.2938	1.8053	3.1261	2.3276	0.7937	2.32227	6.6113	3.6905	2.6257	13.2879	5.6111	5.69146	1.67052	4.20011	0.397732
2847	glyco-beta-muricholate	Lipid	Primary Bile Acid Metabolism	62066	LC/MS Neg	100020214	4762	464.302					0.3517	0.3517	1.3687	0.4046	1.3753	0.7704	0.3517	0.3517	0.3517	0.3517	0.3517	0.3517	0.3517	0.3517	0.3517	0.3517	0.3517	0.3517	0.3517	0.3517	0.4119	0.3517	1.4896	0.6313	2.661	0.982867	0.3517	0.876633	0.401194
	X - 09789			46355	LC/MS Neg		2580.5	153.02					12.1083	13.8656	8.6766	14.7641	9.9544	11.8738	6.0205	1.0042	1.1799	0.8603	1.371	0.874	1.88498	7.3413	3.9804	3.6388	5.3587	3.061	1.5542	4.15573	3.1533	1.3325	3.4937	3.1745	3.1015	3.06854	3.02036	7.47117	0.404268
4249	thymol sulfate	Xenobiotics	Food Component/Plant	36095	LC/MS Neg	100001757	4410	229.054		89-83-8	C09908	HMDB01878	1.3398	2.7683	4.2392	4.6833	2.69	3.14412	0.2627	1.0082	0.833	0.4563	0.2627	0.2627	0.514267	3.198	1.3392	0.2627	1.5186	0.5496	1.5788	1.40782	0.5626	0.8321	1.7479	3.7161	1.0793	1.55764	0.961042	2.35088	0.408801
3774	hippurate	Xenobiotics	Benzoate Metabolism	15753	LC/MS Neg	100000014	2106.9	178.051	464	495-69-2	C01586	HMDB00714	7.6317	10.9936	7.8731	11.5261	6.4795	8.9008	1.8086	0.8566	0.8852	0.9471	0.99	0.8141	1.05027	8.7826	4.2133	1.3264	4.8711	1.5747	1.1582	3.65438	1.5281	1.6648	1.6748	2.0508	1.6425	2.0359	2.35232	5.46835	0.430171
333	2,3-dihydroxy-2-methylbutyrate	Amino Acid	Leucine, Isoleucine and Valine Metabolism	57547	LC/MS Neg	100010869	787	133.051	301941	14868-24-7		HMDB29576	2.5823	3.4577	2.7257	3.1901	2.0601	2.80318	0.1989	1	0.7263	0.8718	0.908	0.5659	0.711817	1.3527	1.6659	1.3339	1.7554	1.3047	1.0952	1.41797	2.8041	2.8469	1.5653	2.3505	1.7992	2.13066	1.06489	2.46692	0.431668
1462	propionylglycine (C3)	Lipid	Fatty Acid Metabolism (also BCAA Metabolism)	31932	LC/MS Neg	100001150	960	130.051	98681	21709-90-0		HMDB00783	2.8177	1.7798	1.6196	3.1282	3.0023	2.46952	0.9412	1.0922	1.3693	1.1519	0.7582	0.6083	0.98685	0.5805	0.6016	0.5817	0.9556	0.4533	1.0208	0.698917	1.2914	1.145	1.8974	1.6504	1.7327	1.40264	0.842883	1.93608	0.435356
	X - 21258			46259	LC/MS Neg		3915	213.023					2.6308	2.7826	3.5336	3.8742	2.7543	3.1151	0.6592	1.0162	0.9457	0.933	0.3262	0.5565	0.739467	1.8739	1.0691	1.1029	1.2106	1.0071	0.9184	1.197	1.0474	0.9225	1.161	1.4631	1.1739	1.16082	0.968233	2.13796	0.452878
3825	4-vinylphenol sulfate	Xenobiotics	Benzoate Metabolism	36098	LC/MS Neg	100001755	3320	199.007	6426766	2628-17-3	C05627	HMDB62775	3.1414	4.6799	2.3714	4.5649	2.9803	3.54758	1.6457	0.3825	0.6017	0.4063	0.3727	0.3617	0.628433	6.7874	4.9937	4.3728	5.6476	4.5349	2.7086	4.84083	10.3319	4.5283	4.9685	16.0057	8.7018	8.22951	2.73463	5.88854	0.464399
1213	caprate (10:0)	Lipid	Medium Chain Fatty Acid	1642	LC/MS Neg	888	5090.7	171.139	2969	334-48-5	C01571	HMDB00511	0.8283	0.6466	1.1318	0.8682	0.7836	0.8517	0.2218	0.3886	0.2526	0.4099	0.2346	0.3214	0.304817	0.2242	0.197	0.278	0.2421	0.2821	0.2969	0.253383	0.406	0.4263	0.223	0.3543	0.3427	0.334281	0.2791	0.59299	0.470665
1217	laurate (12:0)	Lipid	Medium Chain Fatty Acid	1645	LC/MS Neg	181	5300	199.17	3893	143-07-7	C02679	HMDB00638	0.5208	0.4079	0.7001	0.5224	0.5128	0.5328	0.2906	0.4658	0.3213	0.4957	0.197	0.2987	0.34485	0.2295	0.1779	0.2563	0.2285	0.2869	0.3177	0.249467	1.3303	0.8721	0.2473	0.797	0.6216	0.686294	0.297158	0.609547	0.487507
	X - 23585			49461	LC/MS Pos Early		1378	118.086					1.9982	2.0632	2.6232	2.279	2.4791	2.28854	1.3676	1.005	1.2098	0.7399	0.7349	1.2204	1.04627	1.452	1.1399	0.9735	1.275	1.3855	1.0023	1.2047	2.7269	2.4583	2.5268	1.8251	1.938	2.1133	1.12548	2.20092	0.511369
	X - 12798			46624	LC/MS Pos Early		2011	240.102					1.5641	1.4736	1.6718	1.7931	2.3782	1.77616	0.4294	0.7692	0.7311	0.4108	0.7516	1.2258	0.71965	0.8426	0.8503	0.7009	0.8936	0.9305	1.1816	0.899917	1.2176	1.4485	1.5111	1.6263	1.5028	1.3677	0.809783	1.57193	0.515152
	X - 24243			52286	LC/MS Pos Early		1003	132.065					0.7533	0.7662	0.6485	0.5796	0.529	0.65532	0.4392	0.6351	0.6726	0.5649	0.76	0.5038	0.595933	0.5776	0.5568	0.6387	0.3243	0.5882	0.5075	0.532183	2.369	1.5822	1.6614	1.3667	1.4763	1.49796	0.564058	1.07664	0.523905
1630	3-hydroxystearate	Lipid	Fatty Acid, Monohydroxy	52938	LC/MS Neg	100008933	5674	299.259	5282907	45261-96-9			4.2354	4.0102	3.5689	3.8274	4.0982	3.94802	1.5923	1.1438	1.1987	1.3057	1.5244	2.3268	1.51528	1.2976	1.3427	1.3528	1.826	1.5852	2.0648	1.57818	1.7382	2.195	1.4174	1.9807	2.496	1.90091	1.54673	2.92447	0.528894
1281	docosadienoate (22:2n6)	Lipid	Polyunsaturated Fatty Acid (n3 and n6)	32415	LC/MS Neg	100001182	6034	335.296	5282807	7370-49-2	C16533	HMDB61714	0.9823	0.7544	1.0177	0.4912	0.808	0.81072	0.3621	0.4988	0.6996	0.4236	0.4864	0.2763	0.4578	0.296	0.239	0.3026	0.4166	0.4127	0.4289	0.3493	1.4449	1.1893	0.2315	0.4252	0.5601	0.70005	0.40355	0.755385	0.534231
	X - 24077			52106	LC/MS Neg		1375.3	149.028					1.7951	2.3102	1.2543	1.5506	1.2696	1.63596	0.8399	0.1985	0.1985	0.1985	0.683	0.1985	0.38615	1.4112	1.0873	0.9273	1.1129	0.6635	0.5711	0.962217	1.1004	0.79	0.9399	0.6162	0.9074	0.886019	0.674183	1.26099	0.534646
1269	docosatrienoate (22:3n3)	Lipid	Polyunsaturated Fatty Acid (n3 and n6)	32417	LC/MS Neg	100001195	5823	333.28	5312556	59708-86-0	C16534	HMDB02823	0.3728	0.6789	1	0.6876	0.8289	0.71364	0.1788	0.3995	0.5511	0.4435	0.7755	0.3261	0.44575	0.1519	0.2081	0.4438	0.1519	0.354	0.6486	0.326383	1.4665	1.1122	0.2917	0.5252	0.6	0.720331	0.386067	0.716985	0.538458
2622	3-hydroxy-3-methylglutarate	Lipid	Mevalonate Metabolism	531	LC/MS Polar	112	2850	161.046	1662	503-49-1	C03761	HMDB00355	1.9498	1.6379	1.8075	2.012	1.7461	1.83066	0.7801	1.0794	0.939	0.9228	0.8412	0.9241	0.914433	0.8562	0.8876	0.688	0.8727	0.9318	1.0841	0.886733	1.1324	1.7534	1.9236	1.9284	1.2457	1.47837	0.900583	1.65452	0.544318
1395	eicosanedioate (C20-DC)	Lipid	Fatty Acid, Dicarboxylate	39831	LC/MS Neg	100002951	5200.9	341.27	75502	2424-92-2			1.4194	1.5604	1.4608	1.954	1.7798	1.63488	0.5535	0.8706	1.1781	1.0031	0.7675	1.1093	0.913683	0.9183	0.8518	0.8451	0.8188	0.9915	0.9133	0.8898	1.4904	1.2911	1.7712	2.456	2.0509	1.65823	0.901742	1.64656	0.547653
316	methylsuccinate	Amino Acid	Leucine, Isoleucine and Valine Metabolism	15745	LC/MS Polar	2051	2800	131.035	10349	498-21-5		HMDB01844	1.0025	0.8885	0.9655	1.7015	1.0928	1.13016	0.764	1.0867	0.7579	0.9975	0.4763	0.8921	0.829083	0.9148	0.7974	0.5081	1.0629	0.8543	1.027	0.86075	1.5906	2.6193	3.0031	1.949	1.6883	1.95184	0.844917	1.541	0.548291
4151	methyl indole-3-acetate	Xenobiotics	Food Component/Plant	1584	LC/MS Pos Early	1104	3380	190.086	74706	1912-33-0		HMDB29738	0.8414	1.4281	0.9482	1.9324	1.3765	1.30532	0.7935	0.2741	0.2641	0.4815	0.5018	1.0287	0.557283	0.5977	0.6693	0.6133	0.375	0.6724	0.5987	0.587733	0.8598	0.9713	0.7595	0.6211	0.8846	0.780672	0.572508	1.043	0.548907
1378	azelate (nonanedioate; C9)	Lipid	Fatty Acid, Dicarboxylate	18362	LC/MS Neg	2029	1276	187.098	2266	123-99-9	C08261	HMDB00784	1.2966	1.3121	0.889	1.527	1.3557	1.27608	2.8032	1.0939	1.3515	1.0001	0.9037	1.1549	1.38455	1.1539	0.9999	1.8459	1.3696	1.0317	1.3581	1.29318	1.0883	15.9287	0.8227	1.1513	1.1591	3.57388	1.33887	2.42498	0.552114
4043	dihydrocaffeate sulfate (2)	Xenobiotics	Food Component/Plant	62524	LC/MS Neg	100020822	930	261.007					0.3566	0.301	0.1443	0.3911	0.3226	0.30312	0.1711	0.2957	0.0866	0.1308	0.0866	0.1093	0.146683	0.1112	0.0866	0.0866	0.0866	0.0866	0.0866	0.0907	0.0866	0.0866	0.148	0.1723	0.1565	0.12345	0.118692	0.213285	0.556493
444	4-guanidinobutanoate	Amino Acid	Guanidino and Acetamido Metabolism	15681	LC/MS Pos Early	100000096	2320	146.092	500	463-003;463-00-3	C01035	HMDB03464	2.6821	4.6754	3.5786	9.6762	3.9128	4.90502	1.6521	2.2684	2.1121	1.5929	0.9894	0.9935	1.6014	1.4076	1.1374	1.1785	2.0769	1.6546	2.7798	1.7058	0.5943	1.3432	0.8355	0.6637	1.0065	1.02483	1.6536	2.96493	0.55772
	X - 24542			52863	LC/MS Neg		1674	224.057					4.1066	4.7972	2.7847	6.2563	3.9463	4.37822	1.7702	0.6875	5.7672	0.9657	1.4489	0.7577	1.89953	1.3078	1	0.723	2.3078	1.0438	1.2979	1.28005	0.9457	1.0789	1.3508	1.516	1.2578	1.23821	1.58979	2.80821	0.566122
3653	1-methylnicotinamide	Cofactors and Vitamins	Nicotinate and Nicotinamide Metabolism	27665	LC/MS Pos Early	55	1940	137.071	10129985	1005-24-9	C02918	HMDB00699	1.1839	0.9922	0.9702	1.2678	1.2414	1.1311	0.5906	0.7069	0.6091	0.6979	0.4715	0.5871	0.610517	0.5755	0.4394	0.4461	0.5512	0.4964	0.4716	0.4967	0.7774	0.7958	0.8084	1.0078	1.0417	0.8213	0.553608	0.9762	0.567105
1255	nervonate (24:1n9)*	Lipid	Long Chain Fatty Acid	52674	LC/MS Neg	100001231	6804	365.342	5281120	506-37-6	C08323	HMDB02368	0.944	0.9298	1.1823	0.8647	1.0285	0.98986	0.4293	0.4909	0.5841	0.511	0.7343	0.5542	0.550633	0.4148	0.3749	0.5145	0.4569	0.686	0.522	0.49485	1.0991	0.8217	0.5538	0.9787	0.9064	0.809092	0.522742	0.899476	0.581163
	X - 23587			49463	LC/MS Pos Early		1230	132.102					1.2752	1.4145	1.4924	1.717	1.6436	1.50854	1.3287	0.5905	0.627	0.6492	0.5905	0.5905	0.7294	0.9669	0.6773	0.6365	0.8128	0.8348	0.6444	0.762117	1.5697	1.1913	1.2041	1	0.5905	1.05295	0.745758	1.28075	0.582284
	X - 12267			47916	LC/MS Neg		2970	265.12					3.1801	5.7392	3.2921	4.603	3.3008	4.02304	3.3072	0.7224	1.1186	0.895	0.6468	0.7642	1.24237	3.8432	1.523	1.0539	1.8216	0.9106	0.9656	1.68632	0.5907	0.4549	1.0344	0.7404	1.2655	0.962036	1.46434	2.49254	0.58749
	X - 24425			52655	LC/MS Pos Early		2378	130.097					0.6603	0.6047	0.5712	1	0.9744	0.76212	1.0133	0.2367	0.2367	0.2367	0.5964	1.1139	0.572283	0.3947	0.6522	0.5015	0.5029	0.41	0.8398	0.550183	0.2367	5.267	0.2367	0.2367	0.3303	1.14293	0.561233	0.952525	0.589206
116	pipecolate	Amino Acid	Lysine Metabolism	1444	LC/MS Pos Early	1025	2200	130.086	849	4043-87-2	C00408	HMDB00070	1.6921	1.7431	1.9903	1.9841	1.9565	1.87322	0.9468	1.0246	1.0054	0.9946	1.2562	1.0064	1.039	1.6361	1.546	1.2502	1.3863	1.3745	1.0948	1.38132	3.0249	2.0808	2.6291	2.3137	1.8967	2.22109	1.21016	2.04715	0.591142
18	allo-threonine	Amino Acid	Glycine, Serine and Threonine Metabolism	15142	LC/MS Polar	100000272	2511.1	118.051	99289	28954-12-3	C05519	HMDB04041	0.7069	0.4682	2.48	0.5527	0.4682	0.9352	0.4682	0.4682	0.4682	0.4682	1.8441	0.4682	0.697517	0.4682	0.5232	0.4682	0.7583	0.5873	0.4682	0.545567	0.4682	0.6198	2.4873	1.8174	0.9993	1.15626	0.621542	1.04573	0.594361
76	imidazole lactate	Amino Acid	Histidine Metabolism	15716	LC/MS Pos Early	100000263	2040	157.061	440129	14403-45-3	C05568	HMDB02320	1.0043	1.2632	0.9159	1.3709	0.8812	1.0871	0.6637	0.4684	0.5005	0.3742	0.9819	0.3599	0.5581	0.7729	0.7159	0.699	0.7278	0.7667	0.7257	0.734667	1.3574	1.0143	1.4957	0.8402	1.0113	1.07559	0.646383	1.08135	0.597757
2369	1-myristoylglycerol (14:0)	Lipid	Monoacylglycerol	35625	LC/MS Neg	100001618	6353.3	227.202	79050	75685-84-6	C01885	HMDB11561	0.6484	0.5012	0.941	0.3856	0.6189	0.61902	0.3047	0.1923	1.1652	0.1897	0.1869	0.1447	0.363917	0.1334	0.1846	0.1343	0.2828	0.1928	0.1479	0.1793	0.4738	0.4827	0.1866	0.2303	0.1766	0.288217	0.271608	0.453618	0.59876
4290	pyrraline	Xenobiotics	Food Component/Plant	48428	LC/MS Pos Early	100001767	2750	255.134	122228	74509-14-1		HMDB33143	2.4017	3.9909	2.0652	2.9973	2.613	2.81362	1.7122	0.8414	0.5814	0.8942	0.9706	0.5871	0.93115	1.8635	1.3276	1	1.4587	1.0855	1.2802	1.33592	0.7576	0.6067	1.0658	0.741	1.2256	0.955436	1.13353	1.88453	0.601495
1252	erucate (22:1n9)	Lipid	Long Chain Fatty Acid	1552	LC/MS Neg	1087	6355.6	337.311	5281116	112-86-7	C08316	HMDB02068	1.2293	0.8532	1.1754	1.1617	1.3064	1.1452	0.5939	0.4323	1.0671	0.4028	0.9974	0.6811	0.695767	0.4652	0.4626	0.5216	0.5465	0.8999	0.6178	0.5856	1.5688	1.0026	0.5298	1.2002	1.0122	0.9832	0.640683	1.0642	0.602033
	N-palmitoyl-phytosphingosine (t18:0/16:0)			62881	LC/MS Pos Late	100019761	2632	556.53	10506988				1.0242	0.8715	0.6725	0.8248	0.9758	0.87376	0.4	0.1688	0.2799	0.3877	0.47	0.3073	0.335617	0.5547	0.3647	0.3845	0.3547	0.3364	0.29	0.380833	0.2741	0.3158	0.2475	0.3032	0.2926	0.302339	0.358225	0.588049	0.609175
1552	isocaproylcarnitine	Lipid	Fatty Acid Metabolism(Acyl Carnitine)	61779	LC/MS Pos Early	100016063	3322	260.186					0.8766	0.9518	0.8419	2.6091	2.1628	1.48844	0.4364	1.3747	0.948	1.0944	0.4364	1.2708	0.926783	0.4364	0.4364	0.4364	0.4364	0.4364	0.4364	0.4364	0.7114	1.334	0.4364	0.4364	1.124	0.746433	0.681592	1.11744	0.60996
4299	2-keto-3-deoxy-gluconate	Xenobiotics	Food Component/Plant	48141	LC/MS Polar	100005946	1900	177.04	161227	17510-99-5	C00204	HMDB01353	3.2148	2.3971	2.0301	0.7352	0.392	1.75384	0.5864	1.0867	0.2292	0.849	1.1778	0.6151	0.757367	2.6351	1.5942	1.3108	0.9423	0.6862	0.3481	1.25278	3.002	1.0049	1.2657	1.5754	1.1372	1.53966	1.00508	1.64675	0.610338
1220	myristate (14:0)	Lipid	Long Chain Fatty Acid	1365	LC/MS Neg	519	5440	227.202	11005	544-63-8	C06424	HMDB00806	0.5614	0.458	0.6653	0.6713	0.6321	0.59762	0.2588	0.5036	0.568	0.5093	0.3774	0.5106	0.454617	0.372	0.3581	0.4426	0.438	0.4947	0.4931	0.433083	1.5335	1.0228	0.283	1.0684	0.785	0.854297	0.44385	0.725959	0.611398
1282	dihomolinoleate (20:2n6)	Lipid	Polyunsaturated Fatty Acid (n3 and n6)	17805	LC/MS Neg	1231	5730	307.264	6439848	2091-39-6	C16525	HMDB05060	0.561	0.7349	1.0121	0.8559	0.7992	0.79262	0.3235	0.3915	0.8637	0.6637	0.6605	0.4424	0.55755	0.5099	0.504	0.6181	0.3485	0.6	0.6087	0.531533	2.0218	1.1371	0.5471	0.7996	0.8559	0.982172	0.544542	0.887396	0.61364
	X - 17185			46490	LC/MS Neg		3079.5	215.002					1.8714	3.5917	1.5625	3.3612	1.7439	2.42614	1	0.2376	0.0533	0.1433	0.1	0.0777	0.26865	15.6827	12.4191	9.2703	14.8818	9.131	6.2357	11.2701	19.9342	8.8164	14.4429	28.044	15.2508	16.2931	5.76937	9.3596	0.616412
1194	malonate	Lipid	Fatty Acid Synthesis	15872	LC/MS Neg	818	612	103.004	867	141-82-2;26522-22-85-0	C00383	HMDB00691	1.8098	1.3476	1.4416	1.3449	1.1321	1.4152	0.8823	1.2617	1.1414	0.7146	1.0099	0.7519	0.9603	0.9293	0.9901	0.9442	0.9514	0.922	0.7007	0.906283	1.9493	1.9508	1.4175	1.8095	1.5424	1.59596	0.933292	1.50558	0.619888
1363	2-hydroxyglutarate	Lipid	Fatty Acid, Dicarboxylate	37253	LC/MS Pos Early	100002070	958	131.034	43	40951-21-1	C02630	HMDB00606	1.9071	2.378	1.6007	2.7642	1.6712	2.06424	1.1691	1.0684	1.2487	0.9543	0.9122	1.0406	1.06555	1.0167	0.8973	1.0504	1.2863	0.9387	1.3341	1.08725	1.1328	1.8298	1.2599	1.2579	1.5501	1.35296	1.0764	1.7086	0.62999
1477	4-methylhexanoylglycine	Lipid	Fatty Acid Metabolism(Acyl Glycine)	62736	LC/MS Neg	100020632	3550	186.114					1.9048	2.1496	1.1708	1.8091	1.7066	1.74818	1.701	1.5259	1.9244	1.9945	2.5793	1.2247	1.82497	1.102	0.7197	0.7124	1.0332	0.8978	1.3374	0.967083	2.8741	3.9671	2.5977	2.8724	2.8158	2.68236	1.39602	2.21527	0.630182
1575	4-hydroxybutyrate (GHB)	Lipid	Fatty Acid, Monohydroxy	34585	LC/MS Pos Early	100001507	1148	87.0441	10413	502-85-2	C00989	HMDB00710	0.691	0.6933	0.5253	1.0906	1.0786	0.81576	0.6926	0.1418	0.1418	0.6255	0.5778	1.7219	0.650233	0.1418	0.1418	0.808	0.5079	0.5205	0.9004	0.5034	3.6784	1.4409	0.1418	0.1418	0.1418	1.00802	0.576817	0.911888	0.632552
	X - 23782			49681	LC/MS Pos Late		1627	349.273					2.143	1.6039	1.773	1.2844	1.7232	1.7055	0.6027	1.052	1.3715	0.91	0.9226	1.1146	0.995567	1.066	0.8667	1.101	1.1628	1.2508	1.0235	1.07847	1.9541	1.8275	1.1488	1.6567	1.7208	1.56439	1.03702	1.63495	0.634281
80	anserine	Amino Acid	Histidine Metabolism	15747	LC/MS Pos Early	100000044	2924	241.13	112072	10030-52-1	C01262	HMDB00194	1.2739	2.67	1.3461	1.6436	4.9117	2.36906	1.74	0.1976	0.1363	0.7541	2.1449	2.4704	1.24055	1.3891	0.7219	0.9579	0.8383	1.1067	1.8534	1.14455	2.9861	1.5178	0.3705	1.2299	1.0813	1.38836	1.19255	1.87871	0.634771
2208	1-linoleoyl-GPS (18:2)*	Lipid	Lysophospholipid	43676	LC/MS Neg	100004606	5500	520.268					0.8934	2.1618	1.3748	4.0446	3.7953	2.45398	1.0692	0.1923	0.4712	0.6635	1.7588	3.8404	1.33257	0.7845	1.0714	0.8301	0.4145	1.2454	1.9742	1.05335	1.4844	2.5877	0.5931	0.9824	1.1135	1.30241	1.19296	1.87819	0.635162
134	2-hydroxyphenylacetate	Amino Acid	Phenylalanine Metabolism	1432	LC/MS Polar	235	858.6	151.04	11970	614-75-5	C05852	HMDB00669	0.9759	0.9847	1.0751	1.2221	1.1269	1.07694	0.4251	0.5042	0.2595	0.2605	0.1761	0.3298	0.325867	1.3865	0.8769	0.4359	0.6878	0.4566	0.4056	0.708217	0.4481	0.2876	0.6366	0.5582	0.5887	0.537903	0.517042	0.807421	0.640362
406	N-methylproline	Amino Acid	Urea cycle; Arginine and Proline Metabolism	37431	LC/MS Pos Early	100001956	1335	130.086	557	475-11-6			2.3237	3.9007	3.0248	2.7637	3.0712	3.01682	1.6346	1.2554	1.4252	1.3579	1.1238	1.2164	1.33555	2.1937	1.4539	1.3453	1.5703	1.8767	1.3652	1.63418	0.4193	3.7164	0.4193	0.4193	3.0888	1.61621	1.48487	2.31652	0.640991
1548	pentadecanoylcarnitine (C15)*	Lipid	Fatty Acid Metabolism(Acyl Carnitine)	57522	LC/MS Pos Late	100015842	1362	386.326					0.9872	1.0399	1.1249	0.8862	1.0211	1.01186	0.4776	0.8574	1.0128	0.7774	0.9254	0.9103	0.826817	0.7061	0.7234	0.7183	0.796	0.771	0.82	0.7558	1.731	1.4991	1.6612	1.5648	1.5147	1.45443	0.791308	1.23315	0.641698
3995	3-formylindole	Xenobiotics	Food Component/Plant	62863	LC/MS Neg	100020219	3709	144.045	10256		C08493	HMDB29737	0.7376	1.2232	1.0556	1.6191	1.4054	1.20818	0.769	0.2589	0.3431	0.4853	0.6324	0.9931	0.5803	0.6872	0.6637	0.6737	0.4102	0.7547	0.7274	0.652817	0.7845	0.8111	0.5046	0.8671	0.6278	0.707986	0.616558	0.958083	0.643533
4297	N-acetylpyrraline	Xenobiotics	Food Component/Plant	48438	LC/MS Neg	100006120	2545	295.13					3.0802	5.3648	2.9186	4.367	3.417	3.82952	3.1702	0.7767	0.9346	0.9005	1.1897	0.8354	1.30118	3.5877	1.6357	1.1064	1.9614	1.1577	1.1152	1.76068	0.5424	0.4551	0.8924	0.6568	1.0654	0.895464	1.53093	2.36249	0.648016
	X - 18059			48039	LC/MS Neg		2825	175.098					2.1758	1.7649	1.4197	1.9761	1.4826	1.76382	0.9953	0.3737	0.2836	0.4883	0.2726	0.2726	0.447683	3.1686	1.4608	0.9641	2.5696	0.5238	0.2726	1.49325	0.2726	4.5205	0.2726	0.548	0.2726	1.22992	0.970467	1.49687	0.64833
1464	methylmalonate (MMA)	Lipid	Fatty Acid Metabolism (also BCAA Metabolism)	1496	LC/MS Polar	418	3078.4	117.019	487	516-05-2	C02170	HMDB00202	1.5336	1.4203	1.4476	1.535	1.6138	1.51006	0.7139	0.8925	0.6734	0.7022	0.9648	0.8378	0.797433	1.0176	0.9904	0.7496	0.7958	0.8616	0.8581	0.87885	1.2524	1.3645	1.0424	1.0187	0.8654	1.07038	0.838142	1.29022	0.649613
1008	xylose	Carbohydrate	Pentose Metabolism	15581	LC/MS Polar	826	1727	195.051	135191	609-06-3	C00181	HMDB00098	1.3525	0.5795	1.701	1.0887	1.5554	1.25542	0.6483	0.8899	0.8866	0.3735	1.0748	0.5939	0.7445	0.707	0.3735	0.3735	0.666	0.8936	1.201	0.702433	0.8956	0.7544	0.994	0.3735	2.0534	0.962222	0.723467	1.10882	0.652465
2431	palmitoyl-arachidonoyl-glycerol (16:0/20:4) [1]*	Lipid	Diacylglycerol	54957	LC/MS Pos Late	100010924	2916	634.541				HMDB07112	0.1842	0.1802	0.1733	0.212	0.2348	0.1969	0.0677	0.0677	0.251	0.0677	0.1542	0.0677	0.112667	0.0677	0.0677	0.0677	0.0677	0.0973	0.0677	0.0726333	0.0677	0.1531	0.0742	0.0677	0.0785	0.0856389	0.09265	0.141269	0.655839
	X - 24408			52637	LC/MS Pos Early		874	177.087					0.8378	0.9779	0.774	1.8736	0.9626	1.08518	0.5943	0.2555	0.3042	0.1709	0.8883	0.2225	0.40595	0.5398	0.9939	0.7214	1.168	0.8786	0.6767	0.829733	0.7524	0.6154	1.0257	0.7546	0.7456	0.787239	0.617842	0.936209	0.65994
	X - 25516			62960	LC/MS Neg		2891.5	253.018					3.5912	2.0176	2.0395	0.9086	0.1564	1.74266	2.012	1.4136	1	0.5381	0.1939	0.1526	0.885033	1.8094	1.7929	1.0647	4.0558	1.3487	1.5063	1.92963	1.4188	1.3644	4.3992	3.3263	2.6726	2.51849	1.40733	2.13057	0.660542
277	isovalerylcarnitine (C5)	Amino Acid	Leucine, Isoleucine and Valine Metabolism	34407	LC/MS Pos Early	100001393	3085	246.17	6426851	31023-24-2		HMDB00688	1.0729	1.5087	1.0506	1.9449	1.7056	1.45654	0.4334	0.4334	0.4334	0.4334	1.0071	0.9755	0.619367	0.9133	0.7724	0.727	1.1116	0.856	0.7597	0.856667	0.6862	0.6505	0.933	0.742	0.7507	0.769844	0.738017	1.11319	0.662973
1002	ribose	Carbohydrate	Pentose Metabolism	1471	LC/MS Polar	914	1508.2	195.051	5779	50-69-1	C00121	HMDB00283	0.9165	0.9854	0.8428	0.7641	0.6383	0.82942	0.6515	0.5938	0.1209	0.6824	0.6965	0.4583	0.5339	0.9542	1.0387	0.8687	0.5236	0.6197	0.4567	0.7436	1.5728	0.9399	0.9619	1.1569	1.1968	1.09532	0.63875	0.962368	0.663727
1805	trimethylamine N-oxide	Lipid	Phospholipid Metabolism	40406	LC/MS Pos Early	100003397	2100	76.0757	1145	1184-78-7	C01104	HMDB00925	43.1996	37.7366	30.8859	36.0794	23.8179	34.3439	1.187	0.7442	0.6368	0.606	0.4163	0.4952	0.680917	18.9776	27.2271	23.2044	31.5329	27.0025	24.7756	25.4534	0.7733	0.9245	1.2756	0.796	0.9095	5.02204	13.0671	19.683	0.66388
396	N-delta-acetylornithine	Amino Acid	Urea cycle; Arginine and Proline Metabolism	43249	LC/MS Neg	100004523	858	173.093	9920500				2.5026	2.7765	2.9158	3.1842	3.0461	2.88504	1.8281	1.296	1.6567	1.2637	1.7097	1.7639	1.58635	2.1556	1.9153	1.9754	1.9175	1.8287	1.6967	1.91487	2.6298	1.9838	2.7433	2.3878	2.4779	2.35624	1.75061	2.62064	0.668007
3782	4-hydroxyhippurate	Xenobiotics	Benzoate Metabolism	35527	LC/MS Neg	100001423	1475	194.046	151012	2482-25-9		HMDB13678	2.4446	2.3794	1.556	3.4559	1.9936	2.3659	1.0484	0.9501	1.5922	0.8809	0.9732	0.7249	1.02828	1.5413	1.3024	0.7563	1.6719	0.9655	1.0051	1.20708	0.7955	0.7396	1.1859	1.0061	0.9008	0.972497	1.11768	1.6692	0.669593
3652	nicotinamide N-oxide	Cofactors and Vitamins	Nicotinate and Nicotinamide Metabolism	39582	LC/MS Pos Early	100002763	877	139.05	72661	1986-81-8		HMDB02730	1.4404	1.3031	1.2647	1.1446	1.2016	1.27088	0.7461	0.9298	0.5132	0.7393	1.1385	0.9736	0.840083	0.9959	0.8253	0.7218	0.8152	0.7517	0.5707	0.7801	1.3863	0.9463	1.4475	1.0786	1.1937	1.13875	0.810092	1.20481	0.672378
313	3-hydroxy-2-ethylpropionate	Amino Acid	Leucine, Isoleucine and Valine Metabolism	32397	LC/MS Neg	100001170	975	117.056	188979	4374-62-3		HMDB00396	0.8484	0.7704	1.0297	0.7381	0.7873	0.83478	0.4462	0.924	0.5398	0.5656	0.5575	0.9789	0.668667	0.4958	0.4917	0.5623	0.8853	0.5492	0.4779	0.577033	1.3155	1.1416	1.0434	1.2747	0.7237	1.01266	0.62285	0.923718	0.674286
1995	1,2-dilinoleoyl-GPE (18:2/18:2)*	Lipid	Phosphatidylethanolamine (PE)	53174	LC/MS Pos Late	100009217	2083	740.522	9546812			HMDB09093	1.4645	1.354	1.1906	2.4791	2.111	1.71984	0.9257	0.3897	2.0915	0.3006	0.9389	1.4551	1.01692	0.6673	0.6891	0.5689	1.0805	0.7382	1.0499	0.798983	0.6687	1.4715	1.1087	0.7404	1.0497	0.972997	0.90795	1.34642	0.674345
	X - 12411			46616	LC/MS Neg		1037	195.033					4.5442	4.8249	2.6098	5.8146	3.2643	4.21156	1.196	1.3612	1.1008	1.0049	1.2298	1.3744	1.21118	2.5801	2.8591	2.0283	2.8254	2.4015	2.3464	2.5068	0.7973	0.9781	1.1372	0.8906	0.9089	1.20315	1.85899	2.70736	0.686645
	X - 24456			52773	LC/MS Pos Early		2538	237.087					1.012	2.3018	1.3497	3.4503	4.6169	2.54614	0.845	0.5483	0.8841	0.5903	1.304	4.0197	1.36523	0.8578	1.3964	1.1128	0.7253	1.5748	1.9603	1.27123	1.3005	2.1749	0.9571	0.928	1.088	1.28662	1.31823	1.91638	0.687876
	X - 23654			49531	LC/MS Pos Early		2188	116.107					1.1141	1.1986	1.0861	0.7215	0.8543	0.99492	0.43	0.43	0.43	1.0842	0.43	0.43	0.539033	0.43	0.4987	0.43	0.43	0.43	1.0402	0.54315	0.43	0.6359	0.43	0.9936	0.43	0.577108	0.541092	0.786014	0.688399
2180	1-linoleoyl-GPE (18:2)*	Lipid	Lysophospholipid	36600	LC/MS Pos Late	100001570	1482	478.293	52925130			HMDB11507	1.1998	1.0761	0.8767	1.2145	0.9916	1.07174	0.7371	0.3628	0.525	0.3747	0.7152	0.5632	0.546333	0.7692	0.677	0.5926	0.6762	0.6134	0.5346	0.643833	0.7073	0.6275	0.6535	0.6048	0.5785	0.635906	0.595083	0.853823	0.696964
	X - 25514			62956	LC/MS Neg		2331.5	896.904					0.864	1.2814	1.2122	1.4896	1.4599	1.26142	0.5134	0.8203	0.0366	1.0851	0.4551	1.5035	0.735667	0.6208	0.6705	0.7648	0.9113	1.1475	1.5582	0.945517	1.0713	1.319	0.8852	1.1671	1.4627	1.1418	0.840592	1.20161	0.699554
84	1-methyl-5-imidazoleacetate	Amino Acid	Histidine Metabolism	62946	LC/MS Pos Early	100002910	1989	141.066	6451814	4200-48-0		HMDB04988	0.8467	1.2249	1.0533	1.0905	0.913	1.02568	0.8214	0.5479	1.3994	0.4701	0.2958	0.4655	0.666683	0.8238	0.9289	0.85	1.2785	0.9203	0.489	0.88175	1.5184	1.0264	1.2959	1.2811	1.1172	1.18679	0.774217	1.10624	0.699866
2492	N-palmitoyl-sphinganine (d18:0/16:0)	Lipid	Dihydroceramides	52604	LC/MS Pos Late	100009028	3090	540.535	5283572	5966-29-0		HMDB11760	0.6909	0.9133	0.6504	0.9495	1.0505	0.85092	0.6141	0.2509	0.6313	0.3607	0.2817	0.6067	0.457567	0.4167	0.4134	0.4794	0.5714	0.466	0.5447	0.481933	0.5044	0.6492	0.3887	0.3941	0.5301	0.491406	0.46975	0.671163	0.699905
309	2-methylbutyrylglycine (C5)	Amino Acid	Leucine, Isoleucine and Valine Metabolism	31928	LC/MS Neg	100001155	1884	158.082	193872	52320-67-9		HMDB00339	2.0005	1.3398	0.9763	2.7676	1.8454	1.78592	0.7483	1.6398	2.2926	2.233	0.3955	0.9364	1.37427	0.561	0.8802	0.472	1.4191	0.3955	1.8646	0.932067	1.5899	1.2076	1.7112	1.9909	1.6004	1.50534	1.15317	1.64563	0.700744
	X - 21310			46354	LC/MS Neg		2235	233.985					1.3487	1.5099	1.7944	1.7668	1.4294	1.56984	0.2254	0.2254	0.2254	0.2254	0.2254	0.2254	0.2254	1.9976	1.9002	1.9375	1.4439	1.8742	1.3894	1.75713	1.2299	0.8184	1.3117	1.2314	1.2019	1.25841	0.991267	1.41412	0.700976
1340	(14 or 15)-methylpalmitate (a17:0 or i17:0)	Lipid	Fatty Acid, Branched	38768	LC/MS Neg	100002945	5695	269.249	17903417				1.3125	1.0914	1.2756	1.3945	1.3077	1.27634	0.9596	0.9623	2.0837	0.9615	1.0083	1.1251	1.18342	0.9357	0.8973	1.0336	0.9597	1.0626	1.0046	0.98225	2.3049	1.803	1.7953	1.802	2.1855	1.81216	1.08283	1.54425	0.701204
1600	3-hydroxyoleate*	Lipid	Fatty Acid, Monohydroxy	61843	LC/MS Neg	100019966	5508	297.244					1.3419	0.7103	2.306	2.3541	1.0249	1.54744	1.0325	1.1834	0.736	0.8335	1.3111	1.4385	1.08917	0.6191	0.608	1	0.8775	0.9554	1.1603	0.87005	2.8432	1.193	0.5521	1.0756	0.9005	1.23907	0.979608	1.39326	0.703106
1394	octadecadienedioate (C18:2-DC)*	Lipid	Fatty Acid, Dicarboxylate	61860	LC/MS Neg	100019982	4676	309.207					1.6726	1.5366	1.547	1.836	1.8405	1.68654	0.5994	1.3195	1.7521	1.2967	0.6825	1.18	1.13837	1.2956	0.7284	1.178	0.9582	0.9608	1.1875	1.05142	1.7776	1.21	0.9439	1.7327	1.805	1.4201	1.09489	1.55332	0.704871
2106	1-linoleoyl-GPA (18:2)*	Lipid	Lysophospholipid	52690	LC/MS Neg	100009082	5483	433.236				HMDB07856	0.2418	1.8823	0.4093	1	0.2418	0.75504	0.2418	0.2418	0.2418	0.9664	0.2418	0.2418	0.362567	1.0381	0.3482	0.488	0.2418	0.5704	0.2418	0.48805	0.2418	0.2418	1.2418	0.2418	0.2418	0.449508	0.425308	0.602274	0.706171
1723	12-HHTrE	Lipid	Eicosanoid	57393	LC/MS Neg	1261	5175	279.197	5283141	54397-84-1	C20388	HMDB12535	0.5893	1.1448	0.8764	1.3693	1.8828	1.17252	0.4467	0.1956	1.2401	0.6499	0.4364	1.0009	0.6616	0.5142	0.5124	0.6116	0.2396	0.583	1.2603	0.620183	0.8379	1.1241	0.3297	0.4545	0.4166	0.630497	0.640892	0.901509	0.71091
99	N6-formyllysine	Amino Acid	Lysine Metabolism	17895	LC/MS Pos Early	100000486	1992	175.108	70923	1190-48-3			2.9786	2.7991	2.0102	3.1395	2.3359	2.65266	2.2369	1.5812	2.1822	1.1873	1.4091	1.3343	1.65517	1.7882	1.3022	1.551	1.7113	1.2383	1.6915	1.54708	1.5494	1.6553	1.7639	1.6702	2.9151	1.85016	1.60113	2.25141	0.711165
2362	glycerol	Lipid	Glycerolipid Metabolism	15122	LC/MS Neg	1254	758	91.0401	753	56-81-5	C00116	HMDB00131	1.1863	1.3747	1.7709	1.4594	1.7583	1.50992	0.8132	0.785	1.1597	0.6512	1.2912	1.2371	0.989567	0.6922	0.7041	0.7745	0.8389	0.904	0.8279	0.790267	1.288	1.2621	0.4805	1.1553	0.979	0.992528	0.889917	1.25122	0.711237
	X - 21729			46898	LC/MS Neg		1024	87.0453					1.4147	1.8321	1.7405	2.7028	2.2025	1.97852	0.812	1.0102	0.8257	1.0953	1.335	1.9797	1.17632	0.7833	1.0743	1.0475	1.1047	0.9228	1.7964	1.1215	1.5274	1.6283	0.6456	1.5324	1.0458	1.25017	1.14891	1.61434	0.711688
	X - 12680			47437	LC/MS Pos Early		2875	229.129					2.4994	4.1017	2.405	3.5757	2.959	3.10816	2.2301	1.0403	1.0829	1.1551	1.3344	0.9597	1.30042	2.7015	1.8855	1.6559	2.4479	1.4847	1.3379	1.9189	1.2322	0.8829	1.43	1.4786	1.5279	1.41175	1.60966	2.25995	0.712252
	X - 14904			47204	LC/MS Neg		4543	329.234					1.4501	1.0377	1.0382	1.4779	1.3709	1.27496	2.5097	1.2659	0.8763	0.9463	1.0489	0.3934	1.17342	0.308	1.1619	1.4066	1.0996	0.5485	0.308	0.805433	0.308	6.0309	0.3187	0.5876	0.8661	1.48612	0.989425	1.38054	0.716694
1392	octadecenedioate (C18:1-DC)*	Lipid	Fatty Acid, Dicarboxylate	61861	LC/MS Neg	100019978	4875	311.223					2.1369	2.3027	1.6063	2.7374	2.7978	2.31622	0.9964	1.7341	2.657	1.3959	0.9228	1.6711	1.56288	1.3066	1.2688	1.4096	1.579	1.5131	1.7075	1.4641	2.1674	1.5638	1.556	2.0831	2.5278	1.8937	1.51349	2.10496	0.719012
43	alpha-ketoglutaramate*	Amino Acid	Glutamate Metabolism	62101	LC/MS Polar	100002397	1916	144.03		18465-19-5			1.4095	1.4588	1.4652	1.9716	1.1141	1.48384	0.8675	0.7928	0.9208	0.5143	0.482	0.5287	0.68435	1.1909	1.2173	0.9236	1.5406	1.0492	1.1579	1.17992	1.3519	1.4676	0.5918	0.7253	1.3204	1.10615	0.932133	1.295	0.719796
376	argininosuccinate	Amino Acid	Urea cycle; Arginine and Proline Metabolism	15497	LC/MS Pos Early	232	2745	291.13	828	156637-58-0	C03406	HMDB00052	1.6807	1.0914	1	1.3712	1.3868	1.30602	1.2886	0.9181	0.3591	0.5584	0.8308	1.2029	0.85965	0.605	0.7303	0.7738	0.984	0.901	1.1067	0.850133	0.8137	2.4776	0.4636	0.5579	1.2359	1.06647	0.854892	1.18625	0.72067
3660	N1-Methyl-2-pyridone-5-carboxamide	Cofactors and Vitamins	Nicotinate and Nicotinamide Metabolism	40469	LC/MS Pos Early	100001468	1250	153.066	69698	701-44-0	C05842	HMDB04193	1.5742	1.4833	1.5509	1.7134	1.527	1.56976	0.8325	1.1175	0.9987	1.0013	1.1331	0.992	1.01252	1.4439	1.2186	0.9424	0.8843	1.2027	0.6567	1.0581	1.7947	0.9724	1.6257	1.1618	1.1975	1.3017	1.03531	1.43573	0.721102
2339	1-(1-enyl-stearoyl)-2-arachidonoyl-GPE (P-18:0/20:4)*	Lipid	Plasmalogen	52475	LC/MS Pos Late	100008999	2511	752.559	9547058			HMDB05779	1.2782	0.9899	1.1132	0.9398	1.0609	1.0764	0.4894	0.4768	0.6965	0.4574	0.8344	0.7162	0.611783	0.7851	0.5897	0.5368	0.6723	0.8283	0.9143	0.721083	0.7109	0.9678	0.76	0.6828	0.7624	0.767497	0.666433	0.921949	0.722853
2326	1-(1-enyl-palmitoyl)-2-arachidonoyl-GPE (P-16:0/20:4)*	Lipid	Plasmalogen	52673	LC/MS Pos Late	100009002	2270	724.528				HMDB11352	0.7877	0.866	0.7907	0.9549	1.0451	0.88888	0.4448	0.3685	0.5534	0.4246	0.6316	0.7683	0.531867	0.4776	0.4846	0.4955	0.4099	0.563	0.6964	0.521167	0.5427	0.8148	0.4934	0.45	0.5568	0.563144	0.526517	0.726012	0.725217
311	tigloylglycine	Amino Acid	Leucine, Isoleucine and Valine Metabolism	1598	LC/MS Pos Early	1161	1926	158.081	6441567	35842-45-6		HMDB00959	1.5051	1.3498	1.5462	1.6626	1.8317	1.57908	0.2675	1.8381	1.9721	2.323	0.8164	0.4733	1.28173	0.7731	1.3705	0.4463	1.2778	1	0.7108	0.92975	1.6576	1.0744	1.8779	1.72	1.4546	1.45237	1.10574	1.51573	0.729512
3661	N1-Methyl-4-pyridone-3-carboxamide	Cofactors and Vitamins	Nicotinate and Nicotinamide Metabolism	57584	LC/MS Pos Early	100001469	1260	153.066	440810	769-49-3	C05843	HMDB04194	1.3036	1.2453	1.665	1.6233	1.5446	1.47636	0.6551	0.9997	1.0003	1.1227	1.1352	1.0198	0.9888	1.1635	1.0378	1.0436	0.9917	1.0876	0.6496	0.995633	1.7098	0.9596	1.4321	1.3671	0.9985	1.24379	0.992217	1.36007	0.729531
1988	1-oleoyl-2-linoleoyl-GPE (18:1/18:2)*	Lipid	Phosphatidylethanolamine (PE)	52687	LC/MS Pos Late	100009078	2270	742.538	9546753			HMDB05349	1.6612	1.3927	1.3688	2.4311	2.2651	1.82378	0.5881	0.785	2.3378	0.6905	1.252	1.5707	1.20402	0.8758	0.9325	1.0036	0.9964	1.0343	1.4462	1.04813	1.14	2.1111	1.1285	0.7831	1.332	1.25714	1.12608	1.54046	0.730999
338	N-formylmethionine	Amino Acid	Methionine, Cysteine, SAM and Taurine Metabolism	2829	LC/MS Neg	194	1543.8	176.039	439750	4289-98-9	C03145	HMDB01015	1.3025	1.2569	1.1332	1.3646	1.1125	1.23394	0.7183	0.6141	0.771	0.7152	0.8266	0.7436	0.731467	0.8271	0.7183	0.7268	0.7534	0.7517	0.7456	0.753817	0.828	0.8449	0.7645	0.7958	0.7839	0.795153	0.742642	1.01455	0.731994
74	imidazole propionate	Amino Acid	Histidine Metabolism	40730	LC/MS Pos Early	100003434	2263	141.066	70630	1074-59-5		HMDB02271	4.2278	5.9844	2.2861	4.8093	3.2095	4.10342	3.7271	1.1213	2.0416	1.1896	0.9828	0.8066	1.64483	2.4049	2.0385	1.6874	3.1446	1.9508	1.6481	2.14572	0.9525	0.7264	0.8997	0.7015	1.0172	1.07384	1.89527	2.58863	0.732154
2357	1-(1-enyl-oleoyl)-GPE (P-18:1)*	Lipid	Lysoplasmalogen	44621	LC/MS Pos Late	100005372	1566	464.314					1.1114	1.1273	0.7252	0.882	0.9996	0.9691	0.4385	0.6929	0.6504	0.5349	0.5153	0.6746	0.584433	0.7443	0.5819	0.3351	0.3351	0.7818	0.6319	0.56835	0.8432	0.7255	0.4824	0.4886	0.5048	0.602142	0.576392	0.785621	0.733677
2624	mevalonolactone	Lipid	Mevalonate Metabolism	48118	LC/MS Pos Early	100000772	1375	131.07	10428	674-26-0		HMDB06024	1.3071	1.3457	1.236	1.2668	1.0826	1.24764	1.1106	0.5673	0.8143	1.0928	0.4098	0.4477	0.740417	1.0851	0.9034	0.9927	0.4785	1.231	0.4098	0.850083	0.4098	0.9878	0.9684	0.4098	1.8856	0.918581	0.79525	1.08311	0.734228
2225	1-linoleoyl-GPI* (18:2)*	Lipid	Lysophospholipid	36594	LC/MS Neg	100001778	5494	595.289					2.026	1.9246	1.5327	1.4797	1.1181	1.61622	0.8153	0.6521	0.6582	0.5664	1.2827	0.7286	0.783883	1.4229	1.1105	1.0665	0.8702	0.8036	1.0919	1.06093	0.7835	0.7494	1.0374	0.829	0.8892	0.891572	0.922408	1.2539	0.735634
1171	alpha-ketoglutarate	Energy	TCA Cycle	528	LC/MS Polar	93	2700	145.014	51	305-72-6;328-50-7;22202-68-2	C00026	HMDB00208	2.8153	1.9559	2.1665	1.2454	0.9411	1.82484	1.3889	1.3026	1.4599	0.7516	1.5961	1.6424	1.35692	1.0588	1.5708	0.9412	1.4663	1.4132	0.7721	1.20373	1.9974	1.6423	1.3861	2.4321	1.2508	1.65207	1.28032	1.73846	0.736472
1804	glycerophosphoinositol*	Lipid	Phospholipid Metabolism	47155	LC/MS Polar	100001621	3850	333.059	167572	16824-65-0			1.2664	0.8649	0.8932	0.4667	0.5612	0.81048	0.4215	0.8104	0.5929	0.5419	0.6956	0.4824	0.590783	1.075	0.6947	0.5667	0.6134	0.5383	0.515	0.667183	0.6561	0.6622	1.3371	0.9465	1.096	0.894181	0.628983	0.85233	0.737957
	X - 18914			46368	LC/MS Neg		4503	266.889					0.876	0.7254	0.9105	1	0.8204	0.86646	0.4241	0.6357	0.7108	0.6134	0.7266	0.7121	0.637117	0.6346	0.8259	0.6207	0.6419	0.5757	0.6188	0.652933	0.8333	1.0982	0.7164	1.0442	0.945	0.881672	0.645025	0.874066	0.737959
340	methionine sulfone	Amino Acid	Methionine, Cysteine, SAM and Taurine Metabolism	44878	LC/MS Pos Early	100004635	1250	182.048	69961	820-10-0			1.6941	1.39	1.417	1.6619	1.5471	1.54202	1	1.4951	1.6459	1.2828	0.7191	1.1476	1.21508	1.0887	1.001	0.8551	1.5146	0.9628	1.1679	1.09835	1.3631	1.5604	1.9568	1.4734	2.0476	1.58328	1.15672	1.56265	0.740229
244	indolelactate	Amino Acid	Tryptophan Metabolism	18349	LC/MS Pos Early	100000463	2600	206.081	92904	832-97-3	C02043	HMDB00671	0.6707	0.7651	0.6084	0.7152	0.566	0.66508	0.3759	0.4091	0.3389	0.3371	0.4119	0.3598	0.372117	0.9134	0.626	0.6438	0.823	0.6293	0.4281	0.677267	0.7863	0.5707	1.0866	0.569	0.793	0.747144	0.524692	0.706112	0.743071
1173	succinylcarnitine (C4)	Energy	TCA Cycle	37058	LC/MS Pos Early	100001948	2291	262.129	71464481	256928-74-2		HMDB61717	0.7736	1.4078	1.1152	2.4996	3.3824	1.83572	1.4788	0.2989	0.4769	0.406	1.0726	2.271	1.0007	0.7102	0.8213	0.8379	0.5714	1	2.4256	1.06107	0.8787	1.6431	0.2989	0.6235	1.1169	0.937028	1.03088	1.38637	0.743582
1957	1,2-dipalmitoyl-GPE (16:0/16:0)*	Lipid	Phosphatidylethanolamine (PE)	57341	LC/MS Pos Late	100009204	2498	692.522	445468			HMDB08923	0.9336	0.7263	0.7333	1.8534	3.1615	1.48162	0.4965	0.4333	2.4189	0.7008	1	1.9431	1.16543	0.4333	0.4333	0.7376	0.6016	1.5164	1.5204	0.873767	0.7283	4.044	0.5908	0.4333	0.827	1.24953	1.0196	1.36557	0.746646
339	S-methylmethionine	Amino Acid	Methionine, Cysteine, SAM and Taurine Metabolism	38127	LC/MS Pos Early	100002183	2555	164.074	458	3493-12-07	C05319	HMDB38670	1.9956	2.1287	1.6774	2.1471	1.8755	1.96486	1.4982	2.9071	2.1134	2.7289	1.4769	0.9079	1.93873	0.995	1	0.9048	1.243	1.302	1.5884	1.1722	2.5751	2.6612	2.1695	2.1488	2.4272	2.19233	1.55547	2.0786	0.748325
1010	arabinose	Carbohydrate	Pentose Metabolism	575	LC/MS Polar	828	1804.5	195.051	66308	28697-53-2	C00216	HMDB00646	0.938	0.2145	1.2432	1.1097	1.0494	0.91096	0.8182	0.6901	0.6746	0.2145	0.7963	0.8904	0.680683	0.959	0.2145	0.2145	0.5993	0.6556	1.1123	0.625867	0.9998	1.0333	0.9718	0.2145	1.08	0.820878	0.653275	0.865919	0.75443
4237	stachydrine	Xenobiotics	Food Component/Plant	34384	LC/MS Pos Early	100001296	1440	144.102	115244	4136-37-2	C10172	HMDB04827	3.2295	3.3763	3.0591	3.5081	3.2766	3.28992	2.2168	2.4585	2.6502	2.2833	1.7042	1.9853	2.21638	2.9206	2.4763	2.2524	2.5782	2.6168	2.238	2.51372	3.3913	3.062	2.9265	2.9517	2.8762	2.95357	2.36505	3.12174	0.757605
272	alpha-hydroxyisocaproate	Amino Acid	Leucine, Isoleucine and Valine Metabolism	22132	LC/MS Neg	100000706	1840	131.071	83697	10303-64-7	C03264	HMDB00746	3.0532	2.7281	4.171	0.9959	0.6909	2.32782	1.1088	0.5677	0.4229	0.4809	2.6485	0.5439	0.962117	0.4229	0.4229	2.3974	3.2099	2.4953	2.0395	1.83132	2.338	2.106	0.541	0.7116	0.5989	1.35447	1.39672	1.84114	0.758613
1251	behenate (22:0)*	Lipid	Long Chain Fatty Acid	12125	LC/MS Neg	314	6745	339.327	8215	112-85-6	C08281	HMDB00944	0.9958	1.0142	1.0486	1.1897	1.2037	1.0904	0.8998	0.5535	0.9895	0.6487	0.9876	0.7898	0.811483	0.7373	0.6135	0.6683	0.6574	0.7812	0.6592	0.68615	1.0141	0.8516	0.7029	1.1337	0.8521	0.873425	0.748817	0.981912	0.76261
1187	2-methylcitrate/homocitrate	Energy	TCA Cycle	52282	LC/MS Neg	100008929	575	205.035					1.1291	1.0384	0.9068	1.2496	1.0906	1.0829	0.8898	0.7438	0.7952	0.604	0.6163	0.7371	0.731033	1.1508	1.1035	1.0093	1.0647	0.8104	0.7093	0.974667	1.5331	0.8535	1.294	1.0994	1.1334	1.14801	0.85285	1.11546	0.764576
1240	nonadecanoate (19:0)	Lipid	Long Chain Fatty Acid	1356	LC/MS Neg	892	6068	297.28	12591	646-30-0	C16535	HMDB00772	1.4248	1.1711	1.2816	1.0388	1.3271	1.24868	1.2033	0.785	1.4139	0.628	0.9938	0.6836	0.951267	0.9099	0.6676	0.6413	0.9236	0.7985	0.7717	0.785433	1.5293	1.3805	0.6659	0.9306	0.8367	1.02141	0.86835	1.13504	0.765037
386	homocitrulline	Amino Acid	Urea cycle; Arginine and Proline Metabolism	22138	LC/MS Polar	100000963	3006.8	188.104	65072	1190-49-4	C02427	HMDB00679	1.8689	1.7989	2.1544	2.1986	2.2639	2.05694	1.5013	1.587	1.5241	1.5385	1.2572	1.4134	1.47025	1.9559	1.7432	1.3616	1.5745	1.6162	1.4442	1.61593	2.3394	1.7022	2.0786	1.9936	2.099	1.97146	1.54309	2.0142	0.766107
1221	myristoleate (14:1n5)	Lipid	Long Chain Fatty Acid	32418	LC/MS Neg	100001198	5346.9	225.186	5281119	544-64-9	C08322	HMDB02000	1.1701	0.9397	1.4817	1.3196	1.4514	1.2725	0.5354	1.0926	1.0315	0.9967	1.0732	1.1303	0.976617	0.8034	0.7593	1.0033	0.9458	1.1422	1.1523	0.967717	1.8143	1.4978	0.5876	1.4804	1.2156	1.26057	0.972167	1.26653	0.76758
1974	1-stearoyl-2-oleoyl-GPE (18:0/18:1)	Lipid	Phosphatidylethanolamine (PE)	42448	LC/MS Pos Late	100001856	2858	746.569				HMDB08993	2.4948	2.0103	1.7557	3.0323	3.2416	2.50694	1.1604	0.7918	2.4571	1.0387	1.6159	2.0218	1.51428	1.3068	1.1432	1.5685	1.7049	1.4702	2.0644	1.543	1.2572	2.7672	1.0368	0.9499	1.2977	1.4753	1.52864	1.99112	0.76773
2648	7-HOCA	Lipid	Sterol	36776	LC/MS Neg	100001609	5288.1	429.301	3081085	115538-85-7	C17337	HMDB12458	1.1748	1.3713	1.1704	1.0879	1.0968	1.18024	0.3514	0.6936	1.1994	0.7474	0.5735	0.7968	0.727017	1.0855	0.8346	0.8033	0.7735	0.8891	0.7083	0.84905	0.9775	0.6998	0.9335	0.8185	0.9494	0.871292	0.788033	1.02577	0.768239
2623	mevalonate	Lipid	Mevalonate Metabolism	39583	LC/MS Polar	30	1462	147.066	439230	96949-03-0	C02104	HMDB00227	1.6543	1.3134	1.4544	1.2283	0.99	1.32808	0.6774	0.9859	1.084	0.9482	0.8583	0.7361	0.88165	1.1384	1.1024	1.0447	0.9958	1.091	0.815	1.03122	1.1612	1.0565	1.2194	1.1526	1.3159	1.15614	0.956433	1.24211	0.770008
275	isovalerate (C5)	Amino Acid	Leucine, Isoleucine and Valine Metabolism	44656	LC/MS Neg	100000708	1564	101.061	10430	503-74-2	C08262	HMDB00718	1.4611	2.6047	1.2076	0.9758	0.986	1.44704	0.7384	0.5754	1.2037	0.7545	1.4726	0.9977	0.95705	1.0432	0.9264	0.8842	0.8637	0.9482	0.7751	0.9068	0.9966	0.9958	0.9736	1.0172	0.9468	0.9728	0.931925	1.20992	0.770237
3521	N6-succinyladenosine	Nucleotide	Purine Metabolism, Adenine containing	48130	LC/MS Neg	100001664	940	382.1	165243	4542-23-8		HMDB00912	1.3506	1.602	1.2758	2.5491	4.911	2.3377	2.3456	1.1744	0.2711	1.3282	1.3632	4.2653	1.7913	0.636	0.7097	0.7708	0.2711	0.7793	2.058	0.870817	1.4245	1.9294	0.4715	0.8112	1.168	1.11257	1.33106	1.72513	0.771568
1566	linoleoylcholine*	Lipid	Fatty Acid Metabolism (Acyl Choline)	57463	LC/MS Pos Late	100015760	1388	366.337					1.5856	1.4167	1.0123	0.1416	0.1963	0.8705	0.1416	0.7174	0.8252	0.299	1.3134	0.2651	0.593617	1.1975	1.0519	1	0.5698	0.6286	0.2809	0.788117	0.844	0.5227	1.3244	1.1034	0.9339	0.919419	0.690867	0.89496	0.771953
4079	daidzein	Xenobiotics	Food Component/Plant	32453	LC/MS Neg	100001219	3566	253.051	5281708	486-66-8	C10208	HMDB03312	2.8181	5.52	2.62	3.2393	3.5598	3.55144	1.6115	1.7325	2.1762	1.7592	2.5612	1.7272	1.92797	2.4674	1.5328	1.3027	1.7195	1.6241	1.5711	1.70293	1.0492	0.7966	1.4658	0.9221	0.9508	1.14791	1.81545	2.34967	0.772639
1568	stearoylcholine*	Lipid	Fatty Acid Metabolism (Acyl Choline)	57464	LC/MS Pos Late	100015759	1520	370.368					1.5353	1.2117	0.7141	0.2073	0.2073	0.77514	0.2073	0.7746	0.8023	0.2818	1.1094	0.2073	0.563783	1.2173	1	0.9674	0.5043	0.6443	0.2073	0.756767	0.8765	0.4684	1.3427	1.141	1.0123	0.932944	0.660275	0.854042	0.773118
1375	suberate (C8-DC)	Lipid	Fatty Acid, Dicarboxylate	15730	LC/MS Neg	100000016	804.3	173.082	10457	505-48-6	C08278	HMDB00893	1.218	1.1685	0.9309	1.9946	1.2755	1.3175	0.9939	0.8156	0.9254	0.8963	0.7481	0.8177	0.866167	1.074	0.8934	1.4088	1.298	0.9384	1.0061	1.10312	0.9463	2.6872	0.985	0.7885	0.841	1.22519	0.984642	1.27134	0.774489
	X - 24455			52772	LC/MS Pos Early		2641	237.087					1.1257	1.3334	1.4923	1.3932	2.0047	1.46986	0.5653	0.2735	0.6006	0.7966	1.1419	2.4248	0.967117	0.6419	1.2831	0.8362	0.74	1.2449	1.3307	1.0128	0.9844	1.3335	1.1136	1.2837	0.7901	1.08635	0.989958	1.27811	0.774552
128	phenylpyruvate	Amino Acid	Phenylalanine Metabolism	566	LC/MS Neg	241	2515	163.04	997	156-06-9	C00166	HMDB00205	1.0452	1.5885	0.8598	1.7283	1.1292	1.2702	0.703	0.5653	0.686	0.6331	0.7194	0.7884	0.682533	0.9632	0.7448	0.5217	0.6784	0.7505	0.6466	0.717533	0.3819	0.3644	0.7999	0.6045	0.3524	0.536772	0.700033	0.903486	0.774814
	X - 15245			46661	LC/MS Neg		568	233.03					7.8847	3.3629	3.8845	1.1898	0.5607	3.37652	2.968	2.662	2.3642	2.2718	3.7929	2.0961	2.6925	2.6941	2.9858	2.4674	3.0899	2.3345	0.8319	2.4006	3.7629	1.7463	4.494	4.3231	2.4413	3.1947	2.54655	3.28561	0.775062
2335	1-(1-enyl-palmitoyl)-2-linoleoyl-GPC (P-16:0/18:2)*	Lipid	Plasmalogen	52682	LC/MS Pos Late	100009009	2226	742.575				HMDB11211	1.6348	1.593	1.3269	1.227	1.1332	1.38298	1.3499	0.9538	1.0083	0.8583	1.2928	1.3039	1.12783	0.9714	0.81	0.8466	0.8098	0.898	0.7686	0.850733	1.2269	1.4042	1.1965	1.1012	1.2171	1.16611	0.989283	1.27454	0.776187
377	urea	Amino Acid	Urea cycle; Arginine and Proline Metabolism	1670	LC/MS Pos Early	533	700	121.072	1176	57-13-6	C00086	HMDB00294	1.0536	1.2255	1.1123	1.3256	1.2627	1.19594	0.5518	0.626	0.7461	0.5226	0.6892	0.7296	0.644217	1.1456	1.1141	0.9189	1.2919	0.9314	0.7557	1.02627	0.9899	0.7468	1.0684	0.9987	0.9038	0.955644	0.835242	1.07579	0.776397
104	hydroxy-N6,N6,N6-trimethyllysine*	Amino Acid	Lysine Metabolism	62959	LC/MS Pos Early	100021123	2759	205.155					0.6249	0.7608	0.776	1.0359	1.1934	0.8782	0.6554	0.6084	0.593	0.5733	0.7508	0.8381	0.669833	0.4336	0.4033	0.4365	0.5939	0.6008	0.6514	0.519917	0.8346	0.9641	0.4613	0.642	0.4998	0.653619	0.594875	0.76591	0.776691
1390	hexadecenedioate (C16:1-DC)*	Lipid	Fatty Acid, Dicarboxylate	61862	LC/MS Neg	100019975	4380	283.191					1.2746	1.245	1.0333	1.5331	1.6938	1.35596	0.6052	1.0144	1.4767	0.9986	0.6071	1.0798	0.963633	0.8596	0.8293	1.0273	0.8715	0.8953	1.1829	0.944317	1.4319	1.0278	0.6519	1.1328	1.4102	1.09982	0.953975	1.22789	0.776922
1596	3-hydroxylaurate	Lipid	Fatty Acid, Monohydroxy	32457	LC/MS Neg	100001112	5175	215.165	94216	53941-38-1		HMDB00387	1.2443	0.6254	1.2652	0.5874	0.7097	0.8864	0.5346	0.9226	0.6952	0.7765	1.2714	0.842	0.840383	0.5068	0.4088	0.5471	0.5638	0.7025	0.6623	0.565217	1.8719	1.2188	0.2781	0.8165	0.7849	0.922569	0.7028	0.904485	0.777017
2323	1-(1-enyl-palmitoyl)-2-linoleoyl-GPE (P-16:0/18:2)*	Lipid	Plasmalogen	52677	LC/MS Pos Late	100009069	2351	700.528				HMDB11343	1.2257	1.0638	1.0024	1.111	1.229	1.12638	0.6909	0.4245	0.7492	0.5397	1.3245	0.8277	0.759417	0.8671	0.6718	0.6089	1.0383	0.886	0.814	0.81435	0.9195	1.3265	0.6275	0.7694	0.9144	0.895275	0.786883	1.01083	0.778455
1482	N-palmitoylglycine	Lipid	Fatty Acid Metabolism(Acyl Glycine)	42092	LC/MS Neg	100003686	5580	312.254	151008	2441-41-0		HMDB13034	1.2443	0.5182	1.3246	1.2518	1.1018	1.08814	0.924	0.981	1.4611	0.7437	0.6089	1.196	0.985783	0.5	0.6296	0.906	0.9974	0.6864	1.1071	0.804417	1.419	1.2924	0.7992	1.4748	1.4655	1.20922	0.8951	1.14868	0.779242
150	4-hydroxyphenylpyruvate	Amino Acid	Tyrosine Metabolism	1669	LC/MS Neg	1141	1690	179.035	979	156-39-8	C01179	HMDB00707	0.9972	1.6002	0.712	1.6556	1.0028	1.19356	0.8687	0.5091	0.342	0.7693	0.6028	0.565	0.609483	0.7501	0.7155	0.5319	0.8312	0.5524	0.7509	0.688667	0.3251	0.3129	0.5778	0.5476	0.38	0.472011	0.649075	0.832786	0.779402
	X - 18913			46695	LC/MS Neg		4538	185.118					1.5928	2.1471	1.3685	2.0355	1.4996	1.7287	1.364	0.7576	0.705	0.8278	0.9399	0.8407	0.905833	1.8004	0.8266	0.91	1.2862	0.8259	0.988	1.10618	0.6792	0.8019	0.7171	0.9208	0.8895	0.852447	1.00601	1.29057	0.779505
4017	gluconate	Xenobiotics	Food Component/Plant	587	LC/MS Polar	338	2922	195.051	10690	527-07-1	C00257	HMDB00625	1.338	0.6241	0.8996	0.6782	0.6314	0.83426	0.9122	0.7415	0.385	0.4874	0.6526	1.0765	0.7092	0.6864	0.7437	0.4639	0.763	0.6722	0.937	0.711033	0.8726	1.9763	0.4797	0.7387	1.1318	0.985022	0.710117	0.909641	0.780656
369	N-acetyltaurine	Amino Acid	Methionine, Cysteine, SAM and Taurine Metabolism	48187	LC/MS Neg	100005466	800	166.018	159864				1.4549	1.3019	1.2519	1.3039	1.4532	1.35316	0.867	1.0062	1.0631	0.907	0.9365	1.1781	0.992983	0.8357	0.8771	0.877	0.8601	0.9158	0.9809	0.8911	1.2397	1.1792	0.9986	1.0306	1.0025	1.05695	0.942042	1.20505	0.781742
1611	16-hydroxypalmitate	Lipid	Fatty Acid, Monohydroxy	39609	LC/MS Neg	100002953	5236.2	271.228	10466	506-13-8	C18218	HMDB06294	1.047	0.965	0.9934	1.0142	1.0066	1.00524	0.52	0.5474	0.905	0.6344	0.7632	0.9198	0.714967	0.8741	0.7067	0.9009	0.5971	0.7809	0.7572	0.769483	1.2084	1.0229	0.4769	0.9555	0.9225	0.892614	0.742225	0.948927	0.782173
287	3-methylglutaconate	Amino Acid	Leucine, Isoleucine and Valine Metabolism	38667	LC/MS Polar	100002458	2700	143.035	1551553	5746-90-7		HMDB00522	0.4784	0.706	0.5931	0.9075	1.1023	0.75746	0.3508	0.3697	0.3965	0.2869	0.2869	0.2869	0.329617	0.9653	0.9062	0.3669	0.7785	0.5109	0.2869	0.635783	0.4346	0.2869	0.5838	0.4937	0.408	0.473797	0.4827	0.615629	0.784077
77	carnosine	Amino Acid	Histidine Metabolism	1768	LC/MS Pos Early	249	2942	227.114	439224	305-84-0	C00386	HMDB00033	0.7233	1.2362	0.7583	0.8989	2.1474	1.15282	0.6476	0.352	0.3265	0.6479	0.855	0.9966	0.6376	0.7643	0.5345	0.6761	0.5957	0.67	1.1045	0.724183	1.0034	0.4974	0.3195	0.4843	0.473	0.583631	0.680892	0.868225	0.784234
1598	3-hydroxymyristate	Lipid	Fatty Acid, Monohydroxy	21158	LC/MS Neg	100000882	5335	243.197	16064	3422-31-9			1.0261	0.5941	1.0005	0.6558	0.7056	0.79642	0.5339	0.7704	0.6238	0.6365	0.9921	0.7374	0.715683	0.4557	0.4227	0.5579	0.5122	0.6176	0.6096	0.529283	1.3271	0.9995	0.333	0.7637	0.789	0.790264	0.622483	0.793342	0.784634
1530	arachidonoylcarnitine (C20:4)	Lipid	Fatty Acid Metabolism(Acyl Carnitine)	57518	LC/MS Pos Late	100015837	1353	448.342					1.2043	1.2118	1.3783	0.7673	1.0161	1.11556	0.6494	0.9657	1.0541	0.7194	0.9559	0.8755	0.87	0.9446	0.8378	0.9815	0.8663	0.9382	0.7684	0.889467	1.6298	1.299	0.9434	1.0082	0.9758	1.12428	0.879733	1.11992	0.785533
310	tiglyl carnitine (C5)	Amino Acid	Leucine, Isoleucine and Valine Metabolism	35428	LC/MS Pos Early	100001597	2962	244.154	22833596	64191-86-2		HMDB02366	0.3614	1.0222	0.3614	0.3614	1.373	0.69588	0.3614	0.3614	0.3614	0.3614	0.3614	0.8387	0.44095	0.3614	0.3614	0.3614	0.7577	0.3614	0.3614	0.42745	0.3614	0.572	0.3614	0.3614	0.3614	0.407508	0.4342	0.551694	0.78703
1384	dodecanedioate (C12)	Lipid	Fatty Acid, Dicarboxylate	32388	LC/MS Neg	100001102	2990	229.145	12736	693-23-2	C02678	HMDB00623	0.5331	0.4434	0.7522	0.5117	0.511	0.55028	0.289	0.5809	0.5783	0.7054	0.3189	0.4246	0.48285	0.3728	0.5655	0.7036	0.3939	0.4187	0.6227	0.512867	1.0507	0.9493	0.3742	0.5395	0.8462	0.712128	0.497858	0.631204	0.788744
2525	ceramide (d18:1/14:0, d16:1/16:0)*	Lipid	Ceramides	57432	LC/MS Pos Late	100015735	2477	510.488					0.1304	0.1607	0.1114	0.2123	0.1769	0.15834	0.1114	0.1114	0.1114	0.1114	0.1114	0.1114	0.1114	0.1114	0.1114	0.1114	0.1114	0.1114	0.1114	0.1114	0.1114	0.1857	0.1114	0.1114	0.1114	0.123783	0.1114	0.141062	0.789726
	X - 11478			46602	LC/MS Neg		4285	165.092					0.3644	0.7966	0.9568	0.3644	1.0432	0.70508	0.3644	0.7067	0.3644	0.7968	0.3644	0.4286	0.504217	0.3644	0.3644	0.3644	0.3644	0.3644	0.8694	0.448567	0.3644	0.3644	0.3644	1.0988	0.3644	0.500828	0.476392	0.602954	0.790096
978	3-phosphoglycerate	Carbohydrate	Glycolysis, Gluconeogenesis, and Pyruvate Metabolism	1414	LC/MS Pos Early	132	590	187	724	80731-10-8	C00597	HMDB00807	0.4828	2.0695	1.0218	3.6705	7.2878	2.90648	3.5509	0.1877	0.7682	0.5471	1.8977	5.368	2.05327	1.0858	1.1589	1.5809	0.8213	2.265	3.8036	1.78592	2.6598	5.2918	0.2684	0.5888	1.1118	1.95109	1.91959	2.42878	0.790351
67	3-methylhistidine	Amino Acid	Histidine Metabolism	15677	LC/MS Neg	100000042	906.3	168.078	64969	368-16-1	C01152	HMDB00479	0.7829	0.7446	0.8563	0.8237	0.7467	0.79084	0.5076	0.6906	0.7005	0.6315	0.4534	0.6553	0.606483	0.8941	0.7972	0.7244	0.7389	0.6704	0.6955	0.753417	0.975	0.8094	1.0274	1.0188	0.9942	0.929703	0.67995	0.860271	0.79039
1387	tetradecanedioate (C14)	Lipid	Fatty Acid, Dicarboxylate	35669	LC/MS Neg	100001613	4000	257.176	13185	821-38-5		HMDB00872	0.8928	0.7606	0.8282	0.8506	0.9422	0.85488	0.3772	0.9811	0.9486	1.0145	0.5475	0.8237	0.7821	0.715	0.5573	0.7666	0.6522	0.7165	0.8109	0.703083	1.7393	0.878	0.5741	1.0113	1.1975	1.01721	0.742592	0.936047	0.793327
	X - 24952			57719	LC/MS Neg		5310	413.197					1.1457	1.1495	1.3561	1.5513	1.6005	1.36062	0.7894	1.7892	0.8855	1.1032	0.7329	0.6598	0.993333	1.0061	0.8766	1.435	0.7618	0.9939	1.1972	1.0451	1.7853	1.3288	1.3751	0.9105	0.7595	1.20072	1.01922	1.28067	0.795847
110	2-oxoadipate	Amino Acid	Lysine Metabolism	38347	LC/MS Polar	92	2635	159.03	71	3184-35-8	C00322	HMDB00225	2.545	1.8293	2.6056	1.5129	2.2877	2.1561	1.3694	1.3655	1.2842	1.3297	2.5462	2.2558	1.6918	1.7536	1.6931	1.7261	1.7743	1.868	1.5431	1.72637	2.4635	3.7953	1.4258	2.1441	1.2543	2.13489	1.70908	2.1455	0.796591
474	gamma-glutamylglycine	Peptide	Gamma-glutamyl Amino Acid	33949	LC/MS Pos Early	100001294	1535	205.082	165527	1948-29-4		HMDB11667	1.0946	1.0228	1.073	1.1035	0.9974	1.05826	0.6908	1.088	0.8589	1.1483	0.6874	0.8471	0.88675	0.7779	0.7401	0.8498	0.7444	0.8124	0.6373	0.760317	1.319	1.0026	1.12	0.9533	0.8915	1.00779	0.823533	1.03302	0.797207
52	N-acetyl-aspartyl-glutamate (NAAG)	Amino Acid	Glutamate Metabolism	35665	LC/MS Pos Early	100001612	1035	305.098	5255	3106-85-2	C12270	HMDB01067	0.7287	1.2366	1.1767	0.6212	2.9855	1.34974	2.1946	0.3818	0.2968	0.8758	0.6814	2.4073	1.13962	0.9957	0.8231	0.4633	0.3198	0.7056	1.9186	0.871017	1.077	2.0796	0.8684	0.4654	1.6471	1.16809	1.00532	1.25891	0.798559
5030	glucuronide of C10H18O2 (12)*	Partially Characterized Molecules	Partially Characterized Molecules	61892	LC/MS Neg	100020019	4760	345.156					0.9363	0.7019	0.5647	1.1604	0.9908	0.87082	0.4141	0.4141	0.4141	0.4141	0.4141	0.4141	0.4141	0.4419	0.4141	0.6656	0.7858	0.8386	0.8536	0.6666	0.4141	0.5632	0.4141	0.4141	0.4141	0.481033	0.54035	0.675927	0.799421
240	5-hydroxyindoleacetate	Amino Acid	Tryptophan Metabolism	437	LC/MS Pos Early	71	1893	192.066	1826	54-16-0	C05635	HMDB00763	0.7988	1.1519	1.0563	1.1776	0.8505	1.00702	0.6167	0.5379	0.4957	0.6324	0.7511	0.4431	0.579483	1.0552	0.8782	0.9482	0.4949	0.6965	0.3976	0.7451	0.8813	0.316	1.0518	0.5299	0.3722	0.649383	0.662292	0.828202	0.799674
2330	1-(1-enyl-stearoyl)-2-oleoyl-GPE (P-18:0/18:1)	Lipid	Plasmalogen	52614	LC/MS Pos Late	100008919	2950	730.575		144371-68-6		HMDB11375	1.4359	1.2665	1.0676	1.5759	2.1347	1.49612	0.5594	0.3362	1.3988	0.3547	1.6677	1.5546	0.978567	1.087	1.0278	1.317	1.049	1.3718	1.5971	1.24162	0.8415	2.406	0.9722	1.0588	1.1409	1.27684	1.11009	1.38648	0.800656
1146	N-acetylneuraminate	Carbohydrate	Aminosugar Metabolism	32377	LC/MS Polar	1162	3072.6	308.099	439197	131-48-6	C00270	HMDB00230	0.7815	0.6465	0.9235	0.7751	1.3202	0.88936	0.5893	0.6217	0.488	0.488	0.4865	0.7668	0.573383	0.7415	0.6348	0.5965	0.429	0.5841	0.8483	0.639033	0.7253	0.8152	0.4319	0.6362	0.4964	0.624006	0.606208	0.756683	0.801139
2223	1-oleoyl-GPI (18:1)*	Lipid	Lysophospholipid	36602	LC/MS Neg	100001777	5599	597.305					1.9028	1.5712	1.2784	1.2269	0.8448	1.36482	0.5332	0.8726	0.6191	0.4521	1.485	0.7095	0.778583	1.4968	0.9675	0.8358	1.1043	0.9478	1.6953	1.17458	0.888	0.8673	1.3993	0.978	1.0766	1.06396	0.976583	1.21439	0.804175
142	1-carboxyethyltyrosine	Amino Acid	Tyrosine Metabolism	62564	LC/MS Neg	100020421	1846	252.088					1.3777	1.4845	1	2.0233	1.4986	1.47682	2.8629	0.4538	0.4463	0.5615	0.4006	0.6938	0.90315	0.7665	0.4915	0.5039	0.6383	0.4885	0.6107	0.583233	0.4461	0.2986	0.2448	0.3609	0.2781	0.368622	0.743192	0.922721	0.805435
4915	ectoine	Xenobiotics	Chemical	35651	LC/MS Pos Early	100001635	1980	143.082	126041	96702-03-3	C06231		1.7684	1.8855	1.5255	1.7984	1.4201	1.67958	1.4998	1	1.3248	0.9298	0.6115	0.414	0.963317	1.5239	1.1944	1.1104	1.4729	1.2382	0.8285	1.22805	1.4795	0.8357	1.0342	0.86	0.8066	1.04068	1.09568	1.36013	0.805574
4293	daidzein sulfate (2)	Xenobiotics	Food Component/Plant	48728	LC/MS Neg	100006363	3330	333.008					3.2742	5.1461	3.0456	3.4306	4.0995	3.7992	2.7846	1.6832	5.5611	1.3565	1.4184	2.0551	2.47648	2.5744	1.7781	1.5093	1.98	1.6892	1.6569	1.86465	1.1249	1	2.0716	1.761	1.6723	1.58241	2.17057	2.6908	0.806661
1495	3-hydroxybutyrylcarnitine (2)	Lipid	Fatty Acid Metabolism(Acyl Carnitine)	52984	LC/MS Pos Early	100009271	2340	248.149				HMDB13127	1.0042	1.3751	0.9927	2.0979	2.9672	1.68742	1.8075	1.1045	0.7364	0.6391	1.1364	2.4896	1.31892	0.3955	0.8182	0.643	0.6732	0.9445	2.0021	0.91275	1.2939	2.2267	0.3625	0.9636	0.7103	1.07829	1.11583	1.38286	0.806905
1344	(16 or 17)-methylstearate (a19:0 or i19:0)	Lipid	Fatty Acid, Branched	38296	LC/MS Neg	100002356	5993	297.28	3083779	2724-59-6		HMDB37397	1.2566	0.8207	1.2818	0.9428	1.3274	1.12586	1.0473	0.9723	1.5179	0.9011	1.062	0.7329	1.03892	0.8305	0.8562	0.6228	1.0461	0.9392	0.9722	0.877833	1.8287	1.6053	0.8751	1.2506	1.0563	1.24897	0.958375	1.18742	0.80711
2354	1-(1-enyl-palmitoyl)-GPC (P-16:0)*	Lipid	Lysoplasmalogen	52474	LC/MS Pos Late	100002875	1547	480.345	10917802			HMDB10407	1.2015	1.1589	1.0198	0.8305	0.8302	1.00818	0.4919	0.7795	0.6688	0.641	1.2505	0.7162	0.757983	0.9094	0.8615	0.7653	0.7126	0.8253	0.7312	0.800883	1.0615	0.9597	1.1467	0.7217	0.8245	0.919164	0.779433	0.963672	0.808816
1247	eicosenoate (20:1n9 or 1n11)	Lipid	Long Chain Fatty Acid	33587	LC/MS Neg	100001335	5950	309.28	5282768		C16526	HMDB02231	0.8122	0.9816	1.3569	1.3491	1.6872	1.2374	0.911	0.7053	2.0241	0.7048	1.2804	0.84	1.0776	0.7079	0.7388	0.8469	0.9269	1.2841	1.0707	0.929217	2.1833	1.4806	0.7216	1.0698	1.0184	1.23382	1.00341	1.23561	0.812075
2432	palmitoyl-arachidonoyl-glycerol (16:0/20:4) [2]*	Lipid	Diacylglycerol	54958	LC/MS Pos Late	100010925	3015	634.541				HMDB07112	0.1845	0.1217	0.0532	0.1488	0.2317	0.14798	0.0532	0.0532	0.3721	0.0532	0.0764	0.0532	0.110217	0.0532	0.0532	0.0532	0.0532	0.0532	0.0532	0.0532	0.0532	0.0532	0.0532	0.0532	0.0532	0.0532	0.0817083	0.10059	0.812291
1591	3-hydroxyhexanoate	Lipid	Fatty Acid, Monohydroxy	53230	LC/MS Neg	100006367	1725	131.071	151492	10191-24-9			1.0081	0.746	1.0146	0.6834	1.1094	0.9123	0.389	0.9919	0.687	0.8732	0.6731	0.8438	0.743	0.4797	0.7801	0.6387	0.7156	0.7666	0.7371	0.6863	1.2692	0.8799	0.5443	0.8562	0.8376	0.845583	0.71465	0.878942	0.81308
2068	1-stearoyl-2-linoleoyl-GPI (18:0/18:2)	Lipid	Phosphatidylinositol (PI)	52468	LC/MS Pos Late	100008994	3185	880.591				HMDB09809	2.0495	1.5867	1.291	1.599	1.7268	1.6506	0.7401	0.8271	0.837	0.7796	1.5747	1.127	0.980917	1.2649	0.9609	1.0441	1.1884	1.0011	1.1093	1.09478	0.8632	1.1809	0.6895	0.8439	0.7364	0.901447	1.03785	1.27602	0.813347
82	1-methylhistamine	Amino Acid	Histidine Metabolism	43831	LC/MS Pos Early	100001204	3040	126.103	3614	501-75-7	C05127	HMDB00898	0.7439	0.8373	0.9433	1.0567	1.1532	0.94688	0.4597	0.8762	0.8149	0.9192	0.6661	0.7513	0.7479	0.7573	0.771	0.7032	0.4006	0.6957	0.8706	0.699733	1.1359	0.6912	0.9099	0.7357	0.8175	0.831656	0.723817	0.889268	0.813947
2546	glycosyl-N-tricosanoyl-sphingadienine (d18:2/23:0)*	Lipid	Hexosylceramides (HCER)	57445	LC/MS Pos Late	100015748	3724	796.666					0.9859	0.7345	0.6629	0.2913	0.2913	0.59318	0.2913	0.4928	0.9732	0.3593	1.0141	0.2913	0.570333	0.388	0.2913	0.7331	0.3701	0.2913	0.2913	0.394183	0.601	1.5719	0.2913	0.3773	0.2913	0.587831	0.482258	0.590505	0.816688
1244	arachidate (20:0)	Lipid	Long Chain Fatty Acid	1118	LC/MS Neg	893	6240	311.296	10467	506-30-9	C06425	HMDB02212	1.4747	1.0281	1.183	1.1271	1.1606	1.1947	0.9096	0.6668	1.0931	0.7566	1.6107	0.8904	0.987867	0.7145	0.6836	0.6972	0.7184	0.946	0.7665	0.754367	1.1929	0.8938	0.7566	1.03	0.9655	0.932194	0.871117	1.06345	0.819144
3788	benzoate	Xenobiotics	Benzoate Metabolism	15778	LC/MS Neg	100000008	1750	121.029	243	65-85-0	C00180	HMDB01870	0.7775	1.1428	2.8211	1.8129	1.0289	1.51664	2.0315	0.9711	0.7647	0.6283	0.8871	0.9035	1.03103	1.7248	0.8483	0.8683	0.8868	2.2208	0.4597	1.16812	0.9056	1.2051	0.8558	0.9183	1.9354	1.16472	1.09958	1.34068	0.820162
1218	5-dodecenoate (12:1n7)	Lipid	Medium Chain Fatty Acid	33968	LC/MS Neg	100001232	5224	197.155	5312378	2430-94-6		HMDB00529	0.5807	0.5157	0.8262	1.1575	0.7206	0.76014	0.3353	0.9146	0.6831	0.7649	0.7042	0.6511	0.675533	0.4453	0.2562	0.5588	0.4611	0.6168	0.603	0.4902	1.0854	0.723	0.2562	0.791	0.6116	0.659567	0.582867	0.709853	0.821109
	X - 17335			47820	LC/MS Pos Late		1052	248.168					1.0858	0.6622	1.0027	0.5947	0.6749	0.80406	0.2571	1.1207	0.6827	0.8683	0.4678	0.754	0.691767	0.5019	0.7042	0.714	0.8148	0.7157	0.728	0.696433	1.2032	0.9799	0.7283	0.796	0.897	0.883472	0.6941	0.843766	0.822621
2191	1-arachidonoyl-GPE (20:4n6)*	Lipid	Lysophospholipid	35186	LC/MS Pos Late	100001571	1470	502.293	42607465			HMDB11517	0.9943	0.8666	0.8635	1.0057	1.016	0.94922	0.7606	0.5101	0.5136	0.5058	0.9463	0.7106	0.657833	0.8132	0.8221	0.7023	0.7805	0.8589	0.7428	0.786633	0.9766	1.0643	0.6689	0.7239	0.6102	0.805089	0.722233	0.877154	0.823382
1594	3-hydroxydecanoate	Lipid	Fatty Acid, Monohydroxy	22053	LC/MS Neg	100000997	4634.7	187.134	26612	5561-87-5		HMDB02203	1.1975	0.7266	1.4304	0.6585	0.7023	0.94306	0.5154	0.9518	0.6201	0.7454	1.2391	0.829	0.8168	0.6249	0.5589	0.6265	0.597	0.7198	0.5985	0.620933	1.407	1.0029	0.3838	0.7234	0.6655	0.800589	0.718867	0.871824	0.824554
1915	1,2-dilinoleoyl-GPC (18:2/18:2)	Lipid	Phosphatidylcholine (PC)	52603	LC/MS Pos Late	100008903	2006	782.569	5288075	998-06-1		HMDB08138	1.0025	0.9809	0.9111	1.0321	0.7856	0.94244	0.7546	0.5624	0.8293	0.5074	0.7392	0.579	0.661983	0.7361	0.5363	0.5488	0.6455	0.6026	0.668	0.622883	0.6243	0.5894	0.6261	0.5502	0.6721	0.614164	0.642433	0.778302	0.825429
315	ethylmalonate	Amino Acid	Leucine, Isoleucine and Valine Metabolism	15765	LC/MS Polar	2054	2785	131.035	11756	601-75-2		HMDB00622	1.0897	0.8201	1.4518	1.11	1.1769	1.1297	0.6362	1.0162	0.8674	0.8747	0.8368	0.9403	0.861933	0.9464	1.0512	0.8923	0.9099	1.0426	1.1229	0.994217	1.394	1.1578	1.0787	1.0701	0.9962	1.11517	0.928075	1.12243	0.826841
341	methionine sulfoxide	Amino Acid	Methionine, Cysteine, SAM and Taurine Metabolism	18374	LC/MS Pos Early	100000039	1272	166.053	158980	3226-65-1	C02989	HMDB02005	1.2746	1.7122	1.0564	1.4421	1.3309	1.36324	1.3767	0.5617	0.8247	0.6746	0.923	0.7332	0.848983	1.3682	0.8015	0.719	0.9425	0.7308	0.6513	0.868883	0.5899	0.6387	0.738	0.6862	0.7261	0.707964	0.858933	1.0356	0.829405
95	N6-acetyllysine	Amino Acid	Lysine Metabolism	36752	LC/MS Polar	100001734	2612.6	187.109	92832	692-04-6	C02727	HMDB00206	1.0948	1.2423	1.0808	1.2786	1.1315	1.1656	0.8316	0.8102	0.7705	0.7211	0.6567	0.7443	0.755733	1.0504	0.9138	0.7126	0.7559	0.822	0.8924	0.85785	0.8229	0.6368	0.8287	0.7453	0.7815	0.778842	0.806792	0.972221	0.829844
3470	inosine	Nucleotide	Purine Metabolism, (Hypo)Xanthine/Inosine containing	1123	LC/MS Neg	361	1602.1	267.073	6021	58-63-9	C00294	HMDB00195	0.7119	1.2114	0.9583	1.1923	1.6004	1.13486	0.8505	0.6642	0.647	1.4799	1.1456	1.4176	1.03413	0.5458	0.3966	0.7347	0.4119	0.7596	1.1493	0.666317	1.4204	1.1545	0.4744	0.6025	1.1581	0.912703	0.850225	1.02378	0.830475
1507	laurylcarnitine (C12)	Lipid	Fatty Acid Metabolism(Acyl Carnitine)	34534	LC/MS Pos Late	100001392	1235	344.28	10427569	25518-54-1		HMDB02250	1.0132	0.8216	0.9648	0.5912	0.8156	0.84128	0.4219	0.8001	0.9361	0.7487	0.7951	0.6955	0.7329	0.5792	0.5047	0.6978	0.6061	0.6611	0.5994	0.60805	1.2219	0.8971	0.4845	0.6621	0.7595	0.772192	0.670475	0.806736	0.831096
1802	glycerophosphoethanolamine	Lipid	Phospholipid Metabolism	37455	LC/MS Polar	100001620	3075	214.049	123874	33049-08-0	C01233	HMDB00114	0.78	1.0139	0.8056	1.2536	1.8936	1.14934	0.7358	1.0346	0.784	0.6302	0.7045	1.3088	0.866317	0.9964	1.0681	0.8608	0.6011	0.9336	1.6402	1.0167	0.9948	1.5634	0.7761	1.0036	1.338	1.11543	0.941508	1.13239	0.831437
	X - 23369			49228	LC/MS Neg		2150	188.035					0.7227	1.0017	0.7078	1.0347	0.5957	0.81252	0.6077	0.3979	0.4293	0.4189	0.412	0.4454	0.451867	0.9983	0.7523	0.4932	0.687	0.4755	0.4032	0.634917	0.4446	0.3568	0.5973	0.5002	0.4276	0.493569	0.543392	0.653045	0.83209
153	3-(4-hydroxyphenyl)lactate (HPLA)	Amino Acid	Tyrosine Metabolism	32197	LC/MS Neg	240	1379	181.051	9378	6482-98-0	C03672	HMDB00755	0.6875	0.8266	0.7108	1.1482	0.8518	0.84498	0.6164	0.5442	0.4426	0.5135	0.5944	0.5791	0.548367	0.6141	0.5903	0.5823	0.5384	0.4898	0.5407	0.559267	0.5312	0.3717	0.5387	0.4652	0.4396	0.484278	0.553817	0.664629	0.833272
4	sarcosine	Amino Acid	Glycine, Serine and Threonine Metabolism	1516	LC/MS Pos Early	1023	1280	90.055	1088	107-97-1	C00213	HMDB00271	0.8449	1.2725	0.6125	1.1642	1.1409	1.007	0.6837	0.6603	1.01	0.8338	0.4894	0.5737	0.708483	0.4543	0.5021	0.4864	0.6987	0.5505	0.7912	0.580533	0.6073	0.6787	0.3557	0.4356	0.5811	0.539822	0.644508	0.773411	0.833332
1991	1-oleoyl-2-arachidonoyl-GPE (18:1/20:4)*	Lipid	Phosphatidylethanolamine (PE)	55041	LC/MS Pos Late	100009219	2200	766.538				HMDB09069	1.1987	0.9768	1.1004	2.1508	2.822	1.64974	0.8241	0.824	2.6508	0.8983	1.7571	1.8672	1.47025	0.8491	0.836	1.1966	0.9661	1.8558	1.7269	1.23842	1.5476	3.4317	1.2096	0.9301	1.2359	1.59889	1.35433	1.62431	0.833788
	X - 24697			53125	LC/MS Pos Early		2265.3	258.179					0.8164	0.9899	1.0487	1.2111	0.8412	0.98146	1.6851	0.5145	0.0398	1.5031	0.8901	0.7963	0.904817	0.7555	1.0101	0.6939	0.6657	0.4743	0.488	0.68125	1.1599	1.2274	0.5389	0.5533	1.3535	0.919042	0.793033	0.950251	0.834552
480	gamma-glutamylmethionine	Peptide	Gamma-glutamyl Amino Acid	44872	LC/MS Pos Early	100001313	2640	279.101	7009567	17663-87-5		HMDB29155	1.6245	1.1011	1.0198	0.7548	0.314	0.96284	0.2548	0.2496	0.6899	0.6199	0.5954	0.2755	0.447517	1.1761	0.8639	0.8581	1.3089	0.9528	0.4808	0.9401	0.6591	0.2963	0.9802	0.701	0.6123	0.698167	0.693808	0.830503	0.835407
1977	1-stearoyl-2-linoleoyl-GPE (18:0/18:2)*	Lipid	Phosphatidylethanolamine (PE)	52446	LC/MS Pos Late	100008976	2522	744.554	9546749			HMDB08994	1.8301	1.1776	1.2264	1.8066	1.5287	1.51388	0.6774	0.6561	1.7232	0.7354	1.3162	1.152	1.04338	0.9355	0.8197	0.8747	1.2581	0.9191	1.2682	1.01255	0.8741	1.203	0.8236	0.7826	0.9795	0.945892	1.02797	1.22989	0.835823
1458	butyrylcarnitine (C4)	Lipid	Fatty Acid Metabolism (also BCAA Metabolism)	32412	LC/MS Pos Early	100001054	2860	232.154	439829	25576-40-3	C02862	HMDB02013	2.0197	2.022	1.3629	4.783	2.8944	2.6164	2.2059	2.2141	1.6139	1.6024	0.9086	1.7135	1.70973	1.0215	1.1004	0.9626	1.6327	1.1718	2.5636	1.40877	0.7933	1.3773	1.1164	1.073	0.908	1.11279	1.55925	1.8646	0.83624
2130	1-linoleoyl-GPC (18:2)	Lipid	Lysophospholipid	34419	LC/MS Pos Late	100001395	1465	520.34	11988421		C04100	HMDB10386	1.2683	1.1208	1.0494	1.0152	1.0104	1.09282	0.7966	0.6934	0.9267	0.6306	0.9346	0.7	0.780317	0.9896	0.8221	0.8181	0.8873	0.9096	0.6922	0.85315	0.8679	0.8559	0.8954	0.8068	0.8718	0.858492	0.816733	0.975656	0.837112
1508	myristoylcarnitine (C14)	Lipid	Fatty Acid Metabolism(Acyl Carnitine)	33952	LC/MS Pos Late	100001270	1350	372.311	6426854	18822-89-4		HMDB05066	1.097	0.827	0.9637	0.6867	0.8613	0.88714	0.4256	0.91	0.9682	0.751	0.7964	0.7571	0.76805	0.6624	0.6353	0.7809	0.7209	0.7483	0.8336	0.730233	1.1902	1.0471	0.6963	0.8018	0.941	0.901106	0.749142	0.894123	0.837851
1077	fructose	Carbohydrate	Fructose, Mannose and Galactose Metabolism	577	LC/MS Polar	878	2065	179.056	5984	57-48-7	C00095	HMDB00660	1.4939	0.9566	1.1509	0.6395	0.4222	0.93262	0.35	1.3237	0.8832	1.0712	0.9121	0.9699	0.91835	0.9935	1.5251	0.8009	1.7682	0.9027	1.7597	1.29168	1.0735	2.5165	1.771	1.5768	1.9958	1.70421	1.10502	1.31842	0.838139
473	gamma-glutamylglutamine	Peptide	Gamma-glutamyl Amino Acid	2730	LC/MS Pos Early	1140	1430	276.119	150914	10148-81-9	C05283	HMDB11738	1.2877	0.931	1.1521	0.8861	0.6778	0.98694	0.333	0.6219	0.8723	0.8565	0.7053	0.7004	0.681567	0.8803	0.9058	0.9103	1.0861	1.0148	0.7887	0.931	1.0302	0.9106	0.9756	0.8313	0.9325	0.9352	0.806283	0.96107	0.838943
1241	10-nonadecenoate (19:1n9)	Lipid	Long Chain Fatty Acid	33972	LC/MS Neg	100001277	5780	295.264	5312513	73033-09-7		HMDB13622	0.8099	1.1375	1.5992	1.5818	1.5181	1.3293	0.7356	0.7159	1.8885	1.0658	1.2351	0.9732	1.10235	1.1589	1.1738	1.2702	0.8034	1.3252	1.3186	1.17502	2.2611	1.5661	0.9956	1.2535	1.0556	1.38449	1.13868	1.35689	0.839184
2	N-acetylglycine	Amino Acid	Glycine, Serine and Threonine Metabolism	27710	LC/MS Polar	100001006	1780	116.035	10972	543-24-8		HMDB00532	1.2017	0.9242	1.2681	0.8979	1.5374	1.16586	0.5764	1.5524	1.5707	1.2211	0.7684	1.1991	1.14802	0.8036	1.1403	0.8563	0.905	1.0008	1.3418	1.00797	1.6139	1.2085	1.4625	1.6282	1.4625	1.39726	1.07799	1.28156	0.841155
435	N-acetylputrescine	Amino Acid	Polyamine Metabolism	37496	LC/MS Pos Early	192	2230	131.118	122356	18233-70-0	C02714	HMDB02064	1.393	1.3971	1.3877	0.9942	0.732	1.1808	0.6182	0.9122	1.0401	0.8016	0.4803	0.4927	0.724183	0.9929	1.0579	0.8653	1.0058	1.009	0.7086	0.939917	0.8094	0.6938	0.7601	0.814	0.7644	0.796936	0.83205	0.988868	0.841417
2331	1-(1-enyl-stearoyl)-2-linoleoyl-GPE (P-18:0/18:2)*	Lipid	Plasmalogen	52748	LC/MS Pos Late	100009225	2633	728.559				HMDB11376	2.2515	1.8198	1.5323	1.8549	1.7609	1.84388	0.994	1.0054	1.5844	0.7865	1.8235	1.4579	1.27528	1.6447	1.4516	1.3785	1.4526	1.481	1.3893	1.46628	1.2445	1.7626	1.2506	1.3041	1.4456	1.41228	1.37078	1.62808	0.841963
	X - 18922			46700	LC/MS Neg		4928	299.186					0.3094	0.3457	0.3466	0.3178	0.3973	0.34336	0.2873	0.3132	0.4552	0.3651	0.1787	0.1787	0.296367	0.199	0.2876	0.4124	0.2639	0.4029	0.415	0.330133	0.2912	0.4584	0.4528	0.594	0.2778	0.400722	0.31325	0.372041	0.841977
1535	dihomo-linoleoylcarnitine (C20:2)*	Lipid	Fatty Acid Metabolism(Acyl Carnitine)	57520	LC/MS Pos Late	100015839	1436	452.373					0.6932	0.6113	0.805	0.7139	0.9879	0.76226	0.397	0.6699	0.721	0.5784	0.8121	0.7484	0.654467	0.5392	0.5181	0.6844	0.522	0.5452	0.7398	0.59145	0.9825	1.0235	0.5285	0.5906	0.5819	0.716408	0.622958	0.739334	0.842594
2178	1-oleoyl-GPE (18:1)	Lipid	Lysophospholipid	35628	LC/MS Pos Late	100001569	1554	480.308	9547071	89576-29-4		HMDB11506	1.4059	1.2061	1.1934	1.503	1.2673	1.31514	0.9298	0.8919	1.1002	0.7509	1.2016	1.0618	0.989367	1.1026	1.0858	1.0882	1.0767	1.2018	1.1042	1.10988	1.3092	1.562	0.9747	1.09	1.0001	1.17431	1.04963	1.24473	0.843257
2737	corticosterone	Lipid	Corticosteroids	5983	LC/MS Neg	272	5040	345.207	5753	50-22-6	C02140	HMDB01547	1.523	1.3741	1.8091	1.433	1.3097	1.48978	1.1693	1.4972	0.9517	1.1435	1.2633	1.339	1.22733	1.3973	1.3835	1.2313	1.3238	1.4778	1.0483	1.31033	1.6469	1.1942	1.6756	1.8144	1.4718	1.51887	1.26883	1.50433	0.843456
1615	13-HODE + 9-HODE	Lipid	Fatty Acid, Monohydroxy	37752	LC/MS Neg	100002196	5275	295.228	43013				1.4324	1.4604	1.6989	2.1557	2.1101	1.7715	2.3651	0.6772	3.3036	0.8048	0.7522	0.9892	1.48202	1.287	0.9268	1.0703	0.8481	0.975	0.9224	1.00493	1.9271	1.1008	0.5476	1.5423	0.8716	1.16572	1.24348	1.46861	0.846701
1562	palmitoylcholine	Lipid	Fatty Acid Metabolism (Acyl Choline)	52944	LC/MS Pos Late	100009233	1482	342.337	151731				1.349	1.1	0.899	0.1493	0.1463	0.72872	0.1463	0.781	0.8122	0.4103	1.2615	0.2315	0.607133	1.2833	1.2069	1.0633	0.6171	0.7019	0.2618	0.855717	0.9132	0.6391	1.342	1.2401	1	0.998353	0.731425	0.863536	0.847011
1570	arachidonoylcholine	Lipid	Fatty Acid Metabolism (Acyl Choline)	53261	LC/MS Pos Late	100009332	1390	390.337					1.0292	0.9485	0.8814	0.1267	0.1531	0.62778	0.1267	0.763	0.7197	0.3303	1.0519	0.2873	0.546483	0.9871	1	1.0212	0.6564	0.7644	0.399	0.804683	1.0292	0.7136	1.1885	1.114	0.9517	0.966947	0.675583	0.797364	0.847271
1563	oleoylcholine	Lipid	Fatty Acid Metabolism (Acyl Choline)	53260	LC/MS Pos Late	100009331	1449	368.352					1.4329	1.1176	1.0233	0.2227	0.2227	0.80384	0.2227	0.772	1.1273	0.3032	1.3955	0.2756	0.682717	1.5167	1.3639	1.2796	0.7014	0.6552	0.2736	0.965067	0.9199	0.871	1.6552	1.1988	1.2266	1.13943	0.823892	0.971634	0.847945
2218	1-palmitoyl-GPI* (16:0)	Lipid	Lysophospholipid	35305	LC/MS Neg	100001655	5564	571.289				HMDB61695	1.6533	1.1678	1.0618	0.6452	0.4661	0.99884	0.1976	0.5936	0.5233	0.4568	1.3193	0.3908	0.580233	1.2113	0.9152	0.9347	0.7087	0.6765	1.6926	1.02317	0.7393	0.7268	1.1404	0.7923	0.9253	0.891211	0.8017	0.945026	0.848337
407	N,N,N-trimethyl-alanylproline betaine (TMAP)	Amino Acid	Urea cycle; Arginine and Proline Metabolism	62947	LC/MS Neg	100020217	1596	289.14					1.1336	1.8544	1.178	1.3731	3.0285	1.71352	1.8715	0.4905	0.4602	0.6246	1.3531	2.5256	1.22092	0.958	0.8235	0.6451	0.7511	0.9434	1.9381	1.00987	1.307	1.0947	0.4659	0.8868	0.726	0.915044	1.11539	1.31428	0.84867
2429	palmitoleoyl-linoleoyl-glycerol (16:1/18:2) [1]*	Lipid	Diacylglycerol	54967	LC/MS Pos Late	100010930	2664	608.525				HMDB07132	1.1153	1.7234	1.0698	2.1936	1.904	1.60122	0.3279	0.3279	1.0356	0.3279	1.6929	0.9845	0.782783	0.6412	1.3696	1.2735	1.2484	1.3365	1.0119	1.14685	0.9497	0.7239	0.4155	0.4691	0.3279	0.672158	0.964817	1.13669	0.848796
3469	inosine 5'-monophosphate (IMP)	Nucleotide	Purine Metabolism, (Hypo)Xanthine/Inosine containing	2133	LC/MS Pos Early	362	650	349.054	8582	4691-65-0	C00130	HMDB00175	0.9167	4.8477	2.1408	5.2849	22.3643	7.11088	4.7662	0.1218	0.4033	2.7858	7.6888	13.9703	4.95603	1.0833	0.4389	1.6772	0.7391	3.6904	13.9621	3.5985	4.67	5.2847	0.058	0.7879	3.3486	2.95795	4.27727	5.03442	0.849605
1592	3-hydroxyoctanoate	Lipid	Fatty Acid, Monohydroxy	22001	LC/MS Neg	100000773	3446	159.103	26613	88930-08-9		HMDB01954	1.0986	0.8434	1.4073	0.5864	0.7471	0.93656	0.4968	0.9116	0.5625	0.7365	1.2527	0.8263	0.797733	0.6513	0.5883	0.694	0.6531	0.7816	0.6275	0.665967	1.1733	0.8954	0.5289	0.7779	0.664	0.784244	0.73185	0.860402	0.850591
1388	hexadecanedioate (C16)	Lipid	Fatty Acid, Dicarboxylate	35678	LC/MS Neg	100001614	4615	285.207	10459	505-54-4	C19615	HMDB00672	1.034	0.8651	0.9584	1.1708	1.4465	1.09496	0.4511	1.417	1.6681	1.5393	0.5847	1.0504	1.11843	0.7999	0.706	0.8202	0.8983	0.8471	1.3243	0.8993	1.7166	1.1426	0.7962	1.3368	1.7704	1.27698	1.00887	1.18597	0.850667
2062	1-palmitoyl-2-linoleoyl-GPI (16:0/18:2)	Lipid	Phosphatidylinositol (PI)	52450	LC/MS Pos Late	1528	2730	852.56				HMDB09784	1.6884	1.3723	0.9242	1.1441	1.1902	1.26384	0.8391	0.7097	0.6823	0.6052	1.16	0.8643	0.8101	1.0113	0.86	0.9712	0.9887	0.8482	0.8754	0.9258	0.7918	0.9219	0.617	0.7541	0.6498	0.776733	0.86795	1.02029	0.850692
3709	gamma-tocopherol/beta-tocopherol	Cofactors and Vitamins	Tocopherol Metabolism	52473	LC/MS Pos Late	100008998	2384	416.364					1.9789	1.7139	1.8884	1.3664	1.106	1.61072	0.7513	1.1087	1.3398	0.9985	0.8411	0.8663	0.984283	1.2261	1.3251	0.9311	1.2334	1.0113	1.0918	1.13647	0.8471	0.635	0.8508	0.8066	1.0015	0.879578	1.06038	1.24515	0.851605
1400	3-carboxy-4-methyl-5-pentyl-2-furanpropionate (3-CMPFP)	Lipid	Fatty Acid, Dicarboxylate	61871	LC/MS Neg	100020004	4000	267.124	194501				0.9336	0.9201	0.8866	0.9968	0.9073	0.92888	0.5046	0.8453	0.8294	0.764	0.5372	0.627	0.684583	0.9988	0.8219	1.0012	0.8177	0.8543	0.7748	0.878117	0.9297	0.8701	0.8744	0.919	0.9608	0.905353	0.78135	0.917116	0.851964
1228	margarate (17:0)	Lipid	Long Chain Fatty Acid	1121	LC/MS Neg	891	5731	269.249	10465	506-12-7		HMDB02259	0.8879	1.0517	1.1803	1.3233	1.118	1.11224	0.8619	0.6653	1.407	0.9443	1.1808	1.0183	1.01293	1.102	1.0214	1.0912	0.7464	1.0097	0.9735	0.9907	1.8007	1.203	1.161	1.2318	1.05	1.23953	1.00182	1.17589	0.851967
51	pyroglutamine*	Amino Acid	Glutamate Metabolism	46225	LC/MS Pos Early	100001540	1900	129.066	134508	2353-44-8			1.8862	1.8651	1.8026	2.1916	1.6846	1.88602	1.3177	1.9837	1.9248	1.7251	1.3242	1.0671	1.5571	1.6628	1.658	1.5146	1.7626	1.7164	1.55	1.64407	2.0983	1.7589	2.0445	1.8968	1.7507	1.86554	1.60058	1.87578	0.853288
2334	1-(1-enyl-palmitoyl)-2-arachidonoyl-GPC (P-16:0/20:4)*	Lipid	Plasmalogen	52689	LC/MS Pos Late	100009014	2154	766.575				HMDB11220	0.7979	0.9073	0.8695	0.6314	0.6798	0.77718	0.6584	0.7123	0.4654	0.561	0.6976	0.6844	0.62985	0.588	0.5669	0.4654	0.5564	0.5767	0.5571	0.55175	0.6188	0.5273	0.7639	0.5663	0.6164	0.607408	0.5908	0.692294	0.853394
1279	adrenate (22:4n6)	Lipid	Polyunsaturated Fatty Acid (n3 and n6)	32980	LC/MS Neg	100001193	5678	331.264	5497181	2091-25-0	C16527	HMDB02226	0.8429	0.6537	0.9435	0.957	0.777	0.83482	0.516	0.5042	2.3661	0.8196	0.9578	0.8516	1.00255	0.6287	0.7231	0.8842	0.5892	0.8985	0.8901	0.768967	2.6831	1.1859	0.8267	0.8883	1.0764	1.23823	0.885758	1.03652	0.854547
1103	galactonate	Carbohydrate	Fructose, Mannose and Galactose Metabolism	27719	LC/MS Polar	100001026	3085	195.051	128869	299-28-5	C00880	HMDB00565	2.0796	1.096	1.0168	1.045	0.9199	1.23146	0.8796	1.0566	0.7593	0.4921	0.6191	0.7219	0.754767	0.8769	1.0151	0.8938	0.8856	1.0568	2.0392	1.1279	0.9796	0.8916	0.8287	0.9992	1.0008	0.9713	0.941333	1.10138	0.854685
1224	pentadecanoate (15:0)	Lipid	Long Chain Fatty Acid	1361	LC/MS Neg	980	5521	241.217	13849	1002-84-2;10002-84-2	C16537	HMDB00826	1.1028	1.0922	1.1724	1.4462	1.1834	1.1994	0.9991	0.9453	1.2543	0.9646	1.0934	1.2301	1.08113	1.0202	1.0029	1.11	0.99	1.0734	0.9474	1.02398	1.5448	1.3161	0.9862	1.4956	1.2009	1.26126	1.05256	1.23033	0.855508
398	N2,N5-diacetylornithine	Amino Acid	Urea cycle; Arginine and Proline Metabolism	43591	LC/MS Neg	100004575	1367	215.104	10398396	39825-23-5			1.3756	1.4081	1.7362	1.7075	1.669	1.57928	1.276	0.8657	1.1712	0.9363	1.2218	1.5047	1.16262	1.2879	1.4495	1.301	1.3557	1.2945	1.2128	1.3169	1.6548	1.0915	1.3965	1.2919	1.1266	1.31303	1.23976	1.44616	0.857278
1177	malate	Energy	TCA Cycle	1303	LC/MS Neg	409	615.6	133.014	525	6915-15-7	C00149	HMDB00156	1.7023	1.596	1.4337	2.0036	2.3283	1.81278	2.1092	1.3515	0.8956	1.207	1.2349	1.7652	1.42723	0.8239	0.9532	0.9186	1.0195	1.0554	1.5133	1.04732	1.1493	1.459	0.8546	0.9188	0.9855	1.06909	1.23727	1.44093	0.858662
330	isobutyrylcarnitine (C4)	Amino Acid	Leucine, Isoleucine and Valine Metabolism	33441	LC/MS Pos Early	100001055	2810	232.154	168379	25518-49-4		HMDB00736	0.8322	1.015	0.5451	1.9356	1.8242	1.23042	0.5491	1.4003	0.8054	1.0954	0.4952	0.8516	0.866167	0.403	0.4435	0.431	0.6716	0.5221	1.0492	0.586733	0.3145	0.5201	0.5745	0.4207	0.3507	0.461206	0.72645	0.845813	0.858878
3759	retinal	Cofactors and Vitamins	Vitamin A Metabolism	40807	LC/MS Pos Late	100004088	1666	285.221	638015		C00376	HMDB01358	1.1802	0.9492	0.8778	1.3754	1.7907	1.23466	0.686	0.5011	0.8127	0.7597	1.4017	1.6735	0.97245	0.8531	1.0135	1.0035	0.774	1.0349	1.1577	0.972783	1.5349	0.7386	0.6055	1.3093	1.019	1.03001	0.972617	1.13234	0.858946
2359	1-(1-enyl-stearoyl)-GPE (P-18:0)*	Lipid	Lysoplasmalogen	39271	LC/MS Pos Late	100003001	1649	466.329					1.3433	1.0375	0.9046	0.7534	0.8387	0.9755	0.4938	0.7709	0.8865	0.6292	1.0512	0.5797	0.735217	0.9019	0.8286	0.8373	0.6702	0.7975	0.7437	0.796533	0.8973	0.7509	0.7855	0.6875	0.9282	0.807656	0.765875	0.891578	0.859011
3584	N-acetyl-beta-alanine	Nucleotide	Pyrimidine Metabolism, Uracil containing	37432	LC/MS Neg	100002102	773	130.051	76406	3025-95-4	C01073		0.967	0.9609	0.7894	0.6107	0.7335	0.8123	0.7547	0.7613	0.8298	0.8377	0.704	0.7188	0.767717	0.6012	0.4274	0.5297	0.6949	0.9149	0.6285	0.632767	1.098	1.008	0.6961	0.4976	0.9594	0.815311	0.700242	0.813806	0.860453
4012	betonicine	Xenobiotics	Food Component/Plant	38100	LC/MS Pos Early	100002153	1012	160.097	164642	515-25-3	C08269	HMDB29412	1.7616	1.8378	1.3115	1.9455	1.5821	1.6877	1.2856	1.1541	1.4178	1.069	1.0714	1.1306	1.18808	1.2821	1.3722	1.0832	1.4383	1.1979	1.3656	1.28988	1.3901	1	1.1261	1.2119	1.1179	1.18931	1.23898	1.43851	0.861298
3771	pyridoxal	Cofactors and Vitamins	Vitamin B6 Metabolism	1651	LC/MS Pos Early	491	2343	168.066	1050	65-22-5	C00250	HMDB01545	1.0769	1.0939	1.004	1.1052	0.9572	1.04744	0.6919	0.996	0.6542	0.8546	0.405	0.5598	0.693583	0.7281	0.7482	0.6716	0.9926	0.9913	1.0658	0.866267	0.6486	0.5892	0.8092	0.7239	0.9343	0.761911	0.779925	0.904676	0.862105
979	phosphoenolpyruvate (PEP)	Carbohydrate	Glycolysis, Gluconeogenesis, and Pyruvate Metabolism	597	LC/MS Neg	463	587.3	166.975	1005	10526-80-4	C00074	HMDB00263	0.7794	2.3429	1.0979	3.7723	6.7886	2.95622	3.763	0.3605	0.7547	0.665	2.3153	5.3736	2.20535	1.1834	1.2465	1.4545	0.7097	1.6226	4.0286	1.70755	1.9613	3.8952	0.1902	0.7409	0.9963	1.58191	1.95645	2.26906	0.862228
2322	1-(1-enyl-palmitoyl)-2-oleoyl-GPE (P-16:0/18:1)*	Lipid	Plasmalogen	52477	LC/MS Pos Late	100009005	2600	702.543				HMDB11342	0.9222	0.8718	0.8314	1.219	1.5503	1.07894	0.7066	0.583	1.2717	0.5477	1.1084	1.2952	0.918767	0.7668	0.6234	0.7289	0.6442	0.9753	1.0113	0.79165	0.744	1.8742	0.5728	0.6109	0.8287	0.903708	0.855208	0.991324	0.862693
1382	dodecadienoate (12:2)*	Lipid	Fatty Acid, Dicarboxylate	62276	LC/MS Neg	100020478	5146	195.139					1.655	1.1201	1.7552	0.6533	1.069	1.25052	0.7483	1.3959	1.2757	1.2586	1.7836	1.501	1.32718	1.1599	0.887	1.1955	1.1138	1.2943	0.9918	1.10705	2.6543	1.8673	0.7437	1.4001	1.6528	1.57088	1.21712	1.4107	0.862777
349	2,3-dihydroxy-5-methylthio-4-pentenoate (DMTPA)*	Amino Acid	Methionine, Cysteine, SAM and Taurine Metabolism	62805	LC/MS Neg	100020893	1156	177.023					1.0858	1.0836	0.9979	1.1518	1.064	1.07662	0.7171	0.7325	0.783	0.7264	0.6788	0.7362	0.729	0.8965	0.8455	0.7848	0.8174	0.7636	0.7482	0.809333	0.704	0.6555	0.695	0.7106	0.6624	0.706139	0.769167	0.891379	0.862895
2575	sphingomyelin (d18:0/18:0, d19:0/17:0)*	Lipid	Dihydrosphingomyelins	57473	LC/MS Pos Late	100009027	2362	733.622				HMDB12087	1.0079	0.773	0.9641	0.9688	1.1779	0.97834	0.5067	0.9785	1.3485	0.9103	0.436	0.8	0.83	0.813	0.8714	0.7936	0.7019	0.9257	0.9507	0.842717	0.889	1.29	0.8531	0.7967	1.0893	0.960136	0.836358	0.969238	0.862903
1579	2-hydroxydecanoate	Lipid	Fatty Acid, Monohydroxy	42489	LC/MS Neg	100004089	4840	187.134	21488	5393-81-7			1.2889	1.4932	1.3552	1.4894	1.2039	1.36612	1.0027	0.7072	0.8859	0.7625	0.926	0.9926	0.879483	1.5626	0.852	0.981	1.0373	0.9479	0.8866	1.04457	0.7407	0.892	0.7212	0.9837	0.7906	0.862128	0.962025	1.11412	0.863481
3658	trigonelline (N'-methylnicotinate)	Cofactors and Vitamins	Nicotinate and Nicotinamide Metabolism	32401	LC/MS Pos Early	100001092	1388	138.055	5570	535-83-1	C01004	HMDB00875	3.1587	3.3963	2.9209	3.2428	3.1082	3.16538	2.5616	2.6834	2.967	2.3853	1.9853	1.7361	2.38645	2.9043	2.4936	2.1626	2.8537	2.6057	2.3966	2.56942	2.9962	2.6983	2.4677	2.2367	2.4358	2.56735	2.47793	2.86637	0.864486
	X - 21353			46398	LC/MS Neg		5196	239.166					1.5668	0.9748	2.0052	0.6316	1.143	1.26428	0.6253	1.6998	1.5899	1.7387	1.769	1.7145	1.52287	0.9239	1.0312	1.3689	1.2864	1.421	1.1	1.18857	2.9043	1.9851	1.1805	1.7465	2.2278	1.87213	1.35572	1.5682	0.864503
1158	erythronate*	Carbohydrate	Aminosugar Metabolism	42420	LC/MS Polar	100001320	2186	135.03	2781043	88759-55-1		HMDB00613	1.149	0.9227	1.108	0.9529	1.0385	1.03422	0.867	0.9676	0.8894	0.8577	0.927	0.9234	0.90535	0.9819	1.0681	0.8666	1.0212	0.9897	1.192	1.01992	1.5335	1.3497	1.0322	1.1319	1.0491	1.18605	0.962633	1.11014	0.867131
3731	heme	Cofactors and Vitamins	Hemoglobin and Porphyrin Metabolism	41754	LC/MS Pos Late	100001386	1124	616.176	26945	14875-96-8	C00032	HMDB03178	0.6386	1.0756	0.8967	1.5977	2.245	1.29072	1.1846	0.1392	1.0122	0.7724	1.2694	2.4847	1.14375	0.5129	1.3065	1.0572	0.527	1.1467	1.8668	1.06952	1.3406	2.5671	0.4298	0.7295	1.3531	1.24827	1.10663	1.26949	0.871712
1534	dihomo-linolenoylcarnitine (C20:3n3 or 6)*	Lipid	Fatty Acid Metabolism(Acyl Carnitine)	57521	LC/MS Pos Late	100015840	1392	450.358					1.0203	0.7723	0.9412	0.6837	0.9386	0.87122	0.5314	0.8439	0.7944	0.6404	0.8741	0.7718	0.742667	0.7227	0.5389	0.7607	0.656	0.7683	0.7668	0.702233	1.1969	0.9797	0.5792	0.6209	0.6347	0.785606	0.72245	0.828413	0.872089
1904	1-oleoyl-2-linoleoyl-GPC (18:1/18:2)*	Lipid	Phosphatidylcholine (PC)	52453	LC/MS Pos Late	100008981	2165	784.585					1.2671	1.2947	1.0269	1.1273	1.0523	1.15366	1.0014	0.9256	0.8561	0.7272	0.8616	1.3236	0.94925	0.98	0.7952	0.7668	0.8864	1.0244	0.893	0.890967	0.8877	1.19	0.8468	0.8324	1.0834	0.955211	0.920108	1.05444	0.872607
1167	aconitate [cis or trans]	Energy	TCA Cycle	46173	LC/MS Neg	100001359	580	173.009					1.2272	1.2072	1.2069	1.2679	1.3577	1.25338	0.8405	1.0356	1.0205	1.0765	1.2326	1.4028	1.10142	1.0174	1.3153	1.1437	1.074	1.1218	1.0104	1.11377	1.4677	1.3827	1.2185	1.2439	1.2831	1.28494	1.10759	1.26916	0.872695
66	1-methylhistidine	Amino Acid	Histidine Metabolism	30460	LC/MS Pos Early	100001051	2755	170.092	92105	332-80-9	C01152	HMDB00001	1.1815	0.8655	1.0433	1.3751	0.901	1.07328	1.0618	1.237	1.6216	0.9932	1.0281	1.2008	1.19042	1.0158	0.7466	1.0068	1.638	0.9582	1.1833	1.09145	1.6094	2.1998	1.4318	1.3256	1.5579	1.53599	1.14093	1.30464	0.874522
103	N6,N6,N6-trimethyllysine	Amino Acid	Lysine Metabolism	1498	LC/MS Pos Early	189	2825	189.16	440120	23284-33-5	C03793	HMDB01325	0.7919	1.0342	0.8967	1.3994	1.712	1.16684	0.8291	0.4936	0.7328	0.7301	0.8812	1.6051	0.87865	0.7384	0.8187	0.7866	0.7218	0.931	1.2344	0.871817	0.9248	1.3978	0.4921	0.6562	0.6486	0.831886	0.875233	0.999363	0.875791
1492	acetylcarnitine (C2)	Lipid	Fatty Acid Metabolism(Acyl Carnitine)	32198	LC/MS Pos Early	100000802	2282	204.123	1	5080-50-2	C02571	HMDB00201	1.0461	1.1486	1.2234	1.2366	1.7748	1.2859	0.8	1.1764	1.1358	0.9993	0.9954	1.4337	1.0901	1.0046	1.0007	1.0291	1.1473	1.1662	1.2135	1.09357	1.3067	1.2715	1.1669	1.1748	1.1923	1.20096	1.09183	1.24343	0.878081
395	N-acetylproline	Amino Acid	Urea cycle; Arginine and Proline Metabolism	34387	LC/MS Pos Early	100001334	1695	158.081	322640	1074-79-9			1.4608	1.5403	0.8992	1.9756	0.1799	1.21116	1.7282	0.9504	0.5741	0.1296	1.0437	1	0.904333	0.9607	0.7448	0.7008	1.2199	0.7911	0.6957	0.852167	1.2297	1.1235	0.1296	0.6091	0.7776	0.786944	0.87825	0.999052	0.879083
1498	3-hydroxyhexanoylcarnitine (2)	Lipid	Fatty Acid Metabolism(Acyl Carnitine)	62556	LC/MS Pos Early	100020826	2968	276.181					1.3033	1.031	0.8898	1.1383	1.6085	1.19418	0.8114	0.8279	1.104	0.8786	0.9699	1.5664	1.02637	0.4968	0.8135	0.815	1.2327	0.9206	1.297	0.929267	1.0561	1.7468	0.599	1.039	0.8101	1.03004	0.977817	1.11211	0.879243
	X - 12100			47687	LC/MS Pos Early		2650	221.092					0.7302	1.1864	0.9922	1.5468	1.8671	1.26454	0.7498	0.4519	0.8045	0.753	1.2754	2.3759	1.06842	0.7367	1.0078	0.8687	0.6147	1.0932	1.2198	0.923483	1.1778	1.4216	0.6718	0.8071	0.9644	0.994364	0.99595	1.12945	0.881799
482	gamma-glutamylthreonine	Peptide	Gamma-glutamyl Amino Acid	33364	LC/MS Pos Early	100001314	1750	249.108	76078708	5652-48-2		HMDB29159	0.7978	1.0178	0.8521	0.9822	0.9149	0.91296	0.5199	0.6025	0.6572	0.477	0.822	0.6911	0.628283	0.8962	0.7329	0.6336	0.6546	0.7667	0.6524	0.722733	0.7543	0.3691	0.8188	0.4151	0.6343	0.619056	0.675508	0.766008	0.881856
1554	carnitine	Lipid	Carnitine Metabolism	15500	LC/MS Pos Early	100000007	1978	162.112	10917	461-05-2	C00318	HMDB00062	1.0116	1.1338	1.0242	1.3487	1.4643	1.19652	0.7854	0.7873	0.8394	0.7545	1.1414	1.2512	0.926533	1.2165	1.1211	0.9724	1.1648	1.1082	1.1902	1.12887	0.9147	1.0821	1.3155	1.1826	1.1571	1.13014	1.0277	1.16333	0.883411
4983	6-hydroxyindole sulfate	Xenobiotics	Chemical	48698	LC/MS Neg	100006260	2498	212.002					2.2873	0.852	2.7773	2.7998	1.1281	1.9689	0.2157	0.2157	0.2157	0.2157	0.2157	0.2157	0.2157	2.3354	3.3516	1.8813	2.8532	2.1889	2.37	2.49673	0.7908	0.5976	0.8783	0.8117	1.0269	1.10034	1.35622	1.53462	0.883748
72	trans-urocanate	Amino Acid	Histidine Metabolism	607	LC/MS Pos Early	537	2285	139.05	736715	104-98-3	C00785	HMDB00301	0.5985	1.0236	0.7949	1.6947	1.0057	1.02348	1.6056	0.1227	0.1958	1.1859	0.9943	0.6425	0.791133	0.814	0.5733	0.9857	0.4528	0.8208	0.5878	0.705733	0.5826	0.6068	0.3439	0.7613	1.0176	0.669656	0.748433	0.846568	0.88408
2355	1-(1-enyl-palmitoyl)-GPE (P-16:0)*	Lipid	Lysoplasmalogen	39270	LC/MS Pos Late	100003000	1558	438.298					1.152	0.9544	0.9536	0.9139	0.9017	0.97512	0.4843	0.8786	0.8486	0.702	0.8504	0.865	0.771483	0.8088	0.7237	0.7147	0.6279	0.7786	0.7418	0.732583	0.8816	0.799	0.7406	0.5623	0.6403	0.726064	0.752033	0.850592	0.884129
	X - 22918			52659	LC/MS Neg		743	103.004					0.9914	1.0917	1.4704	1.6979	1.7376	1.3978	1.2701	0.6582	1.2947	0.4564	1.0426	1.8465	1.09475	0.4564	0.9341	0.8653	0.5073	1.141	1.0188	0.820483	0.4564	1.0086	0.4564	0.9742	0.8834	0.766581	0.957617	1.08219	0.884888
416	creatine	Amino Acid	Creatine Metabolism	27718	LC/MS Pos Early	1221	1947	132.077	586	57-00-1	C00300	HMDB00064	0.9125	1.2383	0.8695	1.1033	1.9974	1.2242	1.321	0.3637	0.363	0.7267	1.0996	1.6267	0.916783	0.9075	0.7404	0.8922	0.8222	1.0053	1.4447	0.968717	1.1927	1.0402	0.4775	0.8591	0.8946	0.905469	0.94275	1.06483	0.885349
1165	citrate	Energy	TCA Cycle	1564	LC/MS Neg	1124	582	191.02	311	77-92-9	C00158	HMDB00094	1.2541	1.322	1.2388	1.3452	1.3376	1.29954	1.1231	1.1443	1.082	1.1161	1.2509	1.3242	1.17343	1.0191	1.1869	1.1368	0.9987	1.1307	1.0013	1.07892	1.4885	1.1924	1.2557	1.1973	1.2139	1.23779	1.12617	1.26866	0.887686
1260	tetradecadienoate (14:2)*	Lipid	Polyunsaturated Fatty Acid (n3 and n6)	62850	LC/MS Neg	100020343	5292	223.17	5312409	39039-37-7		HMDB00560	1.0354	0.7775	1.1922	0.7636	0.928	0.93934	0.5156	1.2152	1.1543	1.1272	1.1931	1.0539	1.04322	0.7057	0.6483	0.8736	0.8597	1.0197	0.8351	0.823683	1.9467	1.3117	0.5354	1.0857	1.2714	1.16243	0.93345	1.05089	0.888251
1798	glycerophosphorylcholine (GPC)	Lipid	Phospholipid Metabolism	15990	LC/MS Pos Early	100000269	672	258.11	71920	28319-77-9	C00670	HMDB00086	1.0694	1.0893	0.8598	0.9684	0.9627	0.98992	0.6612	1.0063	0.8091	0.7844	1.1495	0.8757	0.881033	1.0817	1.0041	0.9336	0.9154	0.9539	1.0021	0.9818	0.9303	1.1305	1.11	1.3473	1.1297	1.10493	0.931417	1.04743	0.889243
3587	3-(3-amino-3-carboxypropyl)uridine*	Nucleotide	Pyrimidine Metabolism, Uracil containing	62924	LC/MS Neg	100001426	1369	344.11	171198	52745-94-5			0.821	0.6776	0.9553	0.618	0.8033	0.77504	0.4883	1	0.6091	0.9191	0.6648	0.6171	0.7164	0.7988	0.4738	0.6178	0.6615	0.5933	0.6241	0.628217	0.8265	1.0265	0.6895	0.671	0.5802	0.736986	0.672308	0.756013	0.889281
1231	stearate (18:0)	Lipid	Long Chain Fatty Acid	1358	LC/MS Neg	439	5872	283.264	5281	57-11-4	C01530	HMDB00827	0.9292	1.0428	1.125	1.0387	1.0498	1.0371	0.9955	0.8391	0.9749	0.9708	1.0883	0.9275	0.966017	1.0325	0.9487	0.8628	0.8368	0.9991	0.9919	0.9453	1.4902	1.2138	0.9317	1.0475	1.0416	1.11168	0.955658	1.07439	0.889488
98	N2,N6-diacetyllysine	Amino Acid	Lysine Metabolism	48455	LC/MS Neg	100006124	1604	229.119	91827	499-86-5			1.6549	1.8836	1.4009	1.8774	1.6307	1.6895	1.7066	0.948	1.0759	0.885	1.3217	1.0786	1.1693	1.4679	1.1717	1.0057	1.0533	0.9943	0.876	1.09482	0.7308	0.6126	0.9528	0.7844	0.9308	0.851036	1.13206	1.27027	0.891196
	X - 21607			46674	LC/MS Neg		4529	167.108					1.2263	1.2812	1.5475	0.6749	0.4804	1.04206	0.9121	0.6001	0.6066	0.4804	0.4804	1.1637	0.707217	0.9031	1.3752	0.9336	1.3643	1.5975	0.9722	1.19098	0.4804	1.3086	0.7645	1.6093	1.1721	1.08765	0.9491	1.06485	0.891296
2606	sphingosine	Lipid	Sphingosines	17747	LC/MS Pos Late	297	1393	300.29	5353955	123-78-4	C00319	HMDB00252	0.7186	1.1449	0.7587	1.5509	1.7832	1.19126	1.0496	0.3294	0.5915	0.4555	1.4691	1.5318	0.904483	0.8086	0.694	0.7216	0.4156	1.0406	1.4386	0.853167	0.8409	1.1587	0.2232	0.6461	0.9594	0.780244	0.878825	0.985752	0.891527
230	N-formylanthranilic acid	Amino Acid	Tryptophan Metabolism	43549	LC/MS Polar	100004561	900	164.035	101399	3342-77-6	C05653	HMDB04089	1.2884	1.4336	1.775	2.7103	1.9768	1.83682	0.4954	0.3716	0.4418	0.5084	0.7171	0.7692	0.550583	2.1179	2.1649	1.7132	1.8359	2.1363	2.8122	2.13007	0.9097	1.2476	0.7558	0.8485	1.1168	1.16808	1.34032	1.50245	0.892094
1	glycine	Amino Acid	Glycine, Serine and Threonine Metabolism	58	LC/MS Pos Early	340	1375	76.0393	750	56-40-6	C00037	HMDB00123	0.9285	1.0036	0.9879	1.0585	1.3664	1.06898	0.9409	1.1072	0.9109	1.0743	0.6652	1.0958	0.965717	0.8564	0.8335	0.7567	0.8677	0.8288	0.9815	0.8541	1.1125	0.9648	0.9358	0.9853	0.9491	0.966933	0.909908	1.01796	0.893858
16	threonine	Amino Acid	Glycine, Serine and Threonine Metabolism	1284	LC/MS Pos Early	564	1514	120.066	6288	72-19-5	C00188	HMDB00167	0.7658	0.9391	0.8212	0.962	1.038	0.90522	0.5032	0.5208	0.6286	0.5833	0.6403	0.6738	0.591667	0.9267	0.8881	0.6069	0.8817	0.7563	0.7048	0.794083	0.594	0.4919	0.7393	0.6492	0.5998	0.644714	0.692875	0.774967	0.89407
2213	1-stearoyl-GPG (18:0)	Lipid	Lysophospholipid	34437	LC/MS Neg	100001462	5816	511.304					0.7575	0.7319	1.2751	0.5574	0.6986	0.8041	0.5066	0.2534	0.5183	0.6452	0.8971	0.371	0.531933	0.635	0.8323	0.633	0.2534	0.7013	1.0577	0.68545	0.5008	0.5788	1.0668	0.2534	0.2534	0.556442	0.608692	0.680271	0.894778
3553	orotidine	Nucleotide	Pyrimidine Metabolism, Orotate containing	35172	LC/MS Polar	100001416	2250	287.052	92751	314-50-1		HMDB00788	0.8942	0.7526	0.9996	0.9018	1.2441	0.95846	0.7458	0.7653	0.7103	0.6715	0.6627	1.0477	0.767217	0.7809	0.7558	0.6545	0.5378	0.7325	0.8691	0.721767	0.7777	1.0184	0.5235	0.6194	0.5719	0.705444	0.744492	0.831952	0.894873
1024	arabonate/xylonate	Carbohydrate	Pentose Metabolism	48255	LC/MS Polar	100006115	2700	165.04					1.2256	0.6348	0.9065	0.9646	0.9012	0.92654	0.8466	1.1098	0.6924	0.737	0.6736	1.0968	0.859367	0.851	0.8105	0.5081	0.9604	0.5907	1.294	0.835783	0.8103	1.5232	0.6585	1.022	0.9477	0.966247	0.847575	0.946394	0.895584
4262	methyl glucopyranoside (alpha + beta)	Xenobiotics	Food Component/Plant	46144	LC/MS Pos Early	100005864	832	212.113					1.4202	1.2694	1.4259	1.5491	1.2732	1.38756	0.9981	1.2131	1.0577	1.0019	1.5487	1.325	1.19075	1.5576	1.3552	1.236	1.4109	1.3234	1.2088	1.34865	1.457	1.2921	1.8968	1.0065	1.6855	1.44776	1.2697	1.41766	0.895631
3641	nicotinamide	Cofactors and Vitamins	Nicotinate and Nicotinamide Metabolism	594	LC/MS Pos Early	432	1942	123.055	936	98-92-0	C00153	HMDB01406	0.93	0.9836	0.7736	1.5131	1.7983	1.19972	1.1203	1.3226	1.063	0.8585	0.8485	1.5393	1.12537	0.6403	0.808	0.782	0.5556	0.8354	1.5695	0.865133	0.863	1.361	0.7932	0.9408	1.3106	1.02229	0.99525	1.111	0.895811
1004	ribonate (ribonolactone)	Carbohydrate	Pentose Metabolism	27731	LC/MS Polar	100001007	2425	165.04	5460677	5336-08-03	C01685	HMDB00867	1.0213	0.7483	0.9787	0.9464	0.9453	0.928	0.7411	0.9407	0.6941	0.7203	0.6711	0.8451	0.768733	0.8348	0.9687	0.7903	1.0672	0.7669	1.3005	0.954733	0.8174	1.3808	0.7355	0.9508	1.1041	0.990556	0.861733	0.959278	0.898315
1225	palmitate (16:0)	Lipid	Long Chain Fatty Acid	1336	LC/MS Neg	424	5618	255.233	985	57-10-3	C00249	HMDB00220	1.0967	0.9979	1.0754	1.2584	1.1134	1.10836	0.8407	0.8555	1.6014	0.8226	1.0935	1.2287	1.07373	0.9561	0.9925	1.0487	0.9671	1.0051	1.0043	0.995633	1.6573	1.2604	0.7063	1.3885	1.1629	1.19517	1.03468	1.15177	0.898345
1637	9,10-DiHOME	Lipid	Fatty Acid, Dihydroxy	38399	LC/MS Neg	179	5180	313.238	9966640	263399-34-4	C14828	HMDB04704	1.2944	1.1129	1.0694	1.3182	1.2508	1.20914	1.3584	0.7146	1.1915	0.9048	1.0043	1.1565	1.05502	1.1389	0.7674	1.0411	0.9637	1.0026	1.0669	0.996767	1.4963	1.124	0.5745	1.1092	1.1422	1.07383	1.02589	1.14148	0.898735
4898	S-(3-hydroxypropyl)mercapturic acid (HPMA)	Xenobiotics	Chemical	44552	LC/MS Neg	100004568	1576	220.065	3371179	23127-40-4			2.1132	2.2782	1.7082	2.8146	1.871	2.15704	1.3467	1.0887	0.7476	0.8462	2.1888	0.8413	1.17655	1.7122	1.7193	1.477	2.4239	1.3981	1.3391	1.67827	0.8856	0.8244	0.9434	0.8705	0.909	1.01853	1.42741	1.58778	0.898994
1636	12,13-DiHOME	Lipid	Fatty Acid, Dihydroxy	38395	LC/MS Neg	62	5137	313.238	10236635	263399-35-5	C14829	HMDB04705	1.5946	1.712	1.5092	1.621	1.6862	1.6246	1.7594	0.8889	0.8267	1.1211	1.3125	1.3904	1.2165	1.4406	0.9912	1.3963	1.1308	1.221	1.274	1.24232	1.3102	1.3227	0.517	1.1037	1.1535	1.10824	1.22941	1.36642	0.899731
4082	genistein sulfate*	Xenobiotics	Food Component/Plant	62061	LC/MS Neg	100020207	3616	349.002					3.3224	4.9771	3.9363	3.9037	4.5244	4.13278	2.4496	2.2901	8.0682	1.8885	1.9902	2.9113	3.26632	3.3275	2.5582	2.145	2.5099	2.2873	2.0994	2.48788	1.6876	1.4694	3.0425	2.5261	2.3143	2.25463	2.8771	3.19371	0.900866
	X - 11787			33132	LC/MS Pos Early		2319	148.097					1.4124	1.3904	1.2755	1.3334	1.2335	1.32904	0.8776	1.1874	1.184	1.2222	1.1412	0.9946	1.10117	1.1876	1.2947	1.1701	1.293	1.1509	1.1775	1.2123	1.2438	1.2733	1.1939	1.2323	1.2713	1.23782	1.15673	1.28343	0.901284
258	3-indoxyl sulfate	Amino Acid	Tryptophan Metabolism	27672	LC/MS Neg	100000467	2222.2	212.002	10258	2642-37-7		HMDB00682	5.7443	4.0715	6.6719	6.4964	4.0187	5.40056	0.0106	0.0067	0.0038	0.0048	0.0022	0.0047	0.00546667	8.5977	8.4943	7.0694	8.2409	7.0808	6.8037	7.71447	2.1543	1.7055	2.5651	2.3576	2.4913	3.16471	3.85997	4.28264	0.901306
1209	caproate (6:0)	Lipid	Medium Chain Fatty Acid	32489	LC/MS Neg	926	2713.7	115.076	8892	142-62-1	C01585	HMDB00535	1.0001	1.27	1.1106	1.4363	1.3939	1.24218	1.1925	0.9144	0.8522	0.943	1.1993	1.2701	1.06192	0.7486	0.886	0.9046	0.8771	1.0097	1.1489	0.92915	0.9966	1.1753	0.6827	1.0696	0.9436	0.966158	0.995533	1.10417	0.901613
2221	1-stearoyl-GPI (18:0)	Lipid	Lysophospholipid	19324	LC/MS Neg	100000656	5794	599.32		796963-93-4		HMDB61696	1.8919	0.994	1.2895	0.5335	0.3281	1.0074	0.2277	0.9165	0.6873	0.6802	1.4851	0.643	0.7733	1.4253	1.3153	1.2193	0.9767	0.8837	2.3664	1.36445	0.9227	1.0828	1.8024	1.463	1.5322	1.36126	1.06888	1.18433	0.902515
1551	3-hydroxypalmitoylcarnitine	Lipid	Fatty Acid Metabolism(Acyl Carnitine)	61839	LC/MS Pos Late	100019800	1380	416.337					1.1022	0.8188	1.0174	0.9757	1.1847	1.01976	0.5063	0.961	0.8849	0.7305	0.9957	1.0854	0.860633	0.5582	0.8179	0.8841	0.6469	0.9681	1.3008	0.862667	1.0043	1.2568	0.6496	0.7852	0.7607	0.886544	0.86165	0.953152	0.904
224	kynurenine	Amino Acid	Tryptophan Metabolism	15140	LC/MS Pos Early	100000265	2739	209.092	161166	2922-83-0	C00328	HMDB00684	1.7034	1.2745	1.299	1.226	1.3707	1.37472	0.9158	1.1689	1.5124	1.1573	1.7946	1.2937	1.30712	1.0193	1.0084	1.2465	0.9916	1.1373	1.0367	1.0733	1.4924	1.3963	1.4535	0.9212	1.2119	1.2581	1.19021	1.31641	0.904132
1515	3-hydroxyoleoylcarnitine	Lipid	Fatty Acid Metabolism(Acyl Carnitine)	61840	LC/MS Pos Late	100019801	1406	442.353					1.1183	1.139	1.3909	1.2481	1.5999	1.29924	0.7139	1.1449	1.0458	0.9666	1.2506	1.5032	1.10417	0.8225	1.0786	1.1278	0.7908	1.0142	1.3804	1.03572	1.332	1.3191	0.8281	0.8219	1.0681	1.06749	1.06994	1.18336	0.904153
2500	N-palmitoyl-sphingosine (d18:1/16:0)	Lipid	Ceramides	44877	LC/MS Pos Late	1518	2893	538.519	5283564	24696-26-2		HMDB04949	1.0004	0.7962	0.7469	0.8773	0.9996	0.88408	0.576	0.4057	0.7498	0.4085	0.7103	0.778	0.604717	0.6381	0.6694	0.5589	0.689	0.7	0.7312	0.664433	0.5118	0.7808	0.2672	0.3589	0.5333	0.519406	0.634575	0.701743	0.904284
1461	propionylcarnitine (C3)	Lipid	Fatty Acid Metabolism (also BCAA Metabolism)	32452	LC/MS Pos Early	100001162	2590	218.139	107738	17298-37-2	C03017	HMDB00824	1.1315	1.3262	0.966	2.0676	2.451	1.58846	1.0934	1.3717	0.8808	1.0404	0.8098	1.5085	1.11743	0.7708	0.9764	0.7431	1.6582	1.2789	1.3923	1.13662	0.5465	0.9766	1.1983	0.8973	0.6603	0.902603	1.12703	1.24553	0.904855
	X - 23890			49792	LC/MS Neg		2254	336.073					0.9643	0.8173	0.5454	0.7706	0.7033	0.76018	0.245	0.8781	0.421	0.529	0.5	0.4917	0.5108	0.3559	0.485	0.3844	0.61	0.4421	0.7128	0.498367	0.3548	0.5263	0.2367	0.2367	0.2708	0.353944	0.504583	0.557062	0.905793
1544	margaroylcarnitine (C17)*	Lipid	Fatty Acid Metabolism(Acyl Carnitine)	57512	LC/MS Pos Late	100004054	1424	414.358		106182-29-0		HMDB06210	0.7876	0.8071	1.0056	0.8848	0.947	0.88642	0.611	0.7994	1.1879	0.837	1.0646	0.8394	0.889883	0.7473	0.6608	1.0865	0.5621	1.0123	1.0399	0.851483	1.2268	1.2692	1.0438	0.832	0.9857	1.03483	0.870683	0.960625	0.906371
	X - 15469			46640	LC/MS Pos Late		785	304.212					1.2383	1.2595	1.6051	0.9809	1.84	1.38476	1.1125	1.2021	0.9351	0.811	1.2643	1.6426	1.16127	0.8758	0.9195	0.9717	0.7765	1.1336	1.6075	1.04743	1.3553	1.6752	0.5466	0.6878	1	1.05206	1.10435	1.21841	0.906388
1962	1-palmitoyl-2-linoleoyl-GPE (16:0/18:2)	Lipid	Phosphatidylethanolamine (PE)	42449	LC/MS Pos Late	100001870	2275	716.522	9546747			HMDB05322	1.6443	1.2987	1.1544	1.9036	1.4647	1.49314	0.6743	0.7634	3.5549	0.6614	1.1641	1.1048	1.32048	0.8652	0.803	0.9762	0.9732	0.8771	1.0982	0.93215	0.9692	1.3331	0.8962	0.7955	1.0128	0.989825	1.12632	1.24148	0.907235
283	3-methylcrotonylglycine	Amino Acid	Leucine, Isoleucine and Valine Metabolism	31940	LC/MS Pos Early	100001149	1980	158.081	169485	33008-07-0		HMDB00459	1.354	1.7297	1.3828	1.6105	1.0781	1.43102	0.6054	0.8489	1.5768	1.0139	0.6391	0.6749	0.893167	1.8014	1.2655	0.9183	1.425	0.8583	1.1265	1.2325	0.9269	0.4462	1.1415	0.7417	0.9709	0.90995	1.06283	1.17048	0.908028
	X - 22162			47417	LC/MS Pos Early		960	150.058					1.3152	1.1259	1.3846	1.4105	1.0311	1.25346	0.6426	1.0013	1.1756	1.0554	1.2159	0.9247	1.00258	1.0424	1.3839	1.2018	1.4417	1.2676	1.0817	1.23652	1.4445	1.302	1.1376	1.1505	0.9987	1.21164	1.11955	1.23255	0.908322
1961	1-palmitoyl-2-oleoyl-GPE (16:0/18:1)	Lipid	Phosphatidylethanolamine (PE)	19263	LC/MS Pos Late	1526	2509	718.538	5283496	26662-94-2		HMDB05320	1.4051	1.1879	1.178	2.9633	3.139	1.97466	1.1468	0.7661	4.8989	0.941	1.7825	2.2234	1.95978	1.018	0.9669	1.2565	1.2528	1.8187	2.3256	1.43975	1.3085	4.2998	1.1515	0.8633	1.5253	1.76469	1.69977	1.86968	0.909124
1578	2-hydroxyoctanoate	Lipid	Fatty Acid, Monohydroxy	22036	LC/MS Neg	100000743	3736.8	159.103	94180	617-73-2		HMDB02264	1.0155	1.3324	1.0758	1.3627	0.9894	1.15516	0.9215	0.6462	0.7539	0.7051	0.7111	0.7032	0.740167	1.1058	0.7504	0.7939	0.9901	0.7406	0.8177	0.866417	0.499	0.6371	0.4659	0.6246	0.5709	0.610653	0.803292	0.882906	0.909827
1965	1-palmitoyl-2-arachidonoyl-GPE (16:0/20:4)*	Lipid	Phosphatidylethanolamine (PE)	52464	LC/MS Pos Late	100008990	2198	740.522	9546800			HMDB05323	1.2653	1.0014	1.0815	1.5457	1.6537	1.30952	0.642	0.8172	2.4443	0.7952	1.3976	1.1613	1.2096	0.8127	0.7876	1.028	0.9986	1.1595	1.3468	1.0222	1.1759	2.0102	0.9367	0.7739	0.941	1.14332	1.1159	1.22642	0.909885
1919	1-linoleoyl-2-arachidonoyl-GPC (18:2/20:4n6)*	Lipid	Phosphatidylcholine (PC)	52710	LC/MS Pos Late	100009131	1969	806.569				HMDB08147	0.7817	0.6972	0.8293	0.8039	0.8048	0.78338	0.5499	0.5006	0.7328	0.3995	0.9849	0.6981	0.6443	0.6935	0.6274	0.5271	0.6744	0.7325	0.7273	0.6637	0.7043	0.8067	0.5745	0.5857	0.5806	0.652583	0.654	0.717982	0.910887
39	N-acetylasparagine	Amino Acid	Alanine and Aspartate Metabolism	33942	LC/MS Pos Early	100001257	785	175.071	99715	4033-40-3		HMDB06028	1.1914	1.0138	1.2525	1.176	1.0023	1.1272	0.943	0.9436	0.935	0.85	1.011	0.9987	0.946883	1.0021	0.8615	0.8217	0.8618	0.8827	0.9011	0.888483	1.0013	0.8397	0.8815	0.8809	0.8269	0.886464	0.917683	1.00683	0.911456
1497	hexanoylcarnitine (C6)	Lipid	Fatty Acid Metabolism(Acyl Carnitine)	32328	LC/MS Pos Early	100000781	3358	260.186	6426853	6920-35-0		HMDB00705	1.1308	1.0935	1.1581	1.7315	1.594	1.34158	0.9382	1.3865	1.1027	0.9397	1.2681	1.3648	1.16667	0.8899	0.7069	0.8029	0.9724	1.002	1.2668	0.94015	1.1871	1.1988	0.645	0.8696	0.9544	0.965842	1.05341	1.15371	0.913061
276	isovalerylglycine	Amino Acid	Leucine, Isoleucine and Valine Metabolism	35107	LC/MS Neg	100001452	1950	158.082	546304	16284-60-9		HMDB00678	1.6118	1.9916	1.1475	2.8487	1.5173	1.82338	1.5413	0.7663	1.5511	1.1297	0.8832	0.5967	1.07805	1.7952	1.4572	0.9333	1.8164	0.989	1.2191	1.36837	0.6971	0.7232	0.7618	0.8465	0.7344	0.855228	1.22321	1.3393	0.913316
1743	N-stearoyltaurine	Lipid	Endocannabinoid	39730	LC/MS Neg	100003240	5782	390.268	168274	63155-80-6			0.7727	1.0343	1.6459	0.9988	0.9223	1.0748	0.4888	0.7327	0.9015	1.3173	1.3498	0.8781	0.9447	0.8826	0.9199	0.9976	0.6026	0.9972	0.8606	0.87675	1.0012	0.8976	1.3351	0.7635	0.6389	0.918842	0.910725	0.996821	0.91363
481	gamma-glutamylphenylalanine	Peptide	Gamma-glutamyl Amino Acid	33422	LC/MS Pos Early	100000491	2992	295.129	111299	7432-24-8		HMDB00594	0.9976	1.0024	0.7799	0.8385	0.9151	0.9067	0.776	0.6783	0.7892	0.6481	0.6797	0.6496	0.703483	0.6342	0.6332	0.6303	0.825	0.7824	0.5648	0.678317	0.6901	0.603	0.5471	0.5017	0.606	0.604369	0.6909	0.755535	0.914452
1275	linolenate (18:3n3 or 3n6)	Lipid	Polyunsaturated Fatty Acid (n3 and n6)	34035	LC/MS Neg	100001337	5450	277.217	5280934		C06426	HMDB03073	1.2173	1.088	1.2905	1.3608	1.3102	1.25336	0.8858	0.8704	3.3225	0.9032	1.0961	1.4566	1.42243	1.0892	1.0044	1.1674	1.0848	1.072	1.0917	1.08492	2.3836	1.7262	0.6199	1.6826	1.4164	1.4856	1.25367	1.36948	0.915438
381	3-amino-2-piperidone	Amino Acid	Urea cycle; Arginine and Proline Metabolism	62853	LC/MS Pos Early	100020361	2065	115.087	5200225	1892-22-4		HMDB00323	0.7079	0.9713	0.8363	0.9898	1.0195	0.90496	0.8494	0.5749	0.8612	0.5161	0.4854	0.517	0.634	0.8021	0.9931	0.7587	0.7604	1.0069	0.7507	0.845317	0.705	0.5248	0.7257	0.5773	0.8798	0.709653	0.739658	0.807306	0.916205
4848	sulfate*	Xenobiotics	Chemical	46960	LC/MS Neg	100002528	616	96.9601	1118	14808-79-8	C00059	HMDB01448	1.0679	0.884	1.13	0.7889	0.8046	0.93508	0.6593	0.6979	0.8702	0.7999	0.9339	0.7933	0.792417	0.9764	0.8535	0.8994	0.8812	0.9915	0.9562	0.926367	0.9588	0.9173	0.8297	0.9443	1.0668	0.940544	0.859392	0.937812	0.916379
1267	docosapentaenoate (DPA; 22:5n3)	Lipid	Polyunsaturated Fatty Acid (n3 and n6)	32504	LC/MS Neg	100001181	5571	329.249	6441454	2234-74-4	C16513	HMDB06528	0.9182	0.7622	0.9925	1.0075	0.9335	0.92278	0.4169	0.5646	3.0906	0.709	1.1158	0.9733	1.14503	0.6529	0.727	0.8892	0.678	0.8399	0.7545	0.756917	1.8315	1.372	0.7524	1.0977	1.1031	1.15227	0.950975	1.03752	0.916581
3668	pantothenate (Vitamin B5)	Cofactors and Vitamins	Pantothenate and CoA Metabolism	1508	LC/MS Pos Early	1024	1667	220.118	6613	137-08-6	C00864	HMDB00210	0.9153	0.8007	0.7237	0.8602	1.0087	0.86172	0.7278	0.8886	0.6911	0.5615	0.2708	0.9913	0.688517	0.5618	0.6737	0.5484	0.9073	0.6884	0.9677	0.72455	0.551	0.723	0.5993	0.6484	0.8318	0.679675	0.706533	0.770698	0.916745
1175	fumarate	Energy	TCA Cycle	1643	LC/MS Polar	330	3084	115.004	444972	100-17-8	C00122	HMDB00134	1.7382	1.4976	1.5464	1.9271	2.0168	1.74522	2.1632	1.2675	0.8934	1.0687	1.2452	2.0076	1.44093	1.0134	0.9871	0.869	0.8772	1.2458	1.8876	1.14668	1.2817	1.3895	0.9118	0.6916	1.0307	1.07533	1.29381	1.41028	0.917415
1505	5-dodecenoylcarnitine (C12:1)	Lipid	Fatty Acid Metabolism(Acyl Carnitine)	61769	LC/MS Pos Late	100016069	1135	342.264				HMDB13326	1.5487	1.1865	1.4346	0.9236	1.2653	1.27174	0.7232	1.3115	1.8792	0.9519	1.2868	1.2679	1.23675	0.9879	0.8718	1.2303	1.088	1.1539	1.2077	1.08993	1.892	1.5027	0.86	1.0121	1.217	1.26229	1.16334	1.26701	0.918176
484	gamma-glutamyltyrosine	Peptide	Gamma-glutamyl Amino Acid	2734	LC/MS Pos Early	1102	2518	311.124	94340	7432-23-7		HMDB11741	0.7683	1.0984	0.7177	0.9921	0.9922	0.91374	0.6434	0.5288	0.4999	0.4701	0.7867	0.6881	0.602833	0.906	0.7778	0.8103	0.7893	0.7082	0.5463	0.756317	0.6774	0.4145	0.6169	0.5135	0.4133	0.565319	0.679575	0.73953	0.918929
1528	octadecenedioylcarnitine (C18:1-DC)*	Lipid	Fatty Acid Metabolism(Acyl Carnitine)	61865	LC/MS Pos Late	100005996	1180	456.332		251981-06-3			1.3124	1.4548	1.3572	1.4226	1.6931	1.44802	0.9439	1.1552	3.1346	0.7721	0.8928	1.259	1.3596	1.249	1.1926	1.3056	1.1144	1.1421	1.1895	1.19887	1.7137	1.1376	1.0561	1.4439	1.4504	1.33343	1.27923	1.39072	0.919833
984	glycerate	Carbohydrate	Glycolysis, Gluconeogenesis, and Pyruvate Metabolism	1572	LC/MS Polar	1052	2070.4	105.019	752	600-19-1	C00258	HMDB00139	0.8129	0.9393	0.973	0.93	0.9922	0.92948	1.0456	0.6447	0.9054	0.8544	0.8218	1.0166	0.881417	0.9558	1.08	0.8346	0.8874	1.0078	1.1686	0.989033	1.2055	1.3472	0.8269	1.0253	1.2246	1.10309	0.935225	1.01628	0.920239
2586	sphingomyelin (d17:1/14:0, d16:1/15:0)*	Lipid	Sphingomyelins	62152	LC/MS Pos Late	100020276	1950	661.528					0.2714	0.2077	0.2949	0.2077	0.394	0.27514	0.2077	0.2077	0.322	0.2077	0.2833	0.2077	0.23935	0.2498	0.2583	0.2077	0.2077	0.2077	0.2144	0.224267	0.2077	0.2664	0.2077	0.2277	0.2339	0.227944	0.231808	0.251542	0.921548
3617	5,6-dihydrothymine	Nucleotide	Pyrimidine Metabolism, Thymine containing	1418	LC/MS Pos Early	158	1280	129.066	93556	696-04-8	C00906	HMDB00079	1.1239	0.6981	0.7479	0.488	0.479	0.70738	0.4005	0.3103	0.3103	0.7733	1.0466	1.1024	0.657233	0.5024	0.4707	0.5223	0.5867	0.5992	0.6673	0.5581	0.8464	0.6745	0.6388	0.6377	0.3103	0.610967	0.607667	0.659173	0.921862
347	S-adenosylhomocysteine (SAH)	Amino Acid	Methionine, Cysteine, SAM and Taurine Metabolism	42382	LC/MS Neg	197	1832.4	383.114	439155	979-92-0	C00021	HMDB00939	0.6227	1.4217	0.8782	2.2716	2.6706	1.57296	1.2873	0.7895	1.3762	0.8313	0.9847	2.1717	1.24012	0.6178	0.5725	0.7443	0.4632	0.9248	2.0197	0.890383	0.7816	1.278	0.1936	0.5591	0.7198	0.737081	1.06525	1.15502	0.922278
	X - 11861			47655	LC/MS Neg		4636	229.145					1.6481	1.4332	1.4257	1.2707	0.9148	1.3385	1.0516	0.8655	1.1595	1.0333	1.1088	1	1.03645	1.7419	0.4447	1.254	1.186	0.8866	1.2541	1.12788	1.1895	0.7263	0.5984	1.0386	1.3671	1.00796	1.08217	1.17323	0.922381
42	glutamine	Amino Acid	Glutamate Metabolism	53	LC/MS Pos Early	563	1291	147.076	5961	56-85-9	C00064	HMDB00641	0.9823	0.9682	1.0266	1.0198	1.0857	1.01652	0.5813	0.9188	0.8522	0.9822	0.8617	0.9424	0.856433	0.8755	0.9629	0.8148	1.0174	1.0466	1.1574	0.9791	0.9229	1.0503	0.9826	0.9519	0.9526	0.973233	0.917767	0.994877	0.922493
1604	5-hydroxyhexanoate	Lipid	Fatty Acid, Monohydroxy	31938	LC/MS Neg	100001148	1267	131.071	170748	44843-89-2		HMDB00525	0.9533	1.1109	0.6417	0.8709	0.9073	0.89682	0.5464	1.1817	0.8066	0.9371	0.7293	0.8184	0.836583	0.627	0.7979	0.7452	0.6726	0.4362	0.8633	0.690367	0.9542	1.0369	0.4921	0.7026	0.637	0.752194	0.763475	0.824507	0.925977
236	picolinate	Amino Acid	Tryptophan Metabolism	1512	LC/MS Pos Early	1022	910	124.039	1018	98-98-6	C10164	HMDB02243	0.7215	0.7511	0.6106	1.2425	1.1901	0.90316	0.5735	1.1249	1.1509	1.1026	0.5609	0.8518	0.8941	0.5746	0.8473	0.608	0.7689	0.6635	0.7536	0.70265	0.7768	0.6366	1.0356	0.8535	0.9218	0.821158	0.798375	0.862159	0.926018
1582	2-hydroxypalmitate	Lipid	Fatty Acid, Monohydroxy	35675	LC/MS Neg	100001579	5511.2	271.228	92836	764-67-0		HMDB31057	1.1757	0.906	1.0694	0.8514	0.8043	0.96136	0.6591	0.9208	0.8082	0.9413	1.2961	0.8657	0.9152	0.9079	0.8381	1.0117	0.7448	0.9108	0.7979	0.868533	1.1288	1.1054	0.8062	0.8904	0.9602	0.959922	0.891867	0.960641	0.928408
2177	2-stearoyl-GPE (18:0)*	Lipid	Lysophospholipid	41220	LC/MS Neg	100003901	6350	480.31				HMDB11129	1.5353	0.6964	0.6199	0.9942	0.813	0.93176	0.6764	0.6942	1.2223	0.4991	1.1695	0.8552	0.852783	0.5233	0.6336	1.0058	0.5023	0.6537	0.8384	0.69285	0.8725	1.0351	0.672	0.5986	0.5203	0.731892	0.772817	0.831826	0.929061
2064	1-palmitoyl-2-arachidonoyl-GPI (16:0/20:4)*	Lipid	Phosphatidylinositol (PI)	52467	LC/MS Pos Late	100008993	2567	876.56				HMDB09789	1.0481	0.7509	0.7539	0.734	0.8804	0.83346	0.4833	0.5816	0.6295	0.4986	0.9952	0.6994	0.647933	0.7349	0.7115	0.7311	0.8474	0.8325	0.7641	0.77025	0.7104	1.0197	0.4782	0.708	0.4642	0.691792	0.709092	0.762626	0.929803
1226	palmitoleate (16:1n7)	Lipid	Long Chain Fatty Acid	33447	LC/MS Neg	452	5475	253.217	445638	373-49-9	C08362	HMDB03229	1.535	1.3577	1.6642	2.1882	1.9665	1.74232	0.8317	1.0785	3.3523	1.0416	1.3781	1.9897	1.61198	1.3744	1.4871	1.7801	1.4722	1.6481	1.7023	1.57737	2.2055	2.1226	0.6552	2.0636	1.4959	1.68669	1.59468	1.71451	0.930107
367	hypotaurine	Amino Acid	Methionine, Cysteine, SAM and Taurine Metabolism	590	LC/MS Polar	358	2763.4	108.012	107812	300-84-5	C00519	HMDB00965	0.9618	1.0625	1.0082	1.059	1.6659	1.15148	1.1754	0.7746	0.6804	0.6517	0.7304	1.0192	0.838617	1.1955	0.9611	1.0324	0.7149	1.2576	1.218	1.06325	0.8829	0.9957	0.7335	0.8976	0.7804	0.892225	0.950933	1.02185	0.930597
	X - 23593			49469	LC/MS Pos Early		1531	191.102					0.9708	0.9503	0.9211	1.0153	1.0175	0.975	0.7872	0.908	0.8765	0.8947	1.0768	0.9724	0.919267	0.7316	0.7352	0.7283	0.9358	0.7921	0.6982	0.7702	0.9122	0.9809	0.7841	0.8244	0.7678	0.839933	0.844733	0.907467	0.93087
1161	N6-carboxymethyllysine	Carbohydrate	Advanced Glycation End-product	36713	LC/MS Pos Early	100001768	2500	205.118	123800	5746-04-03			1.1761	1.2584	1.1974	1.4976	1.5013	1.32616	1	1.0136	1.157	0.8869	1.2106	1.3559	1.104	1.1552	1.1854	1.0152	1.0708	1.2052	1.037	1.11147	1.106	1.0469	1.0364	1.0568	0.9648	1.05373	1.10773	1.18994	0.930912
	X - 24699			53127	LC/MS Pos Early		2402	241.154					0.5546	0.8444	0.8454	1.0518	1.6116	0.98156	0.7454	0.8097	0.592	0.6391	0.9716	1.3055	0.843883	0.659	0.7923	0.7175	0.5529	0.7823	1.0642	0.761367	0.825	1.0284	0.6313	0.6967	0.5119	0.742444	0.802625	0.862002	0.931117
3566	5,6-dihydrouridine	Nucleotide	Pyrimidine Metabolism, Uracil containing	61833	LC/MS Neg	100001425	1119	245.078	94312	5627-05-04			0.8296	0.8434	1.1035	0.8525	0.8026	0.88632	0.5965	0.8259	0.8257	0.8829	0.9414	0.709	0.7969	0.8882	0.9412	0.9547	0.916	0.9948	0.6934	0.89805	1.1697	0.9159	0.908	0.941	0.7675	0.933358	0.847475	0.909839	0.931456
125	1-carboxyethylphenylalanine	Amino Acid	Phenylalanine Metabolism	62566	LC/MS Neg	100020419	2844	236.093					1.6558	1.6889	1.2512	2.4524	1.5462	1.7189	2.9065	0.8879	0.8248	1.0065	0.9399	0.8813	1.24115	1.046	0.7562	0.797	1.0091	0.8616	0.972	0.906983	0.6432	0.5854	0.5151	0.5506	0.3128	0.585681	1.07407	1.15229	0.932115
	X - 12101			47642	LC/MS Pos Early		2700	164.074					0.4397	0.3219	0.8414	0.7881	0.7988	0.63798	0.3821	1.2171	0.8068	1.0223	0.5783	0.9054	0.818667	0.6836	0.8964	0.7506	0.8882	0.8961	1.0034	0.85305	1.3178	1.185	1.0461	1.1768	1.3388	1.15292	0.835858	0.895452	0.933448
410	argininate*	Amino Acid	Urea cycle; Arginine and Proline Metabolism	57461	LC/MS Pos Early	100002769	2150	176.103	160437	157-07-3		HMDB03148	0.5649	0.6436	0.3255	1	0.8638	0.67956	0.3611	0.5731	0.5179	0.2545	0.4416	0.2956	0.4073	0.5547	0.4078	0.44	0.539	0.4939	0.5792	0.502433	0.1996	0.1996	0.3294	0.2018	0.3364	0.294872	0.454867	0.487216	0.933604
	X - 20587			47839	LC/MS Pos Early		2873	279.133					0.915	0.8155	0.9175	0.7245	0.7433	0.82316	0.4197	0.86	0.7155	0.823	0.7522	0.4914	0.676967	0.8425	0.7492	0.7673	0.6603	0.8096	0.6791	0.751333	1	0.7036	0.813	0.5779	0.3882	0.705672	0.71415	0.764416	0.934242
1170	isocitric lactone	Energy	TCA Cycle	54724	LC/MS Polar	100009239	2970	173.009	98259	4702-32-3			1.5154	1.1072	1.5596	1.6316	1.6929	1.50134	1.635	1.3647	0.9839	0.8828	1.0422	1.5118	1.23673	1.3489	1.6092	1.0085	1.1403	1.5633	1.8034	1.41227	1.7757	1.5448	1.0168	1.0643	1.1891	1.33383	1.3245	1.41758	0.934336
45	N-acetylglutamine	Amino Acid	Glutamate Metabolism	33943	LC/MS Pos Early	100001253	845	189.087	182230	2490-97-3	C02716	HMDB06029	1.3901	1.287	1.3135	1.397	1.3188	1.34128	0.8174	1.4107	1.0393	1.024	1.2223	1.2195	1.1222	0.8728	1.0239	1.0017	1.0171	1.1088	1.5014	1.08762	1.1876	0.9983	1.055	0.9794	0.8236	1.02192	1.10491	1.1816	0.935095
1585	2-hydroxyarachidate*	Lipid	Fatty Acid, Monohydroxy	61700	LC/MS Neg	100019892	5990	327.29	5225199				1.7189	1.238	1.6271	0.8942	1.2286	1.34136	1.1747	1.4064	1.5544	0.9708	2.1933	0.901	1.36677	0.7695	1.1952	1.1879	1.155	1.3775	0.9809	1.111	1.9531	1.3835	0.86	1.2729	1.2665	1.30783	1.23888	1.3246	0.935291
5	dimethylglycine	Amino Acid	Glycine, Serine and Threonine Metabolism	5086	LC/MS Pos Early	806	1104	104.071	673	1118-68-9	C01026	HMDB00092	0.9275	0.9623	0.7517	0.929	0.8437	0.88284	0.6386	0.9229	1	1	0.5863	0.6628	0.801767	0.6308	0.6836	0.7228	0.7238	0.7089	0.847	0.719483	0.7911	0.7136	0.7567	0.7232	0.7529	0.742831	0.760625	0.812835	0.935768
141	N-acetyltyrosine	Amino Acid	Tyrosine Metabolism	32390	LC/MS Neg	100001104	1680	222.077	68310	537-55-3		HMDB00866	1.1553	1.5233	1.0025	1.7786	1.6925	1.43044	1.0267	0.8799	0.7792	1.0734	0.7384	1.18	0.946267	1.2885	1.1401	0.9975	1.0304	0.8439	0.9543	1.04245	0.6991	0.3879	0.9668	0.6903	0.3747	0.693542	0.994358	1.06199	0.936315
	X - 24665			53093	LC/MS Neg		4398	361.202					0.7039	1.0282	1.4875	1.3761	1.3903	1.1972	0.5751	1.1972	1.4152	0.955	0.1111	1.4426	0.949367	1.4697	1.4444	1.1081	1.0498	1.2127	1.0525	1.22287	1.2395	0.8378	1.1224	1.2213	1.0526	1.11608	1.08612	1.15664	0.939028
2378	1-linolenoylglycerol (18:3)	Lipid	Monoacylglycerol	34393	LC/MS Neg	100001435	6214	277.217	53480978	124151-74-2		HMDB11569	1.1586	1.3437	1.4991	0.9458	1.2866	1.24676	1.4961	1.0961	2.0084	0.997	1.6998	0.9365	1.37232	0.9893	0.8097	1.003	1.3686	0.9594	0.8593	0.998217	1.984	1.9992	0.9573	0.8558	0.8671	1.27694	1.18527	1.26185	0.93931
434	5-methylthioadenosine (MTA)	Amino Acid	Polyamine Metabolism	1419	LC/MS Pos Early	212	2752	298.097	439176	2457-80-9	C00170	HMDB01173	0.716	1.0122	0.9047	1.3626	2.0732	1.21374	0.999	1.0704	0.8261	0.7549	0.8264	1.7441	1.03682	0.6742	0.7077	0.7771	0.6508	0.8267	1.5785	0.869167	1.001	1.3098	0.4048	0.5605	0.7326	0.812978	0.952992	1.01336	0.940429
3496	adenine	Nucleotide	Purine Metabolism, Adenine containing	554	LC/MS Pos Early	880	2221	136.062	190	73-24-5	C00147	HMDB00034	0.638	0.741	0.6945	1.0104	1.051	0.82698	0.2953	1.0647	1.1932	1.2463	0.9628	1.1538	0.986017	0.6985	0.4547	0.6677	0.5393	0.8708	1.4302	0.776867	1.0758	1.0729	0.8663	1.0845	1.4033	1.04661	0.881442	0.936796	0.940911
1503	decanoylcarnitine (C10)	Lipid	Fatty Acid Metabolism(Acyl Carnitine)	33941	LC/MS Pos Late	100001251	1130	316.248	10245190	1492-27-9		HMDB00651	0.9101	0.8698	1.0122	0.8575	0.9931	0.92854	0.5335	0.9538	0.8904	0.646	0.9774	0.9399	0.8235	0.6381	0.4381	0.8026	0.607	0.8106	0.7967	0.682183	0.9663	0.8796	0.3825	0.5901	0.5233	0.670664	0.752842	0.799602	0.941521
	X - 13553			47959	LC/MS Neg		1407	263.023					0.9856	0.8607	0.7995	1.0144	0.9407	0.92018	0.6984	0.7573	0.8293	0.6885	0.4792	0.7648	0.702917	0.8038	0.6866	0.5756	0.7552	0.6818	0.7209	0.703983	0.6039	0.4348	0.552	0.6498	0.4836	0.571347	0.70345	0.745764	0.943261
2587	sphingomyelin (d18:1/14:0, d16:1/16:0)*	Lipid	Sphingomyelins	42463	LC/MS Pos Late	100004328	1998	675.544	11433862			HMDB12097	0.8792	0.6907	0.9638	0.7711	0.9271	0.84638	0.4775	1.0362	0.8569	0.8194	0.7081	0.6784	0.76275	0.828	0.7743	0.6607	0.6425	0.7729	0.785	0.7439	0.9021	0.9061	0.6706	0.6627	0.6155	0.75015	0.753325	0.798265	0.943703
2558	glycosyl ceramide (d18:1/23:1, d17:1/24:1)*	Lipid	Hexosylceramides (HCER)	57448	LC/MS Pos Late	100015751	3667	796.666					0.781	0.5686	0.9377	0.2489	0.3773	0.5827	0.2489	0.3783	1.1002	0.8708	0.9886	0.2489	0.639283	1	0.6582	0.8469	0.5074	0.2489	0.2489	0.58505	1.1765	1.3668	0.3801	0.5258	0.2489	0.713858	0.612167	0.648279	0.944295
	X - 15666			47800	LC/MS Pos Early		2755	221.092					0.7736	1.0976	1.0144	1.2448	1.6386	1.1538	0.7558	0.4875	0.9032	1.0237	1.1501	1.9055	1.03763	0.788	1.348	0.8194	0.6099	1.0468	1.2266	0.973117	0.9858	1.3593	0.8386	0.6983	0.9895	0.974103	1.00537	1.06395	0.944944
2118	2-palmitoyl-GPC* (16:0)*	Lipid	Lysophospholipid	35253	LC/MS Neg	100001562	6215	570.341	15061532			HMDB61702	0.9075	0.947	0.9763	1.667	0.6457	1.0287	0.5676	0.7309	0.6271	0.7431	1.8193	1.8113	1.04988	1.1801	1.6391	1.6898	0.716	1.408	0.9085	1.25692	1.0544	0.7358	1.3987	2.4343	1.5813	1.41024	1.1534	1.21947	0.945822
1618	14-HDoHE/17-HDoHE	Lipid	Fatty Acid, Monohydroxy	53034	LC/MS Neg	100009278	5296	343.228					2.0042	1.1647	1.5849	0.8261	0.801	1.27618	0.5175	0.9976	4.7581	0.7548	0.8905	0.3551	1.37893	1.0441	0.9581	1.2941	0.6526	0.8249	0.6152	0.898167	2.2226	0.9496	0.9342	1.0175	0.7645	1.13109	1.13855	1.20364	0.945925
1500	octanoylcarnitine (C8)	Lipid	Fatty Acid Metabolism(Acyl Carnitine)	33936	LC/MS Pos Late	100001247	950	288.217	123701	3671-77-0	C02838	HMDB00791	1.087	1.0538	1.2719	0.9885	1.2763	1.1355	0.7175	1.0833	0.9312	0.7353	1.3099	1.1761	0.992217	0.8177	0.6234	0.9378	0.9491	0.9978	1.0786	0.900733	1.1531	1.0722	0.5585	0.8087	0.6979	0.865189	0.946475	1.00034	0.946149
475	gamma-glutamylhistidine	Peptide	Gamma-glutamyl Amino Acid	18245	LC/MS Pos Early	1235	2740	285.119	7017195	37460-15-4			1.2451	0.9844	1.0156	0.8576	0.8149	0.98352	0.7223	0.7445	0.7681	0.7936	0.9563	0.7245	0.784883	0.8054	0.875	0.9227	0.9662	0.9786	0.8091	0.892833	0.913	0.8713	0.6787	0.685	0.6954	0.789372	0.838858	0.886446	0.946316
1135	glucuronate	Carbohydrate	Aminosugar Metabolism	15443	LC/MS Polar	100000257	3233.3	193.035	444791	207300-70-7	C00191	HMDB00127	1.0884	0.9365	1.0878	0.9362	0.8847	0.98672	0.6577	1.0072	1.3387	0.7399	0.7606	0.7417	0.8743	0.9972	0.9431	0.7823	0.73	0.7903	0.8586	0.85025	1.0028	0.8088	0.8875	0.6277	0.8329	0.834992	0.862275	0.910856	0.946665
1506	cis-4-decenoylcarnitine (C10:1)	Lipid	Fatty Acid Metabolism(Acyl Carnitine)	38178	LC/MS Pos Late	100002259	1057	314.233		98930-66-6			1.5078	1.3646	1.8604	0.8165	0.9167	1.2932	0.8875	1.0876	1.3099	0.8702	1.8895	1.2876	1.22205	1.3571	0.972	1.0428	1.3127	1.4013	1	1.18098	1.9216	1.288	0.9845	1.0439	1.048	1.2445	1.20152	1.26885	0.946935
1518	myristoleoylcarnitine (C14:1)*	Lipid	Fatty Acid Metabolism(Acyl Carnitine)	48182	LC/MS Pos Late	100006051	1316	370.295	90659872	889848-55-9			1.6026	1.296	1.6291	0.9139	1.3039	1.3491	0.7388	1.2373	1.7433	1.0415	1.5294	1.3461	1.27273	1.1458	1.0339	1.28	1.0012	1.2675	1.1291	1.14292	1.5322	1.3947	0.9199	1.0327	1.1697	1.19869	1.20782	1.27389	0.948137
2592	sphingomyelin (d18:1/17:0, d17:1/18:0, d19:1/16:0)	Lipid	Sphingomyelins	52615	LC/MS Pos Late	100008920	2312	717.591		121999-64-2			1.0839	0.9707	1.2806	0.9954	1.3188	1.12988	0.6532	1.1088	1.3901	1.1448	0.9542	1.2993	1.09173	1.2398	1.1066	1.2111	1.0696	1.2178	1.1307	1.1626	1.3959	1.4655	1.2724	1.1606	1.017	1.24567	1.12717	1.18777	0.948975
2127	1-oleoyl-GPC (18:1)	Lipid	Lysophospholipid	48258	LC/MS Pos Late	100001272	1540	522.355	16081932	19420-56-5		HMDB02815	1.2616	1.0724	1.0888	1.0865	0.9284	1.08754	0.7871	0.8868	1.0771	0.8266	1.3243	0.9704	0.978717	1.1441	1.1044	1.1021	1.1332	1.1963	1.0699	1.125	1.2089	1.3804	0.9581	1.0092	1.0866	1.12803	1.05186	1.10779	0.949513
307	2-methylbutyrylcarnitine (C5)	Amino Acid	Leucine, Isoleucine and Valine Metabolism	45095	LC/MS Pos Early	100001509	3050	246.17	6426901	31023-25-3		HMDB00378	0.999	1.0941	1.3751	1.9849	1.6737	1.42536	1.6221	1.0845	1.6673	1.2434	1.3877	1.2351	1.37335	0.7201	0.6976	0.676	0.8416	1.1212	0.7009	0.7929	0.8056	0.8982	0.8797	0.8675	0.8889	0.855467	1.08312	1.14041	0.949765
2084	1-oleoyl-2-arachidonoyl-GPI (18:1/20:4) *	Lipid	Phosphatidylinositol (PI)	54994	LC/MS Pos Late	100010951	2568	902.575				HMDB09844	0.6508	0.4203	0.6418	0.5016	0.5715	0.5572	0.461	0.4139	0.4114	0.3905	0.8883	0.5748	0.523317	0.5398	0.4908	0.4731	0.7295	0.6661	0.6239	0.5872	0.7014	0.9908	0.4244	0.5594	0.4075	0.611783	0.555258	0.584492	0.949985
2585	sphingomyelin (d18:2/24:2)*	Lipid	Sphingomyelins	57479	LC/MS Pos Late	100015789	2215	809.653					0.9931	0.9345	0.9398	0.8039	0.8984	0.91394	0.743	1.0069	0.826	0.9008	0.8031	0.9053	0.864183	0.8205	0.8295	0.8377	0.757	0.786	0.7983	0.804833	0.9659	0.9631	0.7972	0.7883	0.7326	0.841989	0.834508	0.877964	0.950504
68	N-acetylhistidine	Amino Acid	Histidine Metabolism	33946	LC/MS Pos Early	100001293	2065	198.087	75619	39145-52-3	C02997	HMDB32055	1.6584	1.6087	1.1923	1.6936	1.306	1.4918	0.9244	1.2763	1.3976	1.1396	0.8879	0.9424	1.0947	1.0253	1.0703	0.9461	1.0272	0.9779	1.1682	1.03583	0.7227	0.6499	0.8583	0.5932	0.6292	0.748189	1.06527	1.11999	0.951136
2589	sphingomyelin (d17:1/16:0, d18:1/15:0, d16:1/17:0)*	Lipid	Sphingomyelins	52433	LC/MS Pos Late	100006314	2082	689.559		121999-58-4			1.1823	0.842	1.0003	0.9997	1.1154	1.02794	0.751	1.0967	1.2152	0.8386	0.7842	1.1228	0.968083	1.156	0.9686	0.9281	1.0768	0.9136	1.0264	1.01158	1.0123	1.3312	0.9688	0.9498	1.0448	1.05308	0.989833	1.04051	0.951296
2389	2-palmitoleoylglycerol (16:1)*	Lipid	Monoacylglycerol	52432	LC/MS Neg	100008953	6016	253.217				HMDB11565	1.8107	1.3454	1.0186	0.5991	1.307	1.21616	1.8797	0.4872	2.1818	0.8121	0.9951	0.6683	1.1707	1	0.4872	0.4872	0.5409	0.4872	0.4872	0.581617	0.4872	1.0655	0.4872	0.4872	0.6082	0.619486	0.876158	0.917823	0.954605
980	pyruvate	Carbohydrate	Glycolysis, Gluconeogenesis, and Pyruvate Metabolism	48990	LC/MS Polar	823	1083	87.0088	1060	127-17-3	C00022	HMDB00243	1.3921	1.1424	1.2772	0.8905	0.9387	1.12818	0.8683	1.0005	0.9677	0.7529	0.9425	0.9599	0.9153	1.3736	1.2081	0.9838	1.1671	1.2161	0.8038	1.12542	1.1457	0.7772	1.0764	1.1339	0.7814	1.00667	1.02036	1.06742	0.955907
269	4-methyl-2-oxopentanoate	Amino Acid	Leucine, Isoleucine and Valine Metabolism	22116	LC/MS Neg	100000551	2170	129.056	70	816-66-0	C00233	HMDB00695	0.9577	1.1732	0.9901	1.2779	1.3224	1.14426	1.1654	0.4615	0.7764	0.6884	1.3138	1.3055	0.951833	0.833	1.2038	0.8355	0.9957	1.0058	1.0901	0.993983	0.8534	1.1103	0.5554	1.0719	0.7549	0.889981	0.972908	1.01712	0.956532
	X - 16087			47988	LC/MS Neg		4143	443.157					1.03	0.9574	1.0053	1.1466	1.1328	1.05442	0.6132	1.1551	1.2355	1.0938	0.7364	1.0634	0.9829	1.2694	1.1847	1.1384	1.0735	1.115	0.9783	1.12655	1.1621	0.9947	1.2435	1.2301	1.1463	1.15054	1.05472	1.10248	0.956683
1511	palmitoleoylcarnitine (C16:1)*	Lipid	Fatty Acid Metabolism(Acyl Carnitine)	53223	LC/MS Pos Late	100009406	1357	398.326	71464547				1.6957	1.3434	1.4401	1.2263	2.2409	1.58928	0.723	1.4207	1.8074	1.122	1.2395	1.916	1.37143	1.0025	1.1444	1.3758	1.2762	1.3904	1.7574	1.32445	1.3223	1.5233	0.8582	0.9975	1.3401	1.22764	1.34794	1.40846	0.957032
3644	nicotinamide riboside	Cofactors and Vitamins	Nicotinate and Nicotinamide Metabolism	33013	LC/MS Pos Early	100001310	2040	255.098	439924	1341-23-7	C03150	HMDB00855	0.2884	0.635	0.2884	1.0195	1.1421	0.67468	0.49	1.266	0.5491	0.2884	0.2884	0.7283	0.6017	0.2884	0.6099	0.4453	0.2884	0.4529	0.9177	0.500433	0.2884	0.9897	0.2884	0.2884	0.5047	0.476672	0.551067	0.575676	0.957251
1211	caprylate (8:0)	Lipid	Medium Chain Fatty Acid	32492	LC/MS Neg	932	4362	143.108	379	124-07-2	C06423	HMDB00482	0.6716	0.7789	1.043	0.5629	0.8342	0.77812	0.8164	0.6889	0.5169	0.8322	0.957	0.7357	0.75785	0.6143	0.6529	0.8265	0.4588	0.5618	0.5498	0.610683	0.8329	0.638	0.6418	0.7181	0.4595	0.650164	0.684267	0.714142	0.958166
353	cystathionine	Amino Acid	Methionine, Cysteine, SAM and Taurine Metabolism	15705	LC/MS Pos Early	310	2270	223.075	439258	535-34-2	C02291	HMDB00099	1.1499	0.8959	0.8619	1.0207	0.923	0.97028	0.9535	0.9793	0.8911	0.867	0.7276	0.7781	0.8661	0.7803	0.632	0.7857	0.7527	0.8849	0.777	0.768767	0.7625	0.75	0.6464	0.6128	0.8679	0.734728	0.817433	0.852504	0.958862
2229	1-arachidonoyl-GPI* (20:4)*	Lipid	Lysophospholipid	34214	LC/MS Neg	100001654	5482	619.289				HMDB61690	1.0918	0.9987	1.0501	0.81	0.6837	0.92686	0.6435	0.6365	0.7268	0.6179	1.221	0.7069	0.758767	1.1442	1.1977	1.0855	0.7963	0.9392	1.1824	1.05755	1.0827	0.94	0.9507	0.9601	0.8022	0.965542	0.908158	0.946201	0.959794
4970	1,2,3-benzenetriol sulfate (2)	Xenobiotics	Chemical	48762	LC/MS Neg	100006374	1709	204.981					0.6605	1.3209	0.4145	2.0029	1	1.07976	0.4009	0.4009	0.4009	0.4009	0.4009	0.4009	0.4009	2.9981	2.1301	0.9558	2.2145	2.1711	0.5397	1.83488	0.8275	0.7045	0.422	2.6109	1.0981	1.24965	1.11789	1.1647	0.959808
81	histamine	Amino Acid	Histidine Metabolism	1574	LC/MS Pos Early	354	3035	112.087	774	51-45-6	C00388	HMDB00870	0.9501	0.92	1.3921	1.3268	1.2191	1.16162	0.6437	0.6107	0.7724	0.8589	1.5987	1.1654	0.941633	1.2172	0.9376	1.1634	1.0586	1.8174	1.5179	1.28535	2.0975	0.8093	0.58	1.2593	0.9125	1.15733	1.11349	1.15947	0.960343
3471	hypoxanthine	Nucleotide	Purine Metabolism, (Hypo)Xanthine/Inosine containing	3127	LC/MS Neg	171	1291.2	135.031	790	68-94-0	C00262	HMDB00157	0.6373	1.0017	0.7461	1.2012	1.4918	1.01562	0.9863	0.5946	0.5118	0.7233	0.7987	1.2829	0.816267	0.6065	0.5597	0.7488	0.4692	0.6933	0.9983	0.6793	0.6846	0.8068	0.208	0.3981	0.4585	0.539217	0.747783	0.777418	0.96188
3532	7-methylguanine	Nucleotide	Purine Metabolism, Guanine containing	35114	LC/MS Pos Early	100001456	2175	166.072	11361	578-76-7	C02242	HMDB00897	0.8348	1.0075	0.9177	0.7822	0.7785	0.86414	0.5605	0.7428	0.7148	0.7656	0.7821	0.5789	0.690783	0.9305	0.8629	0.8071	0.7103	0.9925	0.6317	0.8225	0.8959	0.5526	0.8383	0.6335	0.5101	0.708817	0.756642	0.786478	0.962063
117	6-oxopiperidine-2-carboxylate	Amino Acid	Lysine Metabolism	43231	LC/MS Neg	100004499	965	142.051	3014237	34622-39-4		HMDB61705	1.2259	2.0322	1.0002	1.602	1.0955	1.39116	1.4862	1.3344	0.9015	1.0744	0.8608	0.9833	1.10677	1.3351	1.2942	0.9447	1.6373	1.738	0.8698	1.30318	1.354	1.1195	1.0949	0.9171	0.8837	1.11206	1.20497	1.25161	0.962738
	X - 24765			54703	LC/MS Pos Early		1800	83.022					0.9387	1.1154	1.0947	1.1127	0.8669	1.02568	0.7797	0.9508	1.1515	0.8981	1.0916	0.7961	0.944633	1.1435	1.1083	1.1256	0.9337	1.1597	0.9378	1.0681	1.1544	0.8702	1.3073	0.8726	1.1156	1.0647	1.00637	1.04519	0.962855
	X - 24813			54841	LC/MS Neg		1286	202.048					0.817	1.0205	0.9705	1.0395	0.8994	0.94938	0.6291	0.6826	0.7691	0.7829	0.8306	0.7518	0.741017	1.1077	0.9795	0.8691	0.8187	0.8204	0.6676	0.877167	0.7728	0.5046	0.8238	0.7507	0.648	0.729511	0.809092	0.839446	0.963841
375	arginine	Amino Acid	Urea cycle; Arginine and Proline Metabolism	1638	LC/MS Pos Early	231	2825	175.119	232	1119-34-2	C00062	HMDB00517	0.9356	1.0441	0.8267	0.9126	0.8525	0.9143	0.6647	0.4054	0.3076	0.6165	0.8738	0.7403	0.601383	0.9884	1.0313	0.871	1.0116	0.9145	0.8018	0.936433	0.6035	0.572	0.6968	0.6072	0.6527	0.678106	0.768908	0.796203	0.965719
1853	1-palmitoyl-2-dihomo-linolenoyl-GPC (16:0/20:3n3 or 6)*	Lipid	Phosphatidylcholine (PC)	52454	LC/MS Pos Late	100008985	2199	784.585					0.9472	0.7937	0.8909	0.7969	0.8301	0.85176	0.6464	0.6596	0.7724	0.6097	1.0528	0.7038	0.740783	0.7814	0.7484	0.7689	0.8784	0.8709	0.8913	0.823217	0.8686	0.9165	0.5844	0.708	0.6986	0.766553	0.782	0.809156	0.966439
3472	xanthine	Nucleotide	Purine Metabolism, (Hypo)Xanthine/Inosine containing	3147	LC/MS Neg	1004	910	151.026	1188	69-89-6	C00385	HMDB00292	0.903	1.192	1.0393	1.2299	1.3353	1.1399	1.2058	0.9872	0.8476	0.9027	1.075	1.1567	1.02917	1.0012	0.9988	1.04	0.7206	0.8876	0.8706	0.9198	1.1309	1.0255	0.5767	0.7824	0.8034	0.873117	0.974483	1.00651	0.968182
1193	malonylcarnitine	Lipid	Fatty Acid Synthesis	37059	LC/MS Pos Early	100001526	2086	248.113	22833583	853728-01-5		HMDB02095	0.7198	1.0402	0.8616	1.4047	2.2941	1.26408	1.193	0.6787	0.6686	0.6705	1.3664	3.2459	1.30385	0.5738	1.0772	0.8735	0.6176	0.8963	1.358	0.8994	0.9957	1.8767	0.4893	0.7237	1.0796	1.01073	1.10162	1.13741	0.968541
83	1-methyl-4-imidazoleacetate	Amino Acid	Histidine Metabolism	32350	LC/MS Pos Early	100001208	2064	141.066	75810	2625-49-2	C05828	HMDB02820	0.714	0.7629	0.7902	0.828	0.7746	0.77394	0.4327	1.0503	0.7617	0.5991	0.3146	0.387	0.5909	0.7642	0.815	0.7384	0.9497	0.7266	0.7161	0.785	0.7882	0.5208	0.6608	0.5735	0.5516	0.64665	0.68795	0.710295	0.968541
368	taurine	Amino Acid	Methionine, Cysteine, SAM and Taurine Metabolism	2125	LC/MS Polar	512	2120	124.007	1123	107-35-7	C00245	HMDB00251	1.0168	1.1561	1.0625	1.077	1.7862	1.21972	1.0388	1.3652	0.8711	0.7582	1.0033	1.4706	1.08453	1.0699	1.0327	0.9014	0.8413	1.0011	1.4601	1.05108	1.1894	1.0567	0.78	0.9979	0.8301	0.984197	1.06781	1.10196	0.969009
1369	3-methyladipate	Lipid	Fatty Acid, Dicarboxylate	36749	LC/MS Polar	100001765	2865	159.066	12292	3058-01-03		HMDB00555	1.2602	0.6916	0.5807	1.3833	0.5807	0.8993	0.6079	1.1329	0.9744	1.0334	0.7283	0.6393	0.8527	0.9019	0.5978	0.5838	0.7665	1.2291	1.0256	0.850783	1.0923	0.5807	0.9126	0.5807	1.1309	0.857997	0.851742	0.878649	0.969377
336	methionine	Amino Acid	Methionine, Cysteine, SAM and Taurine Metabolism	1302	LC/MS Pos Early	415	2526	150.058	6137	63-68-3	C00073	HMDB00696	1.048	1.2333	0.8135	0.984	0.9248	1.00072	0.944	0.5299	0.6972	0.5666	0.7831	0.6831	0.70065	1.0271	0.8611	0.7251	0.9658	0.8053	0.7505	0.855817	0.5572	0.4475	0.6048	0.5957	0.5668	0.604636	0.778233	0.802678	0.969546
108	2-aminoadipate	Amino Acid	Lysine Metabolism	6146	LC/MS Polar	381	3500	160.062	469	542-32-5;1118-90-7	C00956	HMDB00510	0.8436	1	1.3874	1.2363	2.0804	1.30954	0.7763	1.3732	0.2034	1.1877	1.5181	1.7482	1.13448	1.3339	1.4881	1.5494	1.5086	1.4179	1.419	1.45282	1.4668	1.9575	0.8762	2.0102	0.376	1.35659	1.29365	1.33306	0.970434
	X - 21411			46456	LC/MS Neg		3956	157.087					1.9631	2.0517	1.8151	1.9863	1.5095	1.86514	1.2053	1.4889	1.3652	1.5698	1.6705	1.4812	1.46348	1.3604	1.6355	1.3407	1.5554	1.6398	1.6828	1.53577	0.8076	1.412	1.152	1.3274	1.1162	1.22516	1.49962	1.54515	0.970536
1803	glycerophosphoserine*	Lipid	Phospholipid Metabolism	57404	LC/MS Pos Early	100015666	577	260.053	3081457				0.6966	0.9986	0.8067	1.0761	0.9419	0.90398	0.8056	1.0014	0.7556	0.6289	0.8594	0.8246	0.812583	0.7538	0.7428	0.7471	0.4194	0.6745	0.8261	0.69395	0.6893	0.644	0.6469	0.5637	0.6409	0.646458	0.753267	0.775219	0.971682
4160	N-glycolylneuraminate	Xenobiotics	Food Component/Plant	37123	LC/MS Pos Early	100001491	636	326.108	123802	1113-83-3	C03410	HMDB00833	0.8352	1.0961	0.876	1.0335	1.4983	1.06782	1.4141	0.9665	0.4869	0.5837	1.607	1.0572	1.01923	1.2184	0.6642	0.937	0.4543	0.6366	0.885	0.79925	1.4621	0.8987	0.3542	0.7928	0.5013	0.801392	0.909242	0.934606	0.972861
3681	threonate	Cofactors and Vitamins	Ascorbate and Aldarate Metabolism	27738	LC/MS Polar	100001022	2384	135.03	151152	70753-61-6	C01620	HMDB00943	1.0544	0.9117	1.1264	1.0404	1.2887	1.08432	0.9473	0.9648	1.0718	1.0275	0.9436	1.2487	1.03395	1.1663	1.2228	0.9833	1.0677	1.253	1.4577	1.1918	1.1662	1.5023	0.9936	1.1137	1.2426	1.2017	1.11287	1.14301	0.973635
2573	palmitoyl dihydrosphingomyelin (d18:0/16:0)*	Lipid	Dihydrosphingomyelins	52434	LC/MS Pos Late	100008954	2290	705.591	9939965				0.9389	0.8365	0.9637	0.7571	0.9618	0.8916	0.5632	0.7221	1.009	0.7301	0.9024	0.8756	0.8004	0.8358	0.8224	0.8255	0.7971	0.8596	0.8443	0.830783	0.8752	0.991	0.6271	0.6222	0.7545	0.783464	0.815592	0.837532	0.973804
213	tryptophan	Amino Acid	Tryptophan Metabolism	54	LC/MS Pos Early	565	2986	205.097	6305	73-22-3	C00078	HMDB00929	0.9448	1.0558	0.9846	0.9518	1.0878	1.00496	0.6561	0.9486	0.7132	1.0123	0.9845	1.1829	0.916267	0.9106	1.1216	0.8409	0.9057	0.9761	0.8939	0.941467	0.8432	0.8051	1.1142	0.8859	0.8239	0.902294	0.928867	0.953627	0.974035
761	prolylglycine	Peptide	Dipeptide	40703	LC/MS Pos Early	100003674	2136	173.092	6426709	2578-57-6		HMDB11178	1.2562	1.495	0.9077	1.447	1.0254	1.22626	0.8185	0.7727	1.3316	0.7689	0.9197	0.8831	0.91575	1.0242	0.7953	0.6815	0.8759	0.9374	1.1864	0.916783	0.5267	0.6382	0.6959	0.4874	0.6591	0.654014	0.916267	0.940137	0.97461
3583	beta-alanine	Nucleotide	Pyrimidine Metabolism, Uracil containing	55	LC/MS Pos Early	244	1905	90.055	239	56-41-7;107-95-9	C00099	HMDB00056	0.7646	1.0521	0.7658	0.9748	1.5597	1.0234	1.0705	1.1165	0.5537	0.5822	1.1549	1.0932	0.9285	0.914	0.8389	0.8889	0.924	0.8392	0.8825	0.88125	0.9754	0.9687	0.741	0.6669	0.7518	0.830842	0.904875	0.927121	0.976005
38	asparagine	Amino Acid	Alanine and Aspartate Metabolism	512	LC/MS Pos Early	917	1225	133.061	6267	70-47-3	C00152	HMDB00168	0.792	0.8933	1.0642	0.8177	0.7828	0.87	0.9384	0.8381	0.9256	0.8101	0.8243	0.8245	0.860167	1.0153	0.8603	0.7952	0.888	0.8428	0.7045	0.851017	0.9095	0.8608	0.9512	0.9094	0.8164	0.883053	0.855592	0.876526	0.976116
2125	1-stearoyl-GPC (18:0)	Lipid	Lysophospholipid	33961	LC/MS Pos Late	100001271	1606	524.371	497299	19420-57-6		HMDB10384	1.2855	1.0633	1.0272	0.8178	0.9199	1.02274	0.6806	0.8901	0.9292	0.7637	1.1819	0.8985	0.890667	1.0009	1.047	0.9494	0.9607	0.9767	0.9889	0.987267	0.8936	0.9991	0.8648	0.7811	0.8682	0.899011	0.938967	0.960876	0.977199
3482	allantoin	Nucleotide	Purine Metabolism, (Hypo)Xanthine/Inosine containing	1107	LC/MS Polar	1002	1672	157.037	204	97-59-6	C02350	HMDB00462	0.9968	0.8447	1.1191	0.9618	0.9112	0.96672	0.8373	0.8916	0.9225	0.9472	0.9199	0.9344	0.908817	1.0096	1.0496	0.8197	0.9626	1.0032	0.92	0.960783	1.0852	1.0849	0.9207	0.8731	0.7468	0.945247	0.9348	0.955984	0.977841
30	N-acetylalanine	Amino Acid	Alanine and Aspartate Metabolism	1585	LC/MS Polar	1110	1564.8	130.051	88064	97-69-8	C02847	HMDB00766	1.033	0.8702	0.967	0.8199	0.8694	0.9119	0.7757	0.8222	0.863	0.8343	0.7676	0.8017	0.81075	0.8201	0.7602	0.6825	0.6612	0.814	0.7737	0.75195	0.7812	0.7349	0.5985	0.5939	0.6554	0.685975	0.78135	0.798937	0.977986
3716	biopterin	Cofactors and Vitamins	Tetrahydrobiopterin Metabolism	12358	LC/MS Neg	1548	1398	236.079	445040	22150-76-1	C06313	HMDB00468	0.8849	1.1802	1.0855	1.3953	1.3234	1.17386	0.6972	0.8039	0.8174	1.2846	1.2658	0.8942	0.960517	1.001	1.1246	1.4036	0.7938	1.2343	1.0665	1.10397	1.0462	0.9887	0.8245	0.999	0.6563	0.936444	1.03224	1.05515	0.978287
2117	1-palmitoyl-GPC (16:0)	Lipid	Lysophospholipid	33955	LC/MS Pos Late	100001263	1525	496.34	86554	17364-16-8		HMDB10382	1.2046	1.0245	1.1174	0.9684	0.9849	1.05996	0.7287	0.9125	0.8793	0.8347	1.3644	0.9403	0.943317	1.0657	1.0936	1.1563	1.0431	1.0621	1.0326	1.07557	1.042	1.0345	1.0227	0.9332	0.9049	1.00214	1.00944	1.03105	0.97904
4851	O-sulfo-L-tyrosine	Xenobiotics	Chemical	45413	LC/MS Neg	100005384	990	260.023	514186				0.7936	0.9163	0.8214	1.0021	0.9979	0.90626	0.7142	0.6508	0.5476	0.5098	0.5997	0.621	0.607183	0.991	0.9457	0.7653	1.0347	0.6293	0.5819	0.82465	0.6002	0.506	0.5077	0.4988	0.3952	0.555425	0.715917	0.730843	0.979577
1229	10-heptadecenoate (17:1n7)	Lipid	Long Chain Fatty Acid	33971	LC/MS Neg	100001278	5555	267.233	5312435	29743-97-3		HMDB60038	1.21	1.0811	1.3716	1.5668	1.3715	1.3202	0.8516	0.9135	4.2806	0.9722	1.1576	1.5277	1.6172	1.1284	1.1601	1.2899	1.129	1.2275	1.1771	1.18533	2.1726	1.6878	0.9014	1.8528	1.4262	1.53769	1.40127	1.42894	0.980631
	X - 11522			46914	LC/MS Neg		4760	313.12					0.5054	0.9246	0.8889	0.4696	0.3444	0.62658	0.6384	0.2854	0.5637	0.6475	1.3392	0.4518	0.654333	0.6759	0.9509	1.0928	0.4643	1.2793	0.8031	0.877717	1.4747	0.7496	0.6681	0.7323	1.0981	0.933419	0.766025	0.78	0.982084
1846	1-palmitoyl-2-linoleoyl-GPC (16:0/18:2)	Lipid	Phosphatidylcholine (PC)	42446	LC/MS Pos Late	1537	2160	758.569	5287971	40811-94-7		HMDB07973	1.105	1.0642	0.974	0.9593	0.9599	1.01248	0.811	0.777	1.0781	0.7667	1.1963	0.894	0.920517	0.874	0.8066	0.8365	0.8802	0.9095	0.9174	0.8707	0.8251	0.955	0.7183	0.7426	0.7563	0.811333	0.895608	0.911907	0.982127
2132	1-linolenoyl-GPC (18:3)*	Lipid	Lysophospholipid	45951	LC/MS Pos Late	100005350	1410	518.324				HMDB10388	1.3397	1.1578	1.0098	0.9992	0.9914	1.09958	0.6427	0.853	1.2316	0.672	1.1844	0.9355	0.919867	1.1702	1.0818	1.0551	0.9798	1.236	1.0495	1.0954	0.9074	1.0977	0.8843	0.8765	0.8471	0.9514	1.00763	1.02549	0.982587
2576	sphingomyelin (d18:0/20:0, d16:0/22:0)*	Lipid	Dihydrosphingomyelins	57476	LC/MS Pos Late	100015786	2600	761.653					0.5375	0.5375	0.6896	1.0479	1.4551	0.85352	0.5375	0.5375	1.3567	0.5375	0.9521	1.1989	0.853367	0.672	1.0983	0.794	0.5375	0.8032	0.5375	0.740417	0.5375	1.7165	0.5375	0.5375	0.5375	0.767819	0.796892	0.81067	0.983004
1003	ribitol	Carbohydrate	Pentose Metabolism	15772	LC/MS Polar	100000406	1789.6	151.061	6912	488-81-3	C00474	HMDB00508	0.9997	0.8761	1.0702	0.9805	1.0511	0.99552	0.9159	1.0309	0.76	0.9102	0.8462	0.8868	0.891667	1.1482	1.0959	0.8906	0.887	1.0412	0.8784	0.990217	1.1728	0.9362	0.787	0.7409	0.8816	0.918119	0.940942	0.95682	0.983405
17	N-acetylthreonine	Amino Acid	Glycine, Serine and Threonine Metabolism	33939	LC/MS Neg	100001274	821.6	160.062	152204	17093-74-2		HMDB62557	0.781	0.9189	1.0006	0.9061	0.77	0.87532	0.8171	0.6784	0.6965	0.6974	0.8205	0.9994	0.784883	0.8063	0.8058	0.8245	0.8646	0.7739	0.592	0.77785	0.7626	0.8811	0.7337	0.5557	0.5599	0.711808	0.781367	0.793564	0.984629
1442	2-aminoheptanoate	Lipid	Fatty Acid, Amino	43761	LC/MS Pos Early	100004542	3160	146.118	227939	1115-90-8			1.5553	1.6868	1.6588	1.7874	1.3737	1.6124	1.1624	1.7453	1.2968	2.3435	0.9879	1.1936	1.45492	1.6179	1.5015	1.4986	1.575	1.8258	1.5309	1.59162	1.6769	1.633	1.0874	1.4115	1.4624	1.47714	1.52327	1.54477	0.986081
3744	thiamin (Vitamin B1)	Cofactors and Vitamins	Thiamine Metabolism	5341	LC/MS Pos Early	873	3050	265.112	1130	59-43-8	C00378	HMDB00235	1.1402	1.1569	1.4134	2.2986	2.8645	1.77472	2.5091	1.426	0.8588	1.2618	1.3524	1.3142	1.45372	1.266	1.2274	0.962	0.9968	1.3141	1.5535	1.21997	0.8254	1.0032	1.301	0.7777	0.4862	0.935578	1.33684	1.35515	0.986491
1559	3-hydroxybutyrate (BHBA)	Lipid	Ketone Bodies	542	LC/MS Polar	254	1444	103.04	441	625-72-9	C01089	HMDB00357	0.4902	0.4062	0.5089	0.2064	0.6294	0.44822	0.1225	1.2636	0.9941	1.0696	0.2686	0.8221	0.75675	0.3903	0.6423	0.5707	0.5773	0.5985	0.7655	0.590767	1.1858	0.8354	0.6829	0.8881	1.3215	0.917411	0.673758	0.682816	0.986735
2588	sphingomyelin (d18:2/14:0, d18:1/14:1)*	Lipid	Sphingomyelins	47154	LC/MS Pos Late	100005985	1860	673.528					0.8066	0.6074	0.6854	0.5234	0.5963	0.64382	0.3415	0.7341	0.6806	0.6426	0.8645	0.7198	0.66385	0.4759	0.4788	0.5198	0.5395	0.5087	0.7089	0.5386	0.6431	1	0.4247	0.3415	0.4997	0.5746	0.601225	0.60921	0.986893
3529	guanosine	Nucleotide	Purine Metabolism, Guanine containing	1573	LC/MS Neg	1099	1662	282.084	6802	118-00-3	C00387	HMDB00133	0.9841	0.9537	1.0828	0.7683	0.6438	0.88654	0.788	2.0556	0.9812	2.2501	1.0259	0.7223	1.30385	0.9207	0.7058	1.0159	0.6308	0.5603	0.4891	0.720433	1.8777	0.8869	1.0215	1.0455	1.4346	1.16444	1.01214	1.02549	0.986984
1541	docosahexaenoylcarnitine (C22:6)*	Lipid	Fatty Acid Metabolism(Acyl Carnitine)	57523	LC/MS Pos Late	100015845	1349	472.342					1.0824	0.7624	1.3555	0.5309	1.0793	0.9621	0.3856	0.8204	1.3782	0.5002	1.1269	1.1227	0.889	0.7173	0.7829	0.9447	1.0634	1.3979	0.8667	0.96215	0.9922	1.081	0.7303	1.0052	0.7023	0.912192	0.925575	0.937146	0.987653
2450	linoleoyl-linolenoyl-glycerol (18:2/18:3) [1]*	Lipid	Diacylglycerol	54963	LC/MS Pos Late	100010926	2426	632.525				HMDB07249	1.3472	1.6144	0.8693	1.5684	1.4779	1.37544	1.0493	0.4802	1.2864	0.4318	1.8187	1.1192	1.03093	1.0076	1.1965	1.0156	1.4463	0.8216	1.0821	1.09495	0.7903	0.7179	0.5966	0.5259	0.9307	0.776058	1.06294	1.07575	0.988094
2328	1-(1-enyl-palmitoyl)-2-oleoyl-GPC (P-16:0/18:1)*	Lipid	Plasmalogen	52478	LC/MS Pos Late	100009007	2443	744.59					0.9908	0.9786	0.964	0.7727	0.7586	0.89294	0.6871	0.9474	0.9591	0.7338	1.1431	1.0251	0.915933	0.8394	0.7675	0.7762	0.703	0.7782	0.7724	0.772783	0.8769	0.9921	0.822	0.6972	0.7331	0.815681	0.844358	0.85431	0.988351
69	N-acetyl-3-methylhistidine*	Amino Acid	Histidine Metabolism	43256	LC/MS Pos Early	100002204	2056	212.103	193270	37841-04-6			1.3906	0.9857	0.8738	1.4971	1.2905	1.20754	1.005	1.7502	1.5621	1.3055	0.678	1.1276	1.23807	1.3155	1.0921	0.995	1.0885	0.3377	1.3555	1.03072	1.0485	1.2305	1.3713	0.633	1.2005	1.08575	1.13439	1.14665	0.989313
3524	5'- GMP	Nucleotide	Purine Metabolism, Guanine containing	2849	LC/MS Pos Early	347	800	364.065	6804	5550-12-09	C00144	HMDB01397	0.5082	1.8324	1.6884	4.0743	7.0919	3.03904	1.7624	0.8117	1.9113	3.0845	3.3539	8.4449	3.22812	0.5663	0.6278	1.5074	0.6333	3.149	5.7596	2.04057	2.7616	4.9813	0.4467	0.7307	2.7516	2.28541	2.63434	2.66223	0.989526
1216	10-undecenoate (11:1n1)	Lipid	Medium Chain Fatty Acid	32497	LC/MS Neg	100001197	5085.8	183.139	14891	1333-28-4	C13910	HMDB33724	1.0664	1.1627	1.4789	1.2644	1.2627	1.24702	0.3149	0.7245	0.5249	0.68	0.2777	0.6848	0.534467	1.1762	1.99	1.4862	2.2632	1.9019	2.2017	1.83653	0.9152	0.9616	1.127	0.9251	1.1218	1.14787	1.1855	1.19745	0.990024
2605	sphingomyelin (d18:1/25:0, d19:0/24:1, d20:1/23:0, d19:1/24:0)*	Lipid	Sphingomyelins	57478	LC/MS Pos Late	100015792	3500	829.716					1.6638	1.5109	1.5266	1.1756	1.8654	1.54846	0.4977	1.1542	1.794	0.8295	1.7243	1.6204	1.27002	1.893	2.0581	1.836	1.6686	1.4277	1.6695	1.75882	1.5297	1.6372	1.3397	1.7974	1	1.51047	1.51442	1.52946	0.990161
44	N-acetylglutamate	Amino Acid	Glutamate Metabolism	15720	LC/MS Pos Early	100000282	1050	190.071	70914	5817-08-03	C00624	HMDB01138	1.4968	1.8407	1.2185	1.548	1.4776	1.51632	1.2262	1.2989	1.3553	1.0248	1.146	1.1922	1.20723	1.1673	1.1161	1.074	1.1516	1.2349	1.2131	1.1595	0.8985	0.7373	0.797	0.6591	0.9893	0.87345	1.18337	1.19488	0.99036
2597	sphingomyelin (d18:1/20:2, d18:2/20:1, d16:1/22:2)*	Lipid	Sphingomyelins	57481	LC/MS Pos Late	100006293	2039	755.606					0.4869	0.3266	0.5182	0.5823	0.7667	0.53614	0.4741	1.0886	0.7772	0.996	0.3266	0.777	0.739917	0.6613	0.8633	0.6016	0.633	0.7988	0.6652	0.703867	1.1544	1.0913	0.753	1.1927	0.6293	0.920761	0.721892	0.728451	0.990996
1584	2-hydroxystearate	Lipid	Fatty Acid, Monohydroxy	17945	LC/MS Neg	1239	5695	299.259	69417	629-22-1	C03045		1.0302	0.8109	0.9934	0.6917	0.6063	0.8265	0.4446	0.8117	0.7357	1.0066	1.2302	0.6271	0.809317	1.1226	0.9286	1.1051	0.6753	1.0116	0.9308	0.962333	1.074	0.8349	1.1826	0.798	0.9156	0.961239	0.885825	0.893869	0.991
3665	riboflavin (Vitamin B2)	Cofactors and Vitamins	Riboflavin Metabolism	1827	LC/MS Pos Early	500	2292	377.146	493570	83-88-5	C00255	HMDB00244	0.4215	0.9029	0.8415	0.8104	0.9895	0.79316	0.4215	0.4215	1.4731	0.8328	1	1.162	0.88515	0.7556	0.7404	0.8401	0.6484	0.8937	0.7516	0.771633	1.14	1.3024	0.8481	0.7619	0.4423	0.877722	0.828392	0.835441	0.991562
9	serine	Amino Acid	Glycine, Serine and Threonine Metabolism	1648	LC/MS Pos Early	503	1239	106.05	5951	56-45-1	C00065	HMDB00187	0.832	0.8855	0.8607	0.8545	0.9842	0.88338	0.6326	0.7868	0.8321	0.7697	0.5607	0.8439	0.737633	0.9527	0.8698	0.675	1.0158	0.8463	0.8106	0.8617	0.6353	0.6244	0.764	0.7113	0.7789	0.729267	0.799667	0.806323	0.991744
1882	1-stearoyl-2-linoleoyl-GPC (18:0/18:2)*	Lipid	Phosphatidylcholine (PC)	52452	LC/MS Pos Late	100008980	2380	786.601				HMDB08039	1.071	0.9748	0.8775	0.8327	0.9177	0.93474	0.7529	0.7746	0.9325	0.7059	0.9708	0.8846	0.836883	0.8458	0.8223	0.7722	0.907	0.844	0.9073	0.849767	0.7446	0.9274	0.6556	0.7263	0.6837	0.764561	0.843325	0.849651	0.992555
332	3-hydroxyisobutyrate	Amino Acid	Leucine, Isoleucine and Valine Metabolism	1549	LC/MS Polar	111	1619	103.04	87	2068-83-9	C06001	HMDB00336	1.0054	0.7202	0.871	0.6934	1.0793	0.87386	0.4568	1.3837	0.8199	0.9946	0.5917	1.1632	0.90165	0.5089	0.8988	0.7363	0.7794	0.7395	0.8387	0.750267	1.1309	0.6911	0.8292	0.7404	0.584	0.787644	0.825958	0.830752	0.994229
3768	pyridoxamine	Cofactors and Vitamins	Vitamin B6 Metabolism	2150	LC/MS Pos Early	568	2975	169.097	1052	58052-48-5	C00534	HMDB01431	0.6935	0.9369	0.8747	1.3137	0.9537	0.9545	1.2308	0.6808	0.5689	1.2119	0.5689	0.5949	0.809367	0.6084	0.6114	0.5689	0.6003	0.9878	1.0176	0.7324	0.5689	0.5689	0.5689	0.5689	0.5689	0.59615	0.770883	0.775325	0.994271
1277	dihomolinolenate (20:3n3 or 3n6)	Lipid	Polyunsaturated Fatty Acid (n3 and n6)	35718	LC/MS Neg	100001739	5596	305.249	5280581	17046-59-2	C03242	HMDB02925	0.7025	0.6744	0.7961	0.8814	0.7831	0.7675	0.3771	0.4995	3.6288	0.5872	0.7925	0.7584	1.10725	0.5557	0.5866	0.6018	0.4647	0.6431	0.6414	0.582217	1.5593	1.1031	0.523	0.9293	0.8844	0.930219	0.844733	0.84886	0.995139
371	taurocyamine	Amino Acid	Methionine, Cysteine, SAM and Taurine Metabolism	35117	LC/MS Pos Early	100001418	710	168.044	68340	543-18-0	C01959	HMDB03584	0.6134	0.7447	0.3456	0.3239	1.1642	0.63836	0.5778	0.9517	0.5834	0.4781	0.4043	0.7643	0.6266	0.4815	0.4949	0.5017	0.5245	0.5162	1.1368	0.609267	0.9273	0.834	0.3239	0.6024	0.3239	0.603461	0.617933	0.620911	0.995205
304	3-methyl-2-oxovalerate	Amino Acid	Leucine, Isoleucine and Valine Metabolism	15676	LC/MS Neg	100000036	2064.2	129.056	47	1460-34-0;51829-07-3	C00671	HMDB03736	1.1255	1.051	1.007	0.9	1.0551	1.02772	0.9613	0.6138	0.7127	0.7444	1.3342	1.2323	0.933117	0.8607	1.2734	0.8969	0.993	1.0119	1.0408	1.01278	0.9573	1.0393	0.6843	1.095	0.7744	0.927181	0.97295	0.97745	0.995396
325	1-carboxyethylvaline	Amino Acid	Leucine, Isoleucine and Valine Metabolism	62562	LC/MS Neg	100020423	2008	188.093					1.4213	1.3712	1.2005	1.8038	1.6381	1.48698	1.8129	0.833	0.7755	0.8963	0.9945	0.9446	1.0428	1.392	0.965	0.9546	0.9498	1.0169	1.0055	1.0473	0.6715	0.4989	0.4745	0.5586	0.4127	0.610583	1.04505	1.04878	0.996442
	X - 24257			52311	LC/MS Neg		643	191.02					1.072	1.0701	0.9803	1.1979	1.1467	1.0934	1.4404	1.2985	0.9832	1.0919	1.147	1.3502	1.21853	0.9667	1.037	1.0239	1.0168	0.9285	1.0798	1.00878	1.2269	1.2399	1.1357	1.0717	1.1675	1.14175	1.11366	1.11757	0.996497
1233	oleate/vaccenate (18:1)	Lipid	Long Chain Fatty Acid	52285	LC/MS Neg	100008930	5655	281.249					1.1125	1.0298	1.2479	1.4659	1.2846	1.22814	0.8851	0.8647	2.7624	0.9654	1.1891	1.4342	1.35015	1.0344	1.1282	1.1848	0.9928	1.1639	1.0834	1.09792	1.7607	1.2955	0.7604	1.3628	1.0936	1.22849	1.22403	1.22831	0.996516
3538	N2,N2-dimethylguanosine	Nucleotide	Purine Metabolism, Guanine containing	35137	LC/MS Pos Early	100001412	2210	312.13	92919	2140-67-2		HMDB04824	0.9038	0.8453	0.8259	0.687	0.6188	0.77616	0.573	0.7608	0.9258	0.6346	1.2137	0.7589	0.811133	0.7655	0.6676	0.8212	0.7574	0.7519	0.5569	0.720083	0.9308	1.043	0.6691	0.5776	0.6213	0.760314	0.765608	0.768237	0.996578
2169	1-palmitoyl-GPE (16:0)	Lipid	Lysophospholipid	35631	LC/MS Pos Late	100001567	1544	454.293	9547069	53862-35-4		HMDB11503	1.201	0.9345	0.9234	0.8985	0.8289	0.95726	0.5892	0.9239	1.378	0.844	1.1398	0.8947	0.9616	0.9171	1.0146	1.0384	0.872	1.0134	0.9116	0.961183	1.059	1.2427	0.8465	0.8674	0.8439	0.970114	0.961392	0.963687	0.997618
1982	1-stearoyl-2-arachidonoyl-GPE (18:0/20:4)	Lipid	Phosphatidylethanolamine (PE)	52447	LC/MS Pos Late	100008977	2424	768.554	5289133			HMDB09003	1.3385	1.0576	1.0489	1.2195	1.3282	1.19854	0.5985	0.8741	2.0554	0.9044	1.3928	1.0929	1.15302	0.8098	0.9878	0.9571	1.0575	1.1365	1.5272	1.07932	1.0106	1.568	0.7984	0.8032	0.9737	1.03887	1.11617	1.1187	0.997731
303	1-carboxyethylisoleucine	Amino Acid	Leucine, Isoleucine and Valine Metabolism	62558	LC/MS Neg	100020427	2628	202.108					1.6583	1.5948	1.3114	1.739	1.3808	1.53686	2.3832	0.8544	0.6992	0.8649	0.9555	1.0364	1.13227	1.0752	0.8133	0.9855	1.1449	0.9052	1.0882	1.00205	0.5535	0.462	0.4043	0.6373	0.5529	0.602008	1.06716	1.06943	0.997872
348	5-methylthioribose	Amino Acid	Methionine, Cysteine, SAM and Taurine Metabolism	62100	LC/MS Pos Early	100002103	790	181.053	494	23656-67-9		HMDB01087	0.9524	0.7231	0.986	0.8831	0.7279	0.8545	0.6058	0.8632	0.8742	0.8343	0.8957	0.7421	0.80255	0.9507	0.9506	0.9028	0.9491	1.0279	0.8435	0.937433	1.0621	0.8871	0.8807	0.733	0.8335	0.888972	0.869992	0.871736	0.997999
	X - 11530			46603	LC/MS Neg		4892	313.12					0.4882	0.8785	0.934	0.4705	0.4039	0.63502	0.5613	0.2325	0.8374	0.5304	1.1775	0.4742	0.63555	0.8066	0.961	1.039	0.4993	1.0646	0.7477	0.853033	1.296	0.6973	0.6599	0.6768	0.9542	0.856206	0.744292	0.745613	0.998228
4855	ethyl glucuronide	Xenobiotics	Chemical	39603	LC/MS Neg	100002849	793	221.067	152226	17685-04-0		HMDB10325	0.3729	0.3729	4.9744	2.344	1.9272	1.99828	0.3729	0.3729	0.5706	0.5377	0.3729	1.7081	0.65585	0.3729	0.3729	1	5.1984	4.8444	0.3729	2.02692	0.567	0.4196	0.3729	0.3729	0.3729	0.688703	1.34138	1.34349	0.998431
	X - 24431			52661	LC/MS Pos Early		566	210.061					0.7442	1.202	1.1765	1.5138	0.8713	1.10156	1.5402	0.608	1.3738	1.1057	1.6867	0.9883	1.21712	1.0901	0.9766	1.3157	0.6021	1.1022	1.2691	1.0593	1.5045	0.9672	1.3179	0.581	1.6241	1.17567	1.13821	1.13861	0.999644
	X - 14939			46657	LC/MS Neg		4353	165.092					1	1	1	1	1	1	1	1	1	1	1	1	1	1	1	1	1	1	1	1	1	1	1	1	1	1	1	1	1
3596	3-methylcytidine	Nucleotide	Pyrimidine Metabolism, Cytidine containing	35132	LC/MS Pos Early	100001466	2176	258.108	159649	21028-20-6			0.8074	0.6528	0.7956	0.6003	0.6121	0.69364	0.5598	1.224	0.9624	0.8325	0.7031	0.7396	0.8369	0.4954	0.628	0.7527	0.6493	0.7139	0.6484	0.64795	0.9785	0.9369	0.6422	0.8074	0.7281	0.790175	0.742425	0.741907	1.0007
140	tyrosine	Amino Acid	Tyrosine Metabolism	1299	LC/MS Pos Early	815	2430	182.081	6057	60-18-4	C00082	HMDB00158	0.7175	0.9819	0.8171	0.9961	1.0815	0.91882	0.5858	0.6015	0.6338	0.6619	0.772	0.7829	0.672983	1.0039	0.9708	0.7648	0.951	0.7421	0.7103	0.85715	0.5951	0.4695	0.6747	0.6096	0.4519	0.609658	0.765067	0.764239	1.00108
470	gamma-glutamylalanine	Peptide	Gamma-glutamyl Amino Acid	37063	LC/MS Pos Early	100001843	1986	219.098	440103	5875-41-2		HMDB29142	1.4135	0.9717	1.246	1.0163	0.647	1.0589	0.777	0.7045	1.125	1.0732	0.7418	0.4935	0.819167	1.1105	1.1255	1.3976	1.0895	1.1998	0.7291	1.10867	0.926	0.613	1.0248	0.8348	0.6854	0.865444	0.963917	0.962172	1.00181
2119	1-palmitoleoyl-GPC* (16:1)*	Lipid	Lysophospholipid	33230	LC/MS Pos Late	100001511	1450	494.324	24779461			HMDB10383	1.4288	1.0546	1.1515	1.1686	1.0595	1.1726	1.0685	0.9556	1.1268	0.7593	1.4874	1.2197	1.10288	1.4581	1.3863	1.3957	1.3492	1.5393	1.3077	1.40605	1.3475	1.7858	1.162	1.1057	1.1833	1.33172	1.25447	1.25216	1.00184
102	N6,N6-dimethyllysine	Amino Acid	Lysine Metabolism	62862	LC/MS Pos Early	100020417	2831	175.144	193344	2259-86-1	C05545	HMDB13287	1.0644	1.007	0.988	1.0314	0.9517	1.0085	0.7622	0.8849	0.9115	0.9226	0.993	0.8697	0.89065	0.9233	0.9029	0.8406	0.9669	0.8966	0.922	0.908717	0.8083	0.9017	0.6907	0.7207	0.6942	0.787386	0.899683	0.897943	1.00194
237	serotonin	Amino Acid	Tryptophan Metabolism	2342	LC/MS Pos Early	504	2550	177.102	5202	153-98-0	C00780	HMDB00259	1.2274	0.9266	1.2643	0.9341	0.7613	1.02274	0.4397	1.6933	1.5302	1.8924	0.9878	0.8074	1.22513	1.1607	1.0437	0.8521	0.6053	0.9959	1.0389	0.949433	1.0142	0.8822	1.4634	0.9776	1.5957	1.14709	1.08728	1.08491	1.00218
2584	sphingomyelin (d18:2/23:1)*	Lipid	Sphingomyelins	57482	LC/MS Pos Late	100015791	2315	797.653					1.0448	0.8914	1.0911	0.816	1.0033	0.96932	0.5136	0.7956	1.1029	0.8452	1.0227	0.9353	0.869217	0.9967	1.0182	0.9735	0.9298	1.1236	0.8878	0.988267	0.958	1.0147	0.7317	0.8934	0.7152	0.883544	0.928742	0.926432	1.00249
981	lactate	Carbohydrate	Glycolysis, Gluconeogenesis, and Pyruvate Metabolism	527	LC/MS Polar	482	1468.8	89.0244	612	79-33-4	C00186	HMDB00190	1.0915	0.9924	1.1629	1.3044	1.2512	1.16048	1.1125	1.0517	0.9107	0.9266	1.0227	1.0464	1.01177	1.1142	0.8347	0.9791	1.0012	1.0663	1.165	1.02675	1.0306	0.9333	0.8269	0.8743	0.5432	0.872508	1.01926	1.01649	1.00272
1827	1-myristoyl-2-arachidonoyl-GPC (14:0/20:4)*	Lipid	Phosphatidylcholine (PC)	53195	LC/MS Pos Late	100009139	1914	754.538				HMDB07883	0.6075	0.6032	0.6735	0.5785	0.5189	0.59632	0.4851	0.5409	0.9353	0.6072	0.6852	0.5607	0.635733	0.5829	0.5288	0.5184	0.577	0.7634	0.8092	0.62995	0.8338	1.0647	0.391	0.5204	0.5525	0.665392	0.632842	0.630856	1.00315
2407	diacylglycerol (16:1/18:2 [2], 16:0/18:3 [1])*	Lipid	Diacylglycerol	54966	LC/MS Pos Late	100010940	2733	608.525					1.0325	0.9917	0.7942	1.289	1.2459	1.07066	0.5622	0.1806	1.8715	0.1806	1.3205	0.9102	0.8376	0.4656	0.8045	0.7048	1	0.6441	0.8588	0.7463	0.5437	0.7372	0.2135	0.302	0.5004	0.507183	0.79195	0.788922	1.00384
10	N-acetylserine	Amino Acid	Glycine, Serine and Threonine Metabolism	37076	LC/MS Polar	100001851	2000	146.046	65249	97-14-3		HMDB02931	1.0065	0.8694	0.9935	0.8701	0.9355	0.935	0.9276	0.9256	0.8919	0.8567	0.9825	0.9516	0.92265	0.8375	0.807	0.7591	0.6768	0.8834	0.8438	0.801267	0.9424	0.929	0.6506	0.6618	0.7072	0.782044	0.861958	0.858522	1.004
6	betaine	Amino Acid	Glycine, Serine and Threonine Metabolism	3141	LC/MS Pos Early	799	1064	118.086	247	107-43-7	C00719	HMDB00043	1.0595	1.1002	1.0808	1.2684	1.1406	1.1299	0.9757	1.596	1.459	1.2232	1.0068	1.152	1.23545	0.9788	0.9133	0.9127	1.0733	1.1058	1.1635	1.02457	1.1096	1.1921	1.1687	1.0516	1.1713	1.11964	1.13001	1.12477	1.00466
3752	retinol (Vitamin A)	Cofactors and Vitamins	Vitamin A Metabolism	1806	LC/MS Pos Late	498	1636	269.226	445354	68-26-8	C00473	HMDB00305	1.2432	1.0672	0.9741	0.9946	0.9613	1.04808	0.7337	0.915	1.1455	0.8031	1.3972	0.7168	0.951883	0.8598	1.0054	1.0103	0.9375	0.9506	0.8934	0.942833	0.9594	0.822	0.6951	0.7696	0.8268	0.835956	0.947358	0.942018	1.00567
2661	4-cholesten-3-one	Lipid	Sterol	38125	LC/MS Pos Late	100002227	2520	385.346	91477	601-57-0	C00599	HMDB00921	0.4877	0.4839	0.5805	0.5684	0.4878	0.52166	0.2641	0.4279	1.4195	0.4167	0.2114	0.5108	0.541733	0.5682	0.4834	0.3898	0.3803	0.3644	0.4146	0.43345	0.5426	0.4353	0.4039	0.4243	0.4485	0.448008	0.487592	0.484834	1.00569
3501	1-methyladenosine	Nucleotide	Purine Metabolism, Adenine containing	15650	LC/MS Pos Early	1242	2120	282.12	27476	15763-06-1	C02494	HMDB03331	0.9675	0.8313	0.9714	0.7538	0.8485	0.8745	0.6471	0.9901	1.0099	0.9262	0.9092	0.8005	0.8805	0.8102	0.924	0.7754	0.777	0.9054	0.829	0.836833	0.9596	0.9533	0.7593	0.6766	0.8087	0.832389	0.858667	0.853444	1.00612
	X - 24432			52662	LC/MS Pos Early		618	210.061					0.8493	0.9472	0.9832	1.2295	0.7544	0.95272	1.4656	0.8014	1.3279	0.9012	1.226	0.9433	1.1109	1.1114	0.8692	1.2247	0.8682	1.0188	1.1432	1.03925	1.2783	1.2594	1.3237	0.6312	1.5727	1.18409	1.07508	1.06841	1.00624
266	N-acetylleucine	Amino Acid	Leucine, Isoleucine and Valine Metabolism	1587	LC/MS Neg	1082	2400	172.098	70912	1188-21-2	C02710	HMDB11756	2.0777	2.2955	1.5486	2.7712	2.133	2.1652	1.612	1.0832	1.9271	1.6912	1.4378	1.3801	1.5219	1.6766	1.4483	1.2453	1.7378	1.5407	1.8265	1.5792	0.6754	0.7284	0.8023	0.9715	0.7424	0.916533	1.55055	1.54087	1.00628
1569	docosahexaenoylcholine	Lipid	Fatty Acid Metabolism (Acyl Choline)	53263	LC/MS Pos Late	100009333	1378	414.337					1.134	1.0233	0.7914	0.1689	0.1689	0.6573	0.1689	0.8084	0.7145	0.4751	1.6169	0.3264	0.685033	1.3161	1.2474	1.2775	0.8369	0.6339	0.3093	0.93685	0.8422	0.5136	1.3042	1.1457	0.9767	0.953208	0.810942	0.805254	1.00706
3685	gulonate*	Cofactors and Vitamins	Ascorbate and Aldarate Metabolism	46957	LC/MS Polar	100001586	2750	195.051	9794176	20246-53-1	C00257	HMDB03290	1.7422	1.1096	1.1933	1.4557	1.6397	1.4281	1.0059	1.662	1.0917	1.0099	0.9674	1.2993	1.1727	0.9321	1.081	0.7411	1.0119	0.9798	2.0993	1.14087	0.839	1.1841	0.6321	0.6658	0.7523	0.869028	1.15678	1.14856	1.00716
209	thyroxine	Amino Acid	Tyrosine Metabolism	2761	LC/MS Neg	1094	4808	775.679	5819	51-48-9	C01829	HMDB01918	1.0915	1.0155	0.8932	1.1516	0.7912	0.9886	0.8936	0.9814	0.7492	0.9585	0.9099	0.8947	0.897883	1.129	0.9845	0.9843	0.8269	0.9243	0.6792	0.921367	0.8186	0.9742	0.7168	0.5904	0.8788	0.816694	0.909625	0.902647	1.00773
	X - 12117			47695	LC/MS Pos Early		2366	204.134					0.5748	0.4688	0.5094	1.0867	0.7821	0.68436	0.62	0.969	0.5847	1.031	0.7672	0.4774	0.74155	0.4688	0.5106	0.5429	0.5684	0.6686	0.872	0.605217	0.8682	0.81	0.5897	0.4802	0.5563	0.651603	0.673383	0.667981	1.00809
327	3-methyl-2-oxobutyrate	Amino Acid	Leucine, Isoleucine and Valine Metabolism	44526	LC/MS Neg	100000936	1465	115.04	49	3715-29-5	C00141	HMDB00019	1.1072	0.9681	1.0653	0.7212	0.9886	0.97008	0.7227	0.6359	1.1932	0.8418	1.4754	1.3781	1.04118	0.7631	1.1459	0.8472	0.979	0.9341	0.9146	0.93065	1.2045	1.0975	0.7114	1.0928	0.878	0.985808	0.985917	0.977944	1.00815
323	N-acetylvaline	Amino Acid	Leucine, Isoleucine and Valine Metabolism	1591	LC/MS Neg	1084	1704	158.082	66789	96-81-1		HMDB11757	1.0979	0.9553	0.9543	1.0226	0.9905	1.00412	0.8224	0.8304	0.9427	0.8539	0.9781	0.8509	0.879733	0.9046	0.8161	0.815	0.9262	0.7675	0.8252	0.842433	0.7878	0.7118	0.7389	0.5667	0.5747	0.703722	0.861083	0.853921	1.00839
3595	cytosine	Nucleotide	Pyrimidine Metabolism, Cytidine containing	573	LC/MS Pos Early	881	2060	112.051	597	71-30-7	C00380	HMDB00630	1.8242	2.0593	1.2815	2.2313	1.6071	1.80068	2.1751	1.2441	1.4882	1.3539	1.563	1.1808	1.50085	1.2542	1.2028	1.0916	1.1947	1.1817	0.8569	1.13032	0.7441	0.8278	0.6259	0.6166	0.8922	0.806153	1.31558	1.30342	1.00933
337	N-acetylmethionine	Amino Acid	Methionine, Cysteine, SAM and Taurine Metabolism	1589	LC/MS Neg	1083	1787	190.054	448580	65-82-7	C02712	HMDB11745	1.6313	1.517	1.2752	1.4416	1.2786	1.42874	1.4059	0.8385	1.3302	1.0016	1.2869	1.1548	1.16965	0.9984	0.9072	0.9019	0.9798	1.0538	1.1854	1.00442	0.6932	0.6904	0.6354	0.6918	0.6358	0.725169	1.08703	1.07695	1.00936
2363	glycerol 3-phosphate	Lipid	Glycerolipid Metabolism	43847	LC/MS Pos Early	100000258	580	173.021	754	29849-82-9	C00093	HMDB00126	0.9037	1.8447	1.0718	1.6634	2.8596	1.66864	1.7209	1.524	1.0751	0.785	1.7022	2.2216	1.5048	1.2065	0.9916	1.1904	0.8341	1.1992	2.0137	1.23925	1.4046	1.2323	0.7469	0.6651	1.0084	1.04943	1.37203	1.35903	1.00956
2373	1-palmitoleoylglycerol (16:1)*	Lipid	Monoacylglycerol	52431	LC/MS Neg	100008952	6094	253.217				HMDB11565	1.8445	1.4975	1.0023	0.9787	1.2881	1.32222	1.2935	0.6146	2.8987	0.514	1.8638	0.8667	1.34188	0.6642	0.7136	1.4977	1.2828	0.9501	0.632	0.956733	0.8356	1.5771	0.8066	0.7109	0.8398	0.954456	1.14931	1.13834	1.00964
1510	palmitoylcarnitine (C16)	Lipid	Fatty Acid Metabolism(Acyl Carnitine)	44681	LC/MS Pos Late	100000776	1425	400.342	461	6865-14-1	C02990	HMDB00222	0.929	0.8446	0.9897	0.8277	1.2035	0.9589	0.46	0.956	1.1205	0.8981	1.2113	1.1488	0.965783	0.8057	0.8775	1.112	0.7178	1.0491	1.1065	0.944767	1.0892	1.1764	0.8012	0.8668	0.7184	0.932794	0.955275	0.945847	1.00997
65	histidine	Amino Acid	Histidine Metabolism	59	LC/MS Neg	355	755.9	154.062	6274	5934-29-2	C00135	HMDB00177	0.9232	0.9302	0.9058	0.9902	0.9423	0.93834	0.6916	0.8221	0.9151	0.8687	0.757	0.8564	0.818483	0.9779	0.7978	0.7347	0.8599	0.944	0.9611	0.879233	0.7388	0.7123	0.6961	0.6838	0.7365	0.741122	0.848858	0.839731	1.01087
3477	N1-methylinosine	Nucleotide	Purine Metabolism, (Hypo)Xanthine/Inosine containing	48351	LC/MS Pos Early	100001409	1430	283.104	65095	20245-33-4		HMDB02721	0.8885	0.8038	1.0405	0.7864	0.9442	0.89268	0.5376	0.8124	0.7635	0.8581	0.9595	0.7558	0.78115	0.7116	0.8786	0.6665	0.7525	0.7639	0.6292	0.733717	0.6242	0.6484	0.5739	0.6144	0.437	0.605269	0.757433	0.748975	1.01129
1744	N-palmitoyltaurine	Lipid	Endocannabinoid	39835	LC/MS Neg	100003239	5560	362.237		83982-06-3			0.9924	0.8374	1.2481	0.6427	0.7733	0.89878	0.4752	0.8948	0.6524	0.5724	1.2202	1.4037	0.869783	0.9384	0.6687	0.9263	0.6519	0.9707	1.0264	0.863733	0.6941	1.0955	0.9196	0.3253	0.9877	0.814322	0.866758	0.856551	1.01192
122	N,N,N-trimethyl-5-aminovalerate	Amino Acid	Lysine Metabolism	57687	LC/MS Pos Early	100015962	2186	160.133					0.9746	0.9345	0.9999	1.1032	1.4999	1.10242	0.8033	1.0477	1.0387	0.8289	1.1344	1.5971	1.07502	1.0259	1.1194	0.9789	1.1334	1.07	1.2193	1.09115	0.95	1.1307	1.0001	1.0845	0.9679	1.03739	1.08308	1.06991	1.01232
1765	myo-inositol	Lipid	Inositol Metabolism	1124	LC/MS Polar	363	3506.3	225.062	892	87-89-8	C00137	HMDB00211	0.7156	1.9233	1.3343	1.7963	1.1903	1.39196	1.3667	1.3279	0.4364	0.6807	1.0065	1.5438	1.06033	1.2981	0.7989	0.9761	0.4592	1.0566	2.2334	1.13705	0.9842	0.6838	0.6441	0.443	0.7781	0.778375	1.09869	1.08517	1.01246
3511	N6-carbamoylthreonyladenosine	Nucleotide	Purine Metabolism, Adenine containing	35157	LC/MS Neg	100001415	2164	411.127	161466	24719-82-2		HMDB41623	0.9322	0.7816	0.9301	0.7322	0.727	0.82062	0.6492	0.99	1.01	0.8106	0.7954	0.6906	0.8243	0.669	0.717	0.7302	0.6262	0.6354	0.6699	0.674617	0.8314	0.7648	0.5515	0.5758	0.5488	0.657819	0.749458	0.73922	1.01385
	X - 24435			52665	LC/MS Neg		6625	465.304					1.7823	0.9167	1.2991	1.3889	1.0111	1.27962	1.4834	1.9451	1.8186	0.7856	1.5132	2.1045	1.6084	1.3663	1.0445	1.477	1.5139	1.6734	1.4003	1.41257	1.2736	2.0477	1.237	2.8175	1.4014	1.69829	1.51048	1.48896	1.01446
4920	glycolate (hydroxyacetate)	Xenobiotics	Chemical	15737	LC/MS Polar	203	1790.4	159.011	757	79-14-1	C00160	HMDB00115	0.9139	1.0214	1.1796	1.2283	0.2944	0.92752	0.7277	0.9786	1.0405	1.6503	0.7548	1.2385	1.06507	1.8401	1.9231	0.9112	1.6833	1.7331	1.7707	1.64358	1.7781	1.6233	1.9993	1.2987	2.0865	1.73825	1.35433	1.33288	1.01609
3565	pseudouridine	Nucleotide	Pyrimidine Metabolism, Uracil containing	33442	LC/MS Neg	821	1100	243.062	15047	1445-07-4	C02067	HMDB00767	0.8825	0.8315	1.0005	0.8432	0.7954	0.87062	0.7087	0.9085	0.8704	0.9194	0.9995	0.8367	0.873867	0.8431	0.9338	0.9319	0.9668	0.982	0.7917	0.908217	1.0323	0.9521	0.8007	0.8204	0.7715	0.880869	0.891042	0.875745	1.01747
403	prolylhydroxyproline	Amino Acid	Urea cycle; Arginine and Proline Metabolism	35127	LC/MS Pos Early	100001167	2128	229.118	11673055	18684-24-7		HMDB06695	0.8704	0.6698	0.8404	0.6302	0.6829	0.73874	0.6096	0.9551	0.7648	0.8323	0.7134	0.5546	0.7383	0.9049	0.7464	0.788	0.5892	0.7416	0.6847	0.742467	1.0449	0.6445	0.7655	0.5074	0.5935	0.716378	0.740383	0.727559	1.01763
477	gamma-glutamylleucine	Peptide	Gamma-glutamyl Amino Acid	18369	LC/MS Pos Early	1268	2991	261.144	151023	2566-39-4		HMDB11171	1.0228	1.0148	0.7702	0.9218	0.9411	0.93414	0.649	0.6083	0.8291	0.6761	0.7179	0.6707	0.69185	0.835	0.9091	0.868	0.9543	0.9852	0.8123	0.893983	0.5623	0.5675	0.5219	0.5679	0.6297	0.623881	0.792917	0.77901	1.01785
1371	maleate	Lipid	Fatty Acid, Dicarboxylate	20676	LC/MS Polar	100000707	2640	115.004	444266	110-16-7	C01384	HMDB00176	1.1746	0.9404	0.9626	1.1801	0.9288	1.0373	1.2685	0.8479	0.7885	1.1897	0.8284	1.036	0.993167	1.0223	0.9876	0.8605	1.0077	0.9923	1.0891	0.99325	0.7148	1.6614	0.6327	0.6583	0.8076	0.911342	0.993208	0.974321	1.01939
2601	sphingomyelin (d18:1/22:2, d18:2/22:1, d16:1/24:2)*	Lipid	Sphingomyelins	57477	LC/MS Pos Late	100006296	2209	783.637					0.8941	0.8045	0.9066	0.8527	0.8954	0.87066	0.7811	1.1016	0.8536	0.9661	1.1932	0.9477	0.973883	0.9044	0.9121	0.9035	0.7506	0.8666	0.78	0.852867	1.0657	1.0201	0.8751	0.8255	0.8806	0.919978	0.913375	0.895319	1.02017
1273	linoleate (18:2n6)	Lipid	Polyunsaturated Fatty Acid (n3 and n6)	1105	LC/MS Neg	180	5535	279.233	5280450	60-33-3	C01595	HMDB00673	1.0241	1.0167	1.1672	1.3064	1.206	1.14408	0.8631	0.8828	3.3157	0.8661	1.1214	1.3868	1.40598	0.9948	1.0096	1.0954	0.9434	1.0264	1.0052	1.01247	1.8217	1.2829	0.6495	1.4739	1.1149	1.22589	1.20922	1.18499	1.02045
124	N-acetylphenylalanine	Amino Acid	Phenylalanine Metabolism	33950	LC/MS Neg	100001256	2597	206.082	74839	2018-61-3	C03519	HMDB00512	1.6662	1.8494	1.3136	2.4238	1.8823	1.82706	1.528	1.3012	1.7295	1.7653	1.0295	1.4187	1.46203	1.3878	1.3401	0.9784	1.5031	1.2515	1.5577	1.33643	0.6912	0.7194	1.0216	1.0393	0.6806	0.914756	1.39923	1.37091	1.02066
1027	sedoheptulose	Carbohydrate	Pentose Metabolism	53237	LC/MS Polar	100002619	2255	209.067	5459879	3019-74-7		HMDB03219	0.6769	0.6355	0.73	0.9607	0.764	0.75342	0.9865	1.1046	0.5036	0.5553	0.8913	0.8648	0.817683	0.6726	0.7998	0.6247	0.35	0.6074	0.8355	0.648333	0.7867	1.0135	0.442	0.6521	0.547	0.681606	0.733008	0.717513	1.0216
390	dimethylarginine (ADMA + SDMA)	Amino Acid	Urea cycle; Arginine and Proline Metabolism	36808	LC/MS Pos Early	100001810	2850	203.15	123831	102783-24-4	C03626	HMDB01539	1.0057	0.9582	0.9886	0.8985	0.8639	0.94298	0.6894	0.8188	0.8934	0.9016	0.9894	0.8517	0.857383	0.9818	1.0048	0.8834	1.0943	0.9381	0.8884	0.965133	0.8818	0.9677	0.7254	0.7451	0.7455	0.838439	0.911258	0.890709	1.02307
2599	sphingomyelin (d18:2/21:0, d16:2/23:0)*	Lipid	Sphingomyelins	57480	LC/MS Pos Late	100015790	2330	771.637					1.2181	0.968	1.0826	0.8988	1.1294	1.05938	0.5093	1.0606	1.3274	0.9478	1.8354	1.0751	1.12593	1.0989	1.0739	0.9786	1.0261	1.1902	1.0099	1.06293	1.1992	1.4737	0.8792	0.9663	0.8838	1.07752	1.09443	1.06845	1.02432
387	proline	Amino Acid	Urea cycle; Arginine and Proline Metabolism	1898	LC/MS Pos Early	480	1603	116.071	145742	147-85-3	C00148	HMDB00162	0.9242	1.0389	0.8966	0.7903	0.8865	0.9073	0.9611	0.7079	0.7259	0.686	0.7709	0.8077	0.776583	0.9109	0.8619	0.7797	0.8752	0.8496	0.7758	0.842183	0.6382	0.668	0.5852	0.6287	0.6748	0.672847	0.809383	0.790074	1.02444
2176	1-stearoyl-GPE (18:0)	Lipid	Lysophospholipid	42398	LC/MS Pos Late	100001461	1626	482.324	9547068	69747-55-3		HMDB11130	1.22	0.9512	0.831	0.8171	0.8104	0.92594	0.5462	0.7962	1.2528	0.7584	1.1453	0.7936	0.882083	0.8643	0.9627	0.8482	0.7894	0.969	0.942	0.895933	0.8037	1.0884	0.6286	0.7257	0.7105	0.808806	0.889008	0.867373	1.02494
1514	linolenoylcarnitine (C18:3)*	Lipid	Fatty Acid Metabolism(Acyl Carnitine)	57511	LC/MS Pos Late	100015831	1310	422.326					1.2056	1.0095	1.3141	0.913	1.2959	1.14762	0.6601	1.1813	1.9483	1.0541	1.1137	1.2582	1.20262	0.9905	0.9404	1.1265	1.1	1.0936	1.2434	1.0824	1.4705	1.1865	0.7775	0.8798	1.0853	1.08033	1.14251	1.11398	1.02561
4122	histidine betaine (hercynine)*	Xenobiotics	Food Component/Plant	62278	LC/MS Pos Early	100004059	2094	198.124	3083620	534-30-5			0.6841	1.0712	0.9719	1.6366	1.9334	1.25944	0.5329	0.5873	1.5946	0.6933	1.873	2.5815	1.31043	1.1248	1.2306	1.2467	0.8437	1.6284	1.4044	1.24643	1.1887	2.0031	0.9339	0.9414	1.0851	1.23311	1.27843	1.24627	1.02581
94	N2-acetyllysine	Amino Acid	Lysine Metabolism	36751	LC/MS Polar	100001721	3372.6	187.109	92907	1946-82-3	C12989	HMDB00446	1.9116	2.0155	1.6035	1.8337	1.3698	1.74682	1.685	1.6683	1.4435	1.0409	1.3216	1.3685	1.4213	2.1198	1.6204	1.3285	1.9843	1.5013	1.5744	1.68812	1.178	0.9591	1.3352	1.3546	1.1703	1.28089	1.55471	1.51385	1.02699
487	gamma-glutamylcitrulline*	Peptide	Gamma-glutamyl Amino Acid	62104	LC/MS Pos Early	100020241	1644	305.146					1.9582	1.0126	1.1538	0.9224	0.3604	1.08148	0.4058	0.686	1.3339	0.845	0.8875	0.6834	0.806933	1.2848	1.2783	1.1015	1.5556	1.2661	0.955	1.24022	0.8579	0.6107	1.1683	0.4853	1.1078	0.911703	1.02358	0.996591	1.02708
123	phenylalanine	Amino Acid	Phenylalanine Metabolism	64	LC/MS Pos Early	460	2878	166.086	6140	63-91-2	C00079	HMDB00159	0.811	0.9364	0.7919	1.0374	0.9781	0.91096	0.6853	0.7738	0.9982	0.8586	0.7775	0.7869	0.813383	0.8381	0.8425	0.6802	0.9255	0.847	0.8835	0.836133	0.6561	0.6263	0.7185	0.6825	0.6495	0.694839	0.824758	0.802899	1.02722
2159	1-lignoceroyl-GPC (24:0)	Lipid	Lysophospholipid	49617	LC/MS Pos Late	100002873	1907	608.465		325171-59-3		HMDB10405	1.0226	0.811	0.8592	0.6388	0.6493	0.79618	0.5646	0.6199	0.9683	0.5302	1.2054	0.7524	0.773467	0.6852	0.7524	0.7278	0.7252	0.8011	0.7128	0.734083	0.6765	0.926	0.549	0.5764	0.5636	0.670931	0.753775	0.733555	1.02756
2324	1-(1-enyl-palmitoyl)-2-palmitoyl-GPC (P-16:0/16:0)*	Lipid	Plasmalogen	52716	LC/MS Pos Late	100009162	2454	718.575	11146967			HMDB11206	0.8862	0.8402	0.8671	0.8244	0.7924	0.84206	0.9151	0.8484	0.9734	0.6596	1.0531	1.0007	0.908383	0.736	0.7345	0.6906	0.6854	0.803	0.8605	0.751667	0.7788	0.9993	0.7303	0.6674	0.7059	0.772228	0.830025	0.807144	1.02835
2148	1-arachidonoyl-GPC* (20:4)*	Lipid	Lysophospholipid	33228	LC/MS Pos Late	100001551	1460	544.34			C05208	HMDB10395	0.9503	0.8091	0.8229	0.7632	0.7997	0.82904	0.7459	0.7837	0.9661	0.6774	0.9001	0.8483	0.82025	1.0298	0.9361	0.8613	0.8993	1.0336	1.0394	0.966583	1.006	1.0196	0.8999	0.7974	0.758	0.907914	0.893417	0.868477	1.02872
1494	3-hydroxybutyrylcarnitine (1)	Lipid	Fatty Acid Metabolism(Acyl Carnitine)	43264	LC/MS Pos Early	100003926	2400	248.149	53481617			HMDB13127	0.4345	0.7265	0.9345	0.8377	1.5906	0.90476	0.435	2.0326	0.9854	0.9745	0.2233	1.7073	1.05968	0.2934	0.6712	0.6776	0.9936	1.2372	1.5173	0.898383	1.1103	1.2034	0.704	1.246	0.8262	0.998047	0.979033	0.951404	1.02904
964	glucose	Carbohydrate	Glycolysis, Gluconeogenesis, and Pyruvate Metabolism	20488	LC/MS Polar	572	2342	179.056	79025	50-99-7	C00031	HMDB00122	1.1538	1.0057	0.9651	1.2051	1.1798	1.1019	1.0408	1.1052	1.0348	1.2126	0.9943	1.1273	1.08583	0.9386	1.1199	0.888	1.0806	1.0967	1.2724	1.06603	0.8652	1.1591	0.9631	0.861	1.0209	0.989222	1.07593	1.04556	1.02905
	X - 23665			49542	LC/MS Pos Early		2894	217.154					0.424	0.7092	0.7339	0.4429	0.6019	0.58238	0.3424	0.4826	0.6923	0.7278	0.4498	0.7878	0.58045	0.9092	0.6367	0.5949	0.8606	0.7418	0.8052	0.758067	1.0908	0.6294	0.4326	0.7524	0.6453	0.718094	0.669258	0.650237	1.02925
409	N-monomethylarginine	Amino Acid	Urea cycle; Arginine and Proline Metabolism	43586	LC/MS Pos Early	100004488	2845	189.135	132862	53308-83-1	C03884	HMDB29416	1.2627	1.2783	1.0404	1.1898	0.9925	1.15274	0.8637	0.9686	0.9779	1.0228	1.2419	1.3094	1.06405	1.0487	1.1319	0.9704	1.1688	1.1279	1.0075	1.07587	0.9404	0.9395	0.8805	0.8212	0.8597	0.919528	1.06996	1.03613	1.03264
2604	sphingomyelin (d18:2/24:1, d18:1/24:2)*	Lipid	Sphingomyelins	52437	LC/MS Pos Late	100008957	2635	811.669					0.8922	0.8163	0.918	0.7651	0.8508	0.84848	0.6773	0.8162	1.0056	0.8004	0.9322	0.9296	0.860217	0.857	0.8419	0.7491	0.7976	0.9944	0.88	0.853333	0.8798	1.0985	0.6627	0.6784	0.6795	0.808706	0.856775	0.828593	1.03401
4125	homostachydrine*	Xenobiotics	Food Component/Plant	33009	LC/MS Pos Early	100001550	1750	158.118	441447	1195-94-4	C08283	HMDB33433	1.8078	1.9441	1.5949	1.7444	1.7324	1.76472	1.5223	1.9458	2.2191	1.761	1.7808	1.6237	1.80878	1.7683	1.9213	1.7125	2.0404	2.0956	1.8261	1.89403	1.7649	1.9311	1.7041	1.7762	1.8225	1.81547	1.85141	1.7901	1.03425
3684	oxalate (ethanedioate)	Cofactors and Vitamins	Ascorbate and Aldarate Metabolism	20694	LC/MS Neg	100000841	603	88.988	971	144-62-7	C00209	HMDB02329	0.7706	0.9275	0.7399	1.0343	0.9741	0.88928	0.8095	0.7195	1.2414	0.9431	1.0226	0.9924	0.95475	1.089	1.1589	1.1233	0.911	0.8988	1.3478	1.08813	1.0627	1.1095	0.9521	1.0682	1.217	1.08294	1.02144	0.986109	1.03583
	X - 12193			47705	LC/MS Pos Early		2620	203.128					1.1105	1.6739	0.9725	1.2568	0.9016	1.18306	0.7906	1.2732	1.0374	0.9942	0.8659	0.7862	0.957917	1.5004	1.0827	0.8679	1.2485	1.1082	1.2377	1.17423	1.1098	0.6332	0.6555	0.6725	1.0058	0.875172	1.06608	1.02912	1.03591
397	N-alpha-acetylornithine	Amino Acid	Urea cycle; Arginine and Proline Metabolism	32984	LC/MS Pos Early	100000285	2000	175.108	439232	6205-08-09	C00437	HMDB03357	1.0972	1.5569	1.1913	1.404	0.9439	1.23866	1.0717	0.9973	1.5256	0.702	0.9475	1.0752	1.05322	1.182	0.8131	0.8946	0.8452	1.2704	1.0275	1.00547	0.7741	0.5418	0.7663	0.573	0.8232	0.747311	1.02934	0.992986	1.03661
2581	tricosanoyl sphingomyelin (d18:1/23:0)*	Lipid	Sphingomyelins	52436	LC/MS Pos Late	100008955	3200	801.684				HMDB12105	1.4405	1.1172	1.2924	1.1896	1.3678	1.2815	0.7963	1.3459	1.764	1.2147	1.3848	1.6171	1.3538	1.6563	1.7185	1.4935	1.4765	1.536	1.3848	1.54427	1.6573	1.8696	1.2333	1.5418	1.2298	1.51268	1.44903	1.39709	1.03718
55	carboxyethyl-GABA	Amino Acid	Glutamate Metabolism	40007	LC/MS Pos Early	100003260	2085	176.092	2572	4386-03-02		HMDB02201	1.4021	1.362	1.0023	1.6701	1.3489	1.35708	1.4903	1.3992	1.6036	1.2549	1.3645	1.4997	1.43537	1.252	1.2713	0.9977	1.1445	1.4026	1.1876	1.20928	1.2868	0.9131	1.5281	1.1405	1.0655	1.19055	1.32233	1.27381	1.03808
2577	palmitoyl sphingomyelin (d18:1/16:0)	Lipid	Sphingomyelins	37506	LC/MS Pos Late	100002107	2168	703.575	9939941	6254-89-3			0.8815	0.8669	0.9614	0.8399	0.9311	0.89616	0.7161	0.9966	0.9762	0.9294	0.9574	0.9502	0.920983	0.9494	0.9955	0.9346	0.8566	0.942	0.888	0.927683	0.9549	1.0623	0.7876	0.8331	0.742	0.884597	0.924333	0.890379	1.03814
2215	1-oleoyl-GPG (18:1)*	Lipid	Lysophospholipid	45968	LC/MS Polar	100005716	825	509.288					1.1175	0.7142	0.7635	0.6737	0.9945	0.85268	2.1437	0.5164	0.4973	0.4874	0.4874	0.5998	0.788667	1.0163	1.3384	0.6173	0.6455	0.9451	1.0696	0.9387	0.9962	1	0.544	0.7708	0.6144	0.810683	0.863683	0.831682	1.03848
267	1-carboxyethylleucine	Amino Acid	Leucine, Isoleucine and Valine Metabolism	62559	LC/MS Neg	100020425	2663	202.108					1.2972	1.3671	1.0937	2.4542	1.6011	1.56266	1.9902	1.0188	0.8639	0.9276	0.9699	0.8734	1.1073	1.4367	0.891	0.948	1.0886	0.9812	1.1037	1.07487	0.5085	0.4166	0.4808	0.4646	0.2714	0.536128	1.09108	1.04939	1.03973
483	gamma-glutamyltryptophan	Peptide	Gamma-glutamyl Amino Acid	33947	LC/MS Pos Early	100001295	2975	334.14	3989307	66471-20-3		HMDB29160	1.1303	0.9023	0.7469	0.7667	0.8081	0.87086	0.845	0.9906	1.1778	0.7013	0.7186	1.0086	0.906983	0.6536	0.7014	0.7358	0.7183	0.9381	0.7905	0.756283	0.8712	0.7979	0.5763	0.5116	0.8565	0.728297	0.831633	0.799579	1.04009
1380	sebacate (C10-DC)	Lipid	Fatty Acid, Dicarboxylate	32398	LC/MS Neg	100001211	1788	201.113	5192	111-20-6	C08277	HMDB00792	0.8632	0.7265	0.8728	0.8371	0.8359	0.8271	1.1444	1.4127	2.8226	0.516	0.4916	0.5957	1.16383	0.6929	0.6664	1.0992	0.7125	0.4802	0.642	0.715533	0.8907	2.3582	0.4653	0.6926	0.7562	0.979756	0.939683	0.903428	1.04013
	X - 21796			46972	LC/MS Neg		1625	138.057					0.7485	1.1304	1.0095	1.4547	1.8924	1.2471	1.906	0.6152	0.8852	0.9625	1.1272	1.9856	1.24695	0.9652	1.1637	1.1525	0.8672	1.2478	1.4667	1.14385	1.2061	1.4259	0.6772	0.7986	1.0497	1.05022	1.1954	1.14866	1.04069
2572	myristoyl dihydrosphingomyelin (d18:0/14:0)*	Lipid	Dihydrosphingomyelins	57365	LC/MS Pos Late	100009038	2060	677.559				HMDB12085	0.1288	0.1066	0.1066	0.1066	0.1066	0.11104	0.1066	0.113	0.178	0.107	0.1066	0.1127	0.12065	0.1066	0.133	0.1066	0.1066	0.1066	0.1066	0.111	0.1066	0.1304	0.1066	0.1066	0.1066	0.1113	0.115825	0.11117	1.04187
2843	tauro-alpha-muricholate	Lipid	Primary Bile Acid Metabolism	42605	LC/MS Neg	100004064	4745	514.284					0.5378	1.1425	1.1743	0.6828	1.7711	1.0617	2.384	0.4379	0.153	0.8731	0.153	1.2681	0.878183	1.5419	1.1618	1.0742	0.7328	0.3967	0.7776	0.9475	0.3134	0.2069	0.7895	0.2665	1.6133	0.689517	0.912842	0.875608	1.04252
2486	sphinganine	Lipid	Sphingolipid Synthesis	17769	LC/MS Pos Late	313	1413	302.305	3126	3102-56-5	C00836	HMDB00269	0.7593	0.988	0.6778	1.4011	2.083	1.18184	1.3666	0.385	0.5807	0.4785	1.6953	1.834	1.05668	1.0593	0.8649	0.8148	0.5433	1.4801	1.5653	1.05462	0.8938	1.3347	0.1885	0.5743	1.012	0.842986	1.05565	1.01241	1.04271
3483	allantoic acid	Nucleotide	Purine Metabolism, (Hypo)Xanthine/Inosine containing	33434	LC/MS Pos Early	218	660	177.062	203	99-16-1	C00499	HMDB01209	0.942	0.619	1.0262	0.4419	0.5267	0.71116	0.4419	2.054	0.8982	0.837	0.4419	0.5674	0.8734	0.9409	0.8221	0.6388	1.3835	0.7588	0.7366	0.880117	0.9809	1.0191	0.9362	1.33	0.6727	0.969836	0.876758	0.840498	1.04314
1513	linoleoylcarnitine (C18:2)*	Lipid	Fatty Acid Metabolism(Acyl Carnitine)	46223	LC/MS Pos Late	100003151	1430	424.342	6450015	36816-10-1		HMDB06469	0.9661	1.0543	1.1984	0.79	1.4588	1.09352	0.5969	1.1315	1.355	1.0008	1.2945	1.7632	1.19032	0.8313	0.7625	0.9857	0.9433	0.9487	1.2031	0.945767	1.2931	1.024	0.7339	0.8132	0.9153	0.954211	1.06804	1.02387	1.04315
391	N-acetylarginine	Amino Acid	Urea cycle; Arginine and Proline Metabolism	33953	LC/MS Pos Early	100001266	2245	217.13	67427	155-84-0	C02562	HMDB04620	0.9776	1.1905	0.9553	1.1349	1.1872	1.0891	1.067	0.6902	0.818	0.631	1.2369	1.1369	0.93	1.2299	1.0483	0.9962	0.98	0.9159	1.0092	1.02992	0.8626	0.6911	0.7715	0.6741	0.7086	0.789636	0.979958	0.939368	1.04321
1536	eicosenoylcarnitine (C20:1)*	Lipid	Fatty Acid Metabolism(Acyl Carnitine)	57519	LC/MS Pos Late	100015838	1484	454.389					0.6616	0.7033	1.0038	0.881	0.9962	0.84918	0.6118	0.8009	1.0852	0.7438	1.1563	0.9734	0.895233	0.6314	0.7088	0.8809	0.5963	0.931	1.1838	0.822033	0.8883	1.1174	0.5857	0.6386	0.7232	0.795872	0.858633	0.822526	1.0439
3604	2'-deoxycytidine	Nucleotide	Pyrimidine Metabolism, Cytidine containing	15949	LC/MS Pos Early	100000125	2193	228.098	13711	951-77-9	C00881	HMDB00014	0.8345	0.8455	0.9884	0.7137	0.7138	0.81918	0.5928	0.8322	0.9064	0.8041	1.4195	0.885	0.906667	0.9002	0.8725	1.0116	0.8111	0.8839	0.6278	0.851183	1.0387	0.9625	0.8621	0.696	0.7739	0.864064	0.878925	0.841622	1.04432
417	creatinine	Amino Acid	Creatine Metabolism	513	LC/MS Pos Early	275	2055	114.066	588	60-27-5	C00791	HMDB00562	1.2052	1.3145	1.0326	1.2399	1.2431	1.20706	1.2907	1.0048	1.057	0.9957	1.1726	1.2532	1.129	1.1956	1.3183	1.1398	1.3635	1.2317	1.1369	1.23097	1.1122	0.9588	1.0657	0.9631	0.9738	1.05076	1.17998	1.12891	1.04524
2594	sphingomyelin (d18:1/19:0, d19:1/18:0)*	Lipid	Sphingomyelins	57475	LC/MS Pos Late	100015787	2330	745.622					1.0401	0.8901	1.0676	0.8403	1.1474	0.9971	0.5522	1.1145	1.3558	1.0214	0.915	1.1069	1.01097	1.0585	1.1931	1.0093	0.8996	1.109	1.0727	1.05703	0.9971	1.1415	0.9268	0.916	0.8482	0.981106	1.034	0.989103	1.04539
3575	5,6-dihydrouracil	Nucleotide	Pyrimidine Metabolism, Uracil containing	1559	LC/MS Neg	1125	1120	113.036	649	504-07-4	C00429	HMDB00076	0.9283	0.7588	1.0815	0.7893	0.8948	0.89054	0.7437	0.7743	0.5411	1.2511	1.1503	1.0753	0.922633	0.5239	0.6214	0.9733	0.8352	0.8262	0.698	0.746333	0.7542	0.9748	0.5034	0.6761	0.5673	0.703689	0.834483	0.797114	1.04688
2534	glycosyl-N-palmitoyl-sphingosine (d18:1/16:0)	Lipid	Hexosylceramides (HCER)	53013	LC/MS Pos Late	100009272	2623	700.572					0.7935	0.7254	0.7771	0.5252	0.6011	0.68446	0.6053	0.7343	0.9039	0.6934	0.7727	0.6939	0.733917	0.6864	0.7232	0.754	0.621	0.8686	0.8301	0.747217	0.9066	1.0934	0.4668	0.5961	0.5688	0.729819	0.740567	0.70714	1.04727
1553	deoxycarnitine	Lipid	Carnitine Metabolism	36747	LC/MS Pos Early	100001662	2052	146.118	134	6249-56-5	C01181	HMDB01161	0.9911	1.1281	1.0167	1.4903	1.743	1.27384	0.9273	1.4536	1.2988	1.1727	0.9726	1.6128	1.23963	1.145	1.2299	1.0475	1.3139	1.3106	1.415	1.24365	0.9683	1.1773	1.0895	1.0089	1.0963	1.09733	1.24164	1.18558	1.04728
2120	2-palmitoleoyl-GPC* (16:1)*	Lipid	Lysophospholipid	47118	LC/MS Neg	100001561	5720	568.326				HMDB10383	1.6375	0.8767	1.0119	1.2116	0.9949	1.14652	1.2716	1.1713	1.5912	0.5493	1.2799	1.7128	1.26268	1.0368	1.0726	1.2343	1.6684	1.2422	0.9356	1.19832	1.1012	1.6662	0.2461	1.5642	1.4307	1.20112	1.2305	1.17382	1.04829
129	phenyllactate (PLA)	Amino Acid	Phenylalanine Metabolism	22130	LC/MS Neg	100000774	2208	165.056	3848	828-01-3	C05607	HMDB00779	0.9782	1.1027	0.8656	1.329	0.8905	1.0332	0.595	0.5026	0.3562	0.4178	0.5647	0.4847	0.486833	1.6637	1.3526	1.3006	1.2614	1.0158	0.9106	1.25078	0.4876	0.4606	0.5943	0.4964	0.4523	0.623664	0.868808	0.828432	1.04874
1839	1,2-dipalmitoyl-GPC (16:0/16:0)	Lipid	Phosphatidylcholine (PC)	19130	LC/MS Pos Late	100000657	2365	734.569	452110	63-89-8		HMDB00564	0.6511	0.6014	0.6355	0.7364	0.9378	0.71244	1.0156	0.5864	0.7498	0.5013	0.7384	0.8785	0.745	0.5586	0.6425	0.6413	0.5859	0.7423	0.8539	0.67075	0.6308	0.9844	0.4902	0.5272	0.5199	0.637208	0.707875	0.674824	1.04898
40	hydroxyasparagine	Amino Acid	Alanine and Aspartate Metabolism	62060	LC/MS Pos Early	100020205	1149	149.056	97663		C03124	HMDB32332	0.7822	0.5872	0.6969	0.6492	0.6551	0.67412	0.5701	1.0137	0.7569	0.7612	0.4874	0.588	0.696217	0.9122	0.9791	0.7326	0.9863	0.7859	0.8359	0.872	0.9147	0.7928	0.8173	0.7456	0.7826	0.820833	0.784108	0.747477	1.04901
	X - 12206			46612	LC/MS Neg		622	254.982					0.979	0.9177	0.8806	1.4589	1.1863	1.0845	0.8817	1.3237	1.2406	1.3755	0.8097	1.0667	1.11632	1.039	1.1098	0.9004	1.0569	0.9231	1.158	1.0312	0.8514	0.7973	1.0588	1.0802	0.9556	0.962417	1.07376	1.02346	1.04915
1516	oleoylcarnitine (C18)	Lipid	Fatty Acid Metabolism(Acyl Carnitine)	35160	LC/MS Pos Late	100001501	1423	426.358	6441392	38677-66-6		HMDB05065	1.281	1.0225	1.2965	0.9477	1.5613	1.2218	0.6858	1.3152	1.4322	1.1085	1.3378	1.7626	1.27368	0.895	1.0073	1.0533	0.9648	1.3019	1.4009	1.10387	1.2639	1.3048	0.7884	0.8619	0.9427	1.04426	1.18877	1.13303	1.0492
3550	dihydroorotate	Nucleotide	Pyrimidine Metabolism, Orotate containing	601	LC/MS Polar	923	1910	157.025	648	155-54-4	C00337	HMDB03349	2.7574	1.2781	2.0182	0.7764	0.5221	1.47044	0.5119	2.1646	0.8432	1.586	1.5201	0.3619	1.16462	2.4304	1.4432	1.1768	2.1065	1.1671	0.6336	1.49293	0.9056	0.3756	2.0623	0.9361	0.5909	1.06057	1.32877	1.26551	1.04999
2602	sphingomyelin (d18:2/23:0, d18:1/23:1, d17:1/24:1)*	Lipid	Sphingomyelins	52435	LC/MS Pos Late	100008956	2845	799.669					1.2784	0.9342	1.2171	0.9796	1.1248	1.10682	0.8425	1.1026	1.4574	0.9298	1.3921	1.4954	1.2033	1.297	1.218	1.2297	1.2118	1.3383	1.2844	1.2632	1.3488	1.5658	1.0293	1.2115	1.0308	1.24157	1.23325	1.17419	1.0503
3590	CMP	Nucleotide	Pyrimidine Metabolism, Cytidine containing	2372	LC/MS Pos Early	282	835	324.059	6131	63-37-6	C00055	HMDB00095	0.6437	1.1297	0.8251	1.3586	1.7022	1.13186	1.2107	2.0398	0.7971	0.8853	1.0001	1.6977	1.27178	0.8172	0.9999	1.0206	0.5764	1.2742	1.5916	1.04665	0.9592	1.8043	0.3371	0.9133	1.3191	1.06327	1.15922	1.09757	1.05617
79	N-acetylcarnosine	Amino Acid	Histidine Metabolism	43488	LC/MS Neg	100004046	1235	267.11	9903482	56353-15-2		HMDB12881	0.0797	0.192	0.2211	0.1184	0.1543	0.1531	0.1557	0.2556	0.0797	0.1052	0.1741	0.1286	0.149817	0.0916	0.1257	0.0797	0.1311	0.0797	0.2058	0.118933	0.0797	0.0797	0.1531	0.0797	0.0949	0.101006	0.134375	0.127053	1.05763
459	2-hydroxybutyrate/2-hydroxyisobutyrate	Amino Acid	Glutathione Metabolism	52281	LC/MS Polar	100008928	1258	103.04					0.791	0.5751	0.8497	0.6514	0.7142	0.71628	0.563	1.0474	0.9985	0.9981	1.1085	0.9905	0.951	0.4806	0.6828	0.4514	0.7087	0.7639	0.9762	0.677267	1.0015	1.1475	0.7107	0.6799	0.6999	0.819461	0.814133	0.767871	1.06025
	X - 24549			52870	LC/MS Neg		2610	202.051					1.2177	0.6083	0.6645	0.567	0.6428	0.74006	0.6613	1.6888	0.4804	0.7084	0.3044	0.3044	0.691283	0.9954	0.596	0.4387	1.1631	0.441	0.2711	0.650883	0.3665	0.3116	0.8531	0.6243	0.348	0.525731	0.671083	0.632895	1.06034
1733	palmitoyl ethanolamide	Lipid	Endocannabinoid	38165	LC/MS Neg	1489	6300	298.275	4671	544-31-0	C16512	HMDB02100	1.4301	0.8423	0.9572	0.905	0.9007	1.00706	0.9336	0.7399	1.3958	0.8714	1.2455	1.0349	1.03685	0.9396	1.0219	1.0603	0.9247	1.0563	0.78	0.9638	0.917	0.9945	0.7827	0.7597	0.858	0.879283	1.00033	0.943172	1.0606
35	N-acetylaspartate (NAA)	Amino Acid	Alanine and Aspartate Metabolism	22185	LC/MS Pos Early	100000787	880	176.055	65065	997-55-7;997-55-7	C01042	HMDB00812	0.8611	1.0876	1.0031	0.8383	2.2942	1.21686	2.8233	1.2669	0.8662	0.9096	1.0695	1.6538	1.43155	1.0577	0.7376	0.6977	0.7258	0.8626	1.7743	0.97595	0.9544	1.4546	0.8881	0.687	1.358	1.05301	1.20375	1.13493	1.06063
426	spermidine	Amino Acid	Polyamine Metabolism	485	LC/MS Pos Early	50	3355	146.165	1102	124-20-9	C00315	HMDB01257	0.3704	0.9638	0.5823	1.0657	1.9677	0.98998	0.6271	1.2164	0.8646	0.6245	1.0294	1.8863	1.04138	0.556	1.038	0.7833	0.5507	0.95	1.6379	0.919317	0.7179	1.8583	0.3618	0.4664	0.8107	0.855736	0.98035	0.922858	1.0623
2079	1-stearoyl-2-arachidonoyl-GPI (18:0/20:4)	Lipid	Phosphatidylinositol (PI)	52449	LC/MS Pos Late	100000616	3000	904.591		383907-33-3		HMDB09815	1.048	0.8675	0.86	0.7548	0.8494	0.87594	0.6631	0.8408	0.8962	0.7639	1.2945	1.0417	0.9167	0.8806	1.0353	1.0106	1.1041	1.1407	1.1395	1.0518	0.9638	1.4033	0.6805	1.0173	0.7416	0.976383	0.98425	0.926162	1.06272
2593	sphingomyelin (d18:1/18:1, d18:2/18:0)	Lipid	Sphingomyelins	37529	LC/MS Pos Late	100002106	2167	729.591	6443882	108392-10-5		HMDB12101	0.8311	0.8253	0.9221	0.7233	0.8028	0.82092	0.7353	1.1629	1.006	1.0426	0.7911	1.0348	0.962117	0.8742	0.9386	0.8688	0.8262	0.9554	0.8618	0.8875	0.9624	1.151	0.8478	0.8888	0.7795	0.9195	0.924808	0.87021	1.06274
360	cysteine s-sulfate	Amino Acid	Methionine, Cysteine, SAM and Taurine Metabolism	22176	LC/MS Neg	100000808	640.9	199.969	115015	1637-71-4	C05824	HMDB00731	1.963	1.332	2.1047	0.9719	0.9804	1.4704	7.077	1.0847	1.2257	1.2564	1.3789	1.3046	2.22122	2.1586	2.1207	1.7528	2.2621	1.8999	1.382	1.92935	2.0005	0.9452	2.3272	2.5786	4.8248	2.43427	2.07528	1.95234	1.06297
383	2-oxoarginine*	Amino Acid	Urea cycle; Arginine and Proline Metabolism	55072	LC/MS Pos Early	100002784	1760	174.087	558	3715-10-04	C03771	HMDB04225	0.7319	0.9574	0.7166	0.933	0.8161	0.831	0.7623	0.6839	0.6015	0.5705	0.8458	0.7825	0.70775	0.7558	0.7253	0.6207	0.7193	0.7026	0.6556	0.69655	0.4745	0.4127	0.5526	0.3134	0.4829	0.488775	0.70215	0.659887	1.06405
1018	arabitol/xylitol	Carbohydrate	Pentose Metabolism	48885	LC/MS Polar	100006430	1932.4	151.061	6912		C01904		1.0513	0.9778	0.9928	0.9885	1.1055	1.02318	1.1855	0.8338	1.0158	0.7965	1.0387	1.1258	0.99935	1.1144	0.8369	0.7079	0.8382	0.9389	0.9142	0.89175	0.7982	0.7913	0.6125	0.7167	0.7014	0.751975	0.94555	0.887577	1.06532
456	5-oxoproline	Amino Acid	Glutathione Metabolism	1494	LC/MS Neg	1021	738.5	128.035	7405	98-79-3	C01879	HMDB00267	0.8718	1.0671	0.8759	1.0536	1.1676	1.0072	1.218	1.1282	0.7515	0.9856	0.9508	1.0761	1.01837	0.7764	0.8247	0.8612	0.7387	0.7665	1.0037	0.828533	0.7085	0.8085	0.6198	0.6662	0.7148	0.724389	0.92345	0.865794	1.06659
106	5-(galactosylhydroxy)-L-lysine	Amino Acid	Lysine Metabolism	43582	LC/MS Pos Early	100002462	2755	325.161		32448-36-5			0.7817	0.5328	0.778	0.7917	0.5781	0.69246	1.0765	0.9829	0.6928	0.8386	0.6308	1.0171	0.873117	0.4218	0.3856	0.8351	0.717	0.4324	1.0802	0.64535	0.8602	0.9187	0.552	0.7194	0.6887	0.730725	0.759233	0.711593	1.06695
1742	N-oleoyltaurine	Lipid	Endocannabinoid	39732	LC/MS Neg	100003119	5610	388.253	6437033	52514-04-2			1.149	0.7826	1.7778	0.9454	0.9925	1.12946	0.6516	1.0649	1.5547	1.0081	1.5485	1.3329	1.19345	0.9141	0.9158	1.3079	0.9711	1.1864	0.8911	1.03107	0.9072	1.0953	0.9479	0.8775	0.8627	0.953611	1.11226	1.04154	1.0679
479	gamma-glutamyl-epsilon-lysine	Peptide	Gamma-glutamyl Amino Acid	33934	LC/MS Pos Early	100001262	2725	276.155	7015685	17105-15-6		HMDB03869	0.2571	0.1805	0.2314	0.2052	0.1634	0.20752	0.6848	0.243	0.2668	0.3314	0.7807	0.4771	0.463967	0.0992	0.0626	0.112	0.1031	0.138	0.0912	0.101017	0.2488	1	0.1333	0.1678	0.2774	0.321386	0.282492	0.264453	1.06821
220	C-glycosyltryptophan	Amino Acid	Tryptophan Metabolism	48782	LC/MS Neg	100006379	1777	365.135	10981970	180509-18-6			0.6711	0.8077	0.8251	0.7558	0.917	0.79534	0.7403	1.083	0.7155	0.656	0.8221	0.8055	0.803733	0.6902	0.6924	0.7213	0.7613	0.8696	0.8217	0.759417	0.7854	0.7513	0.5086	0.5791	0.6134	0.666203	0.781575	0.730771	1.06952
2596	sphingomyelin (d18:1/20:1, d18:2/20:0)*	Lipid	Sphingomyelins	48491	LC/MS Pos Late	100006292	2383	757.622		222403-67-0			0.9177	0.9486	0.9464	0.8903	0.8507	0.91074	0.9087	1.1021	0.9975	0.9759	1.4566	1.0343	1.07918	1.0025	1.0057	0.9602	0.9167	0.8783	0.8403	0.93395	1.0255	1.1052	0.9233	0.9331	0.8921	0.968858	1.00657	0.939799	1.07104
1191	phosphate	Energy	Oxidative Phosphorylation	42109	LC/MS Neg	461	608	96.9696	1061	7664-38-2	C00009	HMDB01429	0.9202	1.0825	0.9558	1.2402	1.4998	1.1397	1.1349	1.1216	1.1072	1.0861	0.9556	1.4017	1.13452	1.0329	1.1044	1.0838	1.2553	1.2567	1.3121	1.1742	1.0481	1.2026	0.8099	0.965	0.8783	1.01302	1.15436	1.07636	1.07247
226	N-acetylkynurenine (2)	Amino Acid	Tryptophan Metabolism	48757	LC/MS Neg	100006378	2378	249.088					1.7324	1.0509	1.1427	0.918	1.1195	1.1927	1.6105	1.3994	1.3017	1.0397	1.7592	1.5049	1.4359	0.9456	0.9706	1.068	0.9569	0.9789	0.8791	0.966517	1.1989	1.175	1	0.8386	1.1037	1.04712	1.20121	1.11991	1.07259
1160	N-acetylglucosamine/N-acetylgalactosamine	Carbohydrate	Aminosugar Metabolism	46539	LC/MS Pos Early	100006435	715	222.097	24139			HMDB00215	0.9115	0.7908	0.9196	0.8686	0.7748	0.85306	0.7519	1.2379	0.9625	0.9214	0.9976	0.8148	0.947683	0.7643	0.7559	0.8119	0.7353	0.8421	0.8597	0.794867	0.8437	0.9621	0.67	0.6517	0.6888	0.768528	0.871275	0.810794	1.07459
1914	1-oleoyl-2-docosahexaenoyl-GPC (18:1/22:6)*	Lipid	Phosphatidylcholine (PC)	52697	LC/MS Pos Late	100009130	2011	832.585				HMDB08123	1.142	0.9535	1.2582	1.0484	1.0465	1.08972	1.2004	1.1611	1.186	1.0657	1.5364	1.4279	1.26292	1.2557	1.207	1.212	1.3189	1.4659	1.3684	1.30465	1.6559	1.2963	1.1326	1.2096	1.1933	1.29872	1.28378	1.19422	1.075
478	gamma-glutamyl-alpha-lysine	Peptide	Gamma-glutamyl Amino Acid	55015	LC/MS Pos Early	100010901	2784	276.155	65254				0.9128	0.9913	0.9704	0.7259	0.6868	0.85744	0.6198	0.7987	0.7964	0.9406	1.0521	0.8776	0.847533	0.831	0.9133	0.9917	0.8422	1.0083	0.7453	0.888633	0.8328	0.784	0.7343	0.6845	0.6148	0.756506	0.868083	0.806973	1.07573
4245	tartarate	Xenobiotics	Food Component/Plant	15336	LC/MS Neg	100000295	615.3	149.009	444305	87-69-4;6106-24-7	C00898	HMDB00956	0.8141	1.4071	0.8652	1.2547	0.4801	0.96424	1.0229	0.4316	1.4965	1.1819	1.0909	0.7128	0.989433	0.8208	1.0622	1.3692	0.4316	1.0115	1.2662	0.993583	1.38	0.7923	0.7101	0.4316	0.9582	0.877631	0.991508	0.920935	1.07663
	X - 12524			46621	LC/MS Neg		5780	205.16					0.9799	0.7781	0.9086	0.7451	0.5295	0.78824	0.5923	0.4885	0.7907	0.4942	1.1868	0.6448	0.69955	0.8569	0.6863	0.637	0.7126	0.7587	0.9239	0.762567	0.5516	0.6405	0.5239	0.4794	0.4607	0.569778	0.731058	0.679009	1.07666
4379	tartronate (hydroxymalonate)	Xenobiotics	Bacterial/Fungal	20693	LC/MS Neg	100000840	610	118.999	45	80-69-3	C02287	HMDB35227	0.7435	0.9621	0.914	1.0984	0.7355	0.8907	0.7812	0.5567	1.2731	0.9242	1.1883	1.0677	0.9652	0.9521	1.2465	1.2502	0.7562	1.255	2.1715	1.27192	1.2983	1.2621	0.8819	0.9789	1.427	1.18669	1.11856	1.03869	1.07689
3488	AMP	Nucleotide	Purine Metabolism, Adenine containing	32342	LC/MS Pos Early	209	1013	348.07	6083	149022-20-8	C00020	HMDB00045	0.7057	6.7546	4.6172	20.6999	59.9408	18.5436	6.2277	1.5549	5.747	18.9068	14.7839	64.1945	18.5691	0.6886	0.382	3.2058	0.7652	16.5331	44.7083	11.0472	7.6109	21.6456	0.4595	0.697	12.142	8.93369	14.8082	13.7387	1.07784
4147	mannonate*	Xenobiotics	Food Component/Plant	62864	LC/MS Polar	100003695	2736	195.051	3246006	642-99-9			1.2413	0.9244	1.0931	1.2905	2.0611	1.32208	1.3687	1.6259	1.139	1.0343	1.1903	2.3958	1.459	1.0258	1.4194	0.8033	1.2737	1.0342	2.1006	1.27617	0.9559	2.1697	0.6511	1.0517	1.1441	1.20811	1.36758	1.2651	1.08101
2503	N-stearoyl-sphingosine (d18:1/18:0)*	Lipid	Ceramides	54979	LC/MS Pos Late	1547	3392	566.551	5283565	104404-17-3		HMDB04950	1.2301	1.102	0.9704	1.2226	1.3422	1.17346	0.725	1.1578	1.3668	1.254	0.759	1.3269	1.09825	0.8597	1.3259	1.2606	1.0695	1.4395	1.5824	1.25627	1.0484	1.4622	0.609	0.7201	0.9017	0.999611	1.17726	1.08654	1.0835
3549	N-carbamoylaspartate	Nucleotide	Pyrimidine Metabolism, Orotate containing	1594	LC/MS Polar	1108	3800	175.036	93072	923-37-5	C00438	HMDB00828	1.2927	1.4961	1.0175	1.1648	1.5247	1.29916	1.4827	1.065	0.3719	0.8268	1.4022	1.7166	1.1442	0.7972	1.0318	0.8682	0.9834	0.9059	0.9587	0.9242	0.6901	1.1345	0.2785	0.346	0.2785	0.608633	1.0342	0.953897	1.08418
961	1,5-anhydroglucitol (1,5-AG)	Carbohydrate	Glycolysis, Gluconeogenesis, and Pyruvate Metabolism	20675	LC/MS Neg	100000580	802	163.061	64960	154-58-5	C07326	HMDB02712	1.1345	1.1199	1.0773	0.8564	0.96	1.02962	1.1329	1.0135	1.512	1.1348	2.6846	1.738	1.53597	0.8702	0.7641	0.8498	0.8596	0.8964	0.7605	0.833433	1.4414	1.2134	1.3593	0.8813	1.1998	1.15477	1.1847	1.0922	1.0847
1746	N-linoleoyltaurine*	Lipid	Endocannabinoid	61826	LC/MS Neg	100005814	5505	386.237					1.0788	1.0866	1.4479	0.9378	0.9077	1.09176	0.6029	0.9462	2.7161	0.9333	1.4654	1.2184	1.31372	0.9944	0.8865	1.4874	0.9222	1.2303	0.8729	1.06562	1.2508	1.3105	0.8523	0.9365	1.188	1.10062	1.18967	1.09619	1.08527
394	N-acetylcitrulline	Amino Acid	Urea cycle; Arginine and Proline Metabolism	48434	LC/MS Neg	100001577	940	216.099	656979	33965-42-3	C15532	HMDB00856	1.9734	2.2196	1.8156	2.2501	1.832	2.01814	2.1121	1.571	1.5574	1.0456	1.6831	1.841	1.63503	1.987	1.9112	1.7385	2.1179	1.7454	1.5548	1.84247	0.9997	0.8108	1.3288	1.0003	1.1227	1.18413	1.73875	1.60113	1.08595
1857	1-palmitoyl-2-arachidonoyl-GPC (16:0/20:4n6)	Lipid	Phosphatidylcholine (PC)	52462	LC/MS Pos Late	100008914	2091	782.569	10747814	35418-58-7		HMDB07982	0.8664	0.7296	0.7836	0.6874	0.7708	0.76756	0.6875	0.771	0.9523	0.7435	0.997	0.849	0.833383	0.7534	0.7982	0.7851	0.7682	0.8974	1.003	0.834217	0.834	0.9747	0.6642	0.656	0.6451	0.768036	0.8338	0.767798	1.08596
476	gamma-glutamylisoleucine*	Peptide	Gamma-glutamyl Amino Acid	34456	LC/MS Pos Early	100001485	2940	261.144	14253342			HMDB11170	0.8396	0.9996	0.8423	1.0857	0.7803	0.9095	0.7701	0.7428	1.0179	0.7201	1.0986	0.7965	0.857667	1.0004	0.8285	0.9835	0.7636	0.9992	0.7954	0.8951	0.7481	0.5559	0.7542	0.5529	0.7119	0.703017	0.876383	0.806258	1.08698
1823	1-myristoyl-2-palmitoyl-GPC (14:0/16:0)	Lipid	Phosphatidylcholine (PC)	19258	LC/MS Pos Late	100000672	2147	706.538	129657	69525-80-0		HMDB07869	0.5565	0.5173	0.4918	0.5557	0.7808	0.58042	1.2192	0.5554	0.5983	0.5198	0.5007	0.5297	0.65385	0.3771	0.4002	0.4075	0.442	0.5516	0.6334	0.468633	0.4444	0.7715	0.3127	0.3286	0.3823	0.451356	0.561242	0.515888	1.08791
1367	2-hydroxyadipate	Lipid	Fatty Acid, Dicarboxylate	31934	LC/MS Polar	100001153	3000	161.046	193530	18294-85-4	C02360	HMDB00321	0.968	1.1855	0.5063	1.4827	1.2666	1.08182	1.5057	1.0311	4.4798	0.6985	1.2663	0.4634	1.57413	3.6819	1.0436	1.2449	1.8504	1.6449	0.7635	1.70487	3.0377	0.9971	1.7133	0.9512	3.188	1.93203	1.6395	1.50692	1.08798
439	4-acetamidobutanoate	Amino Acid	Polyamine Metabolism	1558	LC/MS Pos Early	1113	1350	146.081	18189	3025-96-5	C02946	HMDB03681	1.0624	1.6482	0.8482	0.9815	0.7845	1.06496	0.4592	0.8029	0.6005	0.7033	0.5189	0.3223	0.56785	1.3803	1.7089	1.4058	2.3648	1.0952	0.8247	1.46328	0.8277	0.6671	0.5026	0.9033	0.4474	0.801897	1.01557	0.933429	1.088
384	citrulline	Amino Acid	Urea cycle; Arginine and Proline Metabolism	2132	LC/MS Pos Early	391	1520	176.103	9750	372-75-8	C00327	HMDB00904	0.9956	1.2027	0.9467	0.9684	1.0146	1.0256	0.9762	0.775	0.9245	0.7973	1.0586	0.9956	0.9212	1.1901	1.2462	1.0004	1.0715	1.03	1.08	1.10303	0.7445	0.7017	0.8615	0.7632	0.8305	0.834072	1.01212	0.929836	1.08849
485	gamma-glutamylvaline	Peptide	Gamma-glutamyl Amino Acid	43829	LC/MS Pos Early	100001126	2700	247.129	7015683	2746-34-1		HMDB11172	0.8213	0.9646	0.8609	0.9558	0.9517	0.91086	0.7027	0.879	0.9511	0.7887	1.1384	0.8928	0.892117	0.9449	0.8318	0.8855	0.8237	0.9876	0.8164	0.88165	0.792	0.7401	0.7186	0.5597	0.6129	0.717492	0.886883	0.814176	1.0893
2559	glycosyl ceramide (d18:2/24:1, d18:1/24:2)*	Lipid	Hexosylceramides (HCER)	57453	LC/MS Pos Late	100015745	3380	808.666					0.8718	0.6889	0.7551	0.5748	0.4952	0.67716	0.6716	0.6887	0.8081	0.7691	0.7931	0.6345	0.727517	0.6514	0.7884	0.7978	0.6679	0.9815	0.9182	0.800867	0.8713	1.0185	0.4955	0.5587	0.6104	0.725878	0.764192	0.701519	1.08934
3666	FAD	Cofactors and Vitamins	Riboflavin Metabolism	2134	LC/MS Neg	327	2425	784.15	643975	146-14-5;84366-81-4	C00016	HMDB01248	1.2193	1.046	1.1296	1.217	1.5823	1.23884	1.0766	1.1126	1.3536	1.0959	1.4281	1.8651	1.32198	0.9711	1.2024	1.0224	1.0108	1.2681	1.3919	1.14445	0.9907	1.6598	0.6938	0.8241	0.8358	1.02477	1.23322	1.13181	1.0896
2530	ceramide (d18:2/24:1, d18:1/24:2)*	Lipid	Ceramides	57443	LC/MS Pos Late	100015744	3858	646.613					0.8608	0.7439	0.8247	0.7534	0.8381	0.80418	0.5204	0.5878	0.8883	0.6258	0.9658	0.8143	0.733733	0.6225	0.8383	0.9316	0.8449	1.1006	1.1518	0.91495	0.7754	0.9967	0.44	0.4826	0.6313	0.706825	0.824342	0.755502	1.09112
1028	ribulonate/xylulonate*	Carbohydrate	Pentose Metabolism	61858	LC/MS Polar	100019968	2350	165.04					0.9375	0.8533	0.8434	0.976	0.8782	0.89768	0.9636	1.086	1.6459	0.983	0.9274	1.046	1.10865	1.0529	0.9783	0.7746	1.0483	0.9407	1.215	1.00163	1.0061	1.2171	1.1456	0.8214	1.0253	1.03619	1.05514	0.966934	1.09122
1879	1-stearoyl-2-oleoyl-GPC (18:0/18:1)	Lipid	Phosphatidylcholine (PC)	52438	LC/MS Pos Late	100008904	2644	788.616		56421-10-4		HMDB08038	1.0974	0.8147	0.8655	0.8491	0.7634	0.87802	0.7349	0.6635	1.1432	0.7585	1.1789	0.9451	0.904017	0.9518	0.9527	0.828	0.9962	1.0183	1.0022	0.9582	0.8798	1.2023	0.58	0.6988	0.6502	0.828217	0.931108	0.853118	1.09142
1841	1-palmitoyl-2-stearoyl-GPC (16:0/18:0)	Lipid	Phosphatidylcholine (PC)	52616	LC/MS Pos Late	100008921	2653	762.601		59403-51-9		HMDB07970	0.8795	0.7132	0.7305	0.7741	0.7972	0.7789	0.5938	0.5861	0.9089	0.6253	1.0048	0.9231	0.773667	0.7011	0.7708	0.6725	0.7503	0.9068	0.9514	0.79215	0.6553	0.9952	0.4814	0.5311	0.4789	0.655675	0.782908	0.717287	1.09148
2579	stearoyl sphingomyelin (d18:1/18:0)	Lipid	Sphingomyelins	19503	LC/MS Pos Late	1538	2400	731.606	6453725	85187-10-6;85187-10-6	C00550	HMDB01348	1.0644	0.9421	1.0581	0.9027	1.0612	1.0057	0.8994	1.7549	1.3471	1.4439	0.5586	1.3242	1.22135	1.1364	1.3698	1.2295	1.1921	1.1703	1.2962	1.23238	1.3101	1.3113	1.2562	1.2004	1.1372	1.24126	1.22687	1.12348	1.09202
1373	heptenedioate (C7:1-DC)*	Lipid	Fatty Acid, Dicarboxylate	61866	LC/MS Polar	100019981	2816	157.051					0.5112	0.5674	0.8512	1.2691	0.9068	0.82114	0.1501	0.4595	0.2555	0.4138	0.1501	0.3554	0.2974	1.2018	1.5304	0.7913	1.6971	0.9769	2.0035	1.36683	0.4202	0.5639	0.7685	0.7724	0.3202	0.702006	0.832117	0.761573	1.09263
302	N-acetylisoleucine	Amino Acid	Leucine, Isoleucine and Valine Metabolism	33967	LC/MS Neg	100001276	2325	172.098	2802421	3077-46-1		HMDB61684	1.6101	1.6422	1.255	1.7812	1.4492	1.54754	1.3162	0.9105	1.5946	1.345	1.4514	1.1899	1.30127	1.5423	1.3527	1.2966	1.3626	1.2911	1.3005	1.35763	0.7032	0.7142	0.8176	0.9883	0.7138	0.882456	1.32945	1.215	1.0942
3772	pyridoxate	Cofactors and Vitamins	Vitamin B6 Metabolism	31555	LC/MS Neg	100001121	2185	182.046	6723	82-82-6	C00847	HMDB00017	1.1269	1.1293	1.0188	2.1238	1.6521	1.41018	0.992	2.2711	1.496	2.2082	0.7839	0.9812	1.4554	1.253	1.227	0.9987	1.0758	1.2189	1.3184	1.18197	0.8995	0.8679	1.2206	1.011	0.8167	0.999611	1.31868	1.2049	1.09444
28	alanine	Amino Acid	Alanine and Aspartate Metabolism	1126	LC/MS Pos Early	811	1700	90.055	5950	56-41-7	C00041	HMDB00161	1.0215	0.9991	1.096	1.1412	1.175	1.08656	1.2516	0.9075	0.8723	0.9525	0.895	1.2241	1.01717	1.0009	1.0634	0.943	1.1377	1.082	1.1752	1.06703	0.7572	0.7333	0.7954	0.7658	0.7868	0.817589	1.0421	0.952074	1.09456
1512	stearoylcarnitine (C18)	Lipid	Fatty Acid Metabolism(Acyl Carnitine)	34409	LC/MS Pos Late	100001391	1485	428.373	6426855	18822-91-8		HMDB00848	0.8575	0.6429	0.9587	0.6985	0.9115	0.81382	0.6828	1.0498	1.3252	1.0008	1.1644	1.0199	1.04048	0.6755	0.7799	0.8983	0.8369	0.9992	1.1231	0.885483	1.1658	1.2475	0.7289	0.7963	0.8336	0.942931	0.962983	0.878375	1.09632
1717	12-HETE	Lipid	Eicosanoid	37536	LC/MS Neg	100002167	5326	319.228	5312983	71030-37-0;73837-14-6		HMDB06111	1.1764	1.0138	1.0663	0.8883	0.8724	1.00344	0.4003	0.7414	4.603	0.7171	0.5739	0.5215	1.25953	0.7598	0.6395	0.8028	0.4007	0.7093	0.5735	0.6476	1.2502	0.6626	0.6486	0.6835	0.5178	0.73505	0.953567	0.869245	1.09701
2448	linoleoyl-linoleoyl-glycerol (18:2/18:2) [1]*	Lipid	Diacylglycerol	54968	LC/MS Pos Late	100010941	2720	634.541				HMDB07248	1.3536	1.5798	1.0929	1.3473	1.5056	1.37584	0.9582	0.8465	1.4026	0.7901	2.1669	1.3304	1.24912	1.0902	1.4945	1.4769	1.486	1.086	1.2348	1.3114	1.0644	0.8963	0.8314	0.74	0.9025	0.957667	1.28026	1.16675	1.09728
	X - 16576			46673	LC/MS Neg		4496	167.108					1.3936	1.2103	1.5544	1.2851	2.1196	1.5126	1.2497	1.249	1.136	1.7178	7.696	1.2018	2.37505	1.1296	0.9079	1.038	0.9523	1.1463	0.886	1.01002	2.7764	2.4466	0.9901	0.9545	1.1766	1.55904	1.69253	1.53582	1.10204
2535	glycosyl-N-stearoyl-sphingosine (d18:1/18:0)	Lipid	Hexosylceramides (HCER)	52234	LC/MS Pos Late	100001882	3053	728.604					0.8014	0.7157	0.6703	0.537	0.5283	0.65054	0.6554	1.1078	1.1205	1.1742	0.2779	0.7785	0.852383	0.6178	0.8441	0.7912	0.6651	0.9661	0.9079	0.7987	1.013	1.3082	0.5525	0.6704	0.7389	0.84695	0.825542	0.748745	1.10257
253	indole-3-carboxylate	Amino Acid	Tryptophan Metabolism	38116	LC/MS Neg	100002185	1710	160.04	69867	771-50-6	C19837	HMDB03320	0.9788	0.8944	1.0073	0.6759	0.7241	0.8561	0.7171	0.9927	0.8113	0.922	0.966	0.7749	0.864	0.9716	0.9007	0.7479	0.8342	1.1221	0.7379	0.885733	0.719	0.7388	0.6426	0.7544	0.6313	0.728639	0.874867	0.792369	1.10411
3637	quinolinate	Cofactors and Vitamins	Nicotinate and Nicotinamide Metabolism	1899	LC/MS Pos Early	182	845	168.029	1066	89-00-9	C03722	HMDB00232	0.4761	0.3852	0.3603	0.6832	0.7207	0.5251	0.5274	0.9289	1	0.3536	0.4489	0.2799	0.589783	0.3271	0.2978	0.1612	0.4187	0.2967	0.4295	0.321833	0.1612	0.2811	0.4243	0.1612	0.4534	0.300506	0.455808	0.412803	1.10418
1794	choline	Lipid	Phospholipid Metabolism	15506	LC/MS Pos Early	1256	1961	104.107	305	67-48-1	C00114	HMDB00097	0.8987	0.9306	0.8511	0.9796	1.2763	0.98726	0.9779	1.3425	1.0198	1.0512	1.0124	1.2114	1.10253	0.8577	0.9726	0.9591	0.8265	0.8999	1.1568	0.945433	0.8891	1.2267	0.6999	0.8087	0.6271	0.866156	1.02398	0.926708	1.10497
	X - 25519			62963	LC/MS Pos Early		1187.7	338.156					1.0404	1.2303	0.8944	2.4436	1.8423	1.4902	1.9827	0.6952	0.5719	1.4268	1.1356	1.4065	1.20312	1.4305	1.1392	0.7641	1.3059	0.8529	1.6568	1.19157	0.4729	0.7211	0.5213	0.362	0.7833	0.675361	1.19734	1.08278	1.1058
3598	N4-acetylcytidine	Nucleotide	Pyrimidine Metabolism, Cytidine containing	35130	LC/MS Pos Early	100001413	1580	286.103	107461	3768-18-1		HMDB05923	0.6311	0.4921	1.0014	0.6518	1.1098	0.77724	0.4736	0.9638	0.6544	0.9986	0.5685	0.744	0.733817	0.5301	0.847	0.7381	0.7225	0.9531	0.4773	0.71135	0.9729	0.7074	0.2158	0.3544	0.2158	0.529608	0.722583	0.653424	1.10584
3597	5-methylcytidine	Nucleotide	Pyrimidine Metabolism, Cytidine containing	22119	LC/MS Pos Early	100000763	2227	258.108	92918	2140-61-6		HMDB00982	0.8202	0.7353	0.8228	0.4958	0.6482	0.70446	0.613	0.7342	1.0515	0.8047	1.3388	0.8448	0.897833	0.8876	0.8695	0.9374	0.8036	0.9904	0.6623	0.858467	1.0096	1.0755	0.7621	0.695	0.897	0.882944	0.87815	0.793702	1.1064
1800	phosphoethanolamine (PE)	Lipid	Phospholipid Metabolism	1600	LC/MS Neg	1026	638	140.012	1015	1071-23-4	C00346	HMDB00224	0.7095	1.102	0.843	1.246	1.7973	1.13956	1.3442	2.0017	1.2544	0.8513	0.9022	1.7957	1.35825	0.7946	0.8448	0.9833	0.7019	1.0007	1.478	0.967217	0.9698	1.3861	0.5657	0.7708	1.1061	0.960953	1.16273	1.05026	1.10709
41	glutamate	Amino Acid	Glutamate Metabolism	57	LC/MS Pos Early	561	1500	148.06	611	56-86-0	C00025	HMDB00148	0.9304	1.2807	0.8869	1.3069	1.9464	1.27026	1.8471	1.572	0.9572	0.9172	1.021	1.7739	1.34807	0.8734	0.8964	1.0095	1.023	1.1216	1.5194	1.07388	0.9596	1.3849	0.5466	0.702	0.8343	0.916881	1.21097	1.09357	1.10736
2583	sphingomyelin (d18:2/18:1)*	Lipid	Sphingomyelins	57474	LC/MS Pos Late	100015788	1904	727.575					1.086	0.7281	0.8947	0.7703	0.9333	0.88248	0.7959	1.2619	1.3041	0.9896	1.0733	1.2176	1.10707	1.0098	0.9542	0.9902	0.8625	1.1103	0.946	0.978833	1.2014	1.2312	0.9641	0.9027	0.7279	1.00102	1.04295	0.941751	1.10746
2608	sphingosine 1-phosphate	Lipid	Sphingosines	34445	LC/MS Polar	100000626	1850	378.241	5283560	26993-30-6	C06124	HMDB00277	1.0449	0.8565	0.9877	0.6654	0.7011	0.85112	0.5966	1.1573	0.6417	0.9209	0.9331	0.7471	0.832783	1.294	1.267	1.0866	0.9669	1.0598	0.7946	1.07815	0.8966	0.8242	0.9806	0.7888	0.6633	0.871942	0.955467	0.861531	1.10903
214	N-acetyltryptophan	Amino Acid	Tryptophan Metabolism	33959	LC/MS Neg	100001254	2630	245.093	700653	1218-34-4	C03137	HMDB13713	1.7561	1.4315	1.5665	1.3521	1.4606	1.51336	1.9286	1.6905	1.3524	1.4925	1.9043	2.0947	1.74383	1.4597	1.3785	1.1138	1.1697	1.303	1.0129	1.2396	1.204	1.0508	1.3233	1.2298	0.9871	1.17243	1.49172	1.3429	1.11082
3778	2-hydroxyhippurate (salicylurate)	Xenobiotics	Benzoate Metabolism	18281	LC/MS Neg	1869	2184	194.046	10253	487-54-7	C07588	HMDB00840	3.4178	10.0017	7.5556	6.8896	4.0691	6.38676	6.3107	0.7732	0.8102	0.7035	0.7184	0.3738	1.61497	23.5357	9.4603	1.1987	6.8854	2.3332	0.3738	7.29785	0.3738	0.54	0.3738	0.3738	0.8478	1.63451	4.45641	4.01063	1.11115
3606	5-methyl-2'-deoxycytidine	Nucleotide	Pyrimidine Metabolism, Cytidine containing	38159	LC/MS Pos Early	100002300	2303	242.114	440055	838-07-3	C03592	HMDB02224	0.7297	0.7522	0.9208	0.5946	0.5192	0.7033	0.573	0.6901	0.69	0.6943	1.2532	0.6625	0.760517	0.847	0.8326	0.7716	0.7703	0.828	0.582	0.771917	0.7975	0.6535	0.675	0.7054	0.436	0.673219	0.766217	0.68826	1.11327
	X - 15674			46665	LC/MS Neg		1362	187.025					2.0723	0.868	1	0.6387	0.4997	1.01574	0.4903	3.1447	1.5796	1.8513	1.2605	0.7649	1.51522	2.3577	2.1832	1.4338	2.8793	1.113	0.5875	1.75908	1.1916	1.041	3.8126	1.8874	1.8411	1.92213	1.63715	1.46894	1.11451
3563	uridine	Nucleotide	Pyrimidine Metabolism, Uracil containing	606	LC/MS Neg	535	1457.6	243.062	6029	58-96-8	C00299	HMDB00296	0.7844	0.8753	0.8704	1.3735	1.2463	1.02998	0.6879	1.4415	1.1359	1.2631	0.8764	1.0475	1.07538	0.8309	0.8043	0.8636	0.8487	0.8816	1.221	0.90835	0.7806	0.8158	0.6379	0.7845	0.5633	0.748408	0.991867	0.889194	1.11547
1083	mannose	Carbohydrate	Fructose, Mannose and Galactose Metabolism	584	LC/MS Polar	803	2200	179.056	18950	3458-28-4	C00159	HMDB00169	0.8505	0.7065	0.8885	0.6885	0.7106	0.76892	0.5597	0.9506	0.9899	0.9133	0.9059	1.0857	0.90085	0.8032	1.0825	0.8247	0.9677	1.1089	1.1992	0.9977	0.7438	1.1968	0.8219	0.7841	1.0524	0.932783	0.949275	0.850852	1.11568
1890	1-stearoyl-2-arachidonoyl-GPC (18:0/20:4)	Lipid	Phosphatidylcholine (PC)	42450	LC/MS Pos Late	100001869	2300	810.601	16219824	35418-59-8		HMDB08048	0.8073	0.7825	0.798	0.7339	0.7742	0.77918	0.6838	0.7392	0.9408	0.7421	0.9526	0.9607	0.836533	0.7929	0.8676	0.8187	0.8469	0.9518	1.0835	0.893567	0.7736	0.949	0.6324	0.7092	0.6679	0.770944	0.86505	0.775062	1.1161
1843	1-palmitoyl-2-oleoyl-GPC (16:0/18:1)	Lipid	Phosphatidylcholine (PC)	52461	LC/MS Pos Late	1539	2358	760.585	6436017	26853-31-6;26853-31-6		HMDB07972	1.3517	0.9955	1.0669	1.0859	0.9795	1.0959	1.0716	1.0491	1.6012	0.8759	1.6246	1.1695	1.23198	1.1978	1.2584	1.3129	1.2974	1.2749	1.3475	1.28148	1.1837	1.5526	0.8905	1.0003	1.0217	1.15505	1.25673	1.12547	1.11663
	X - 24736			53172	LC/MS Pos Early		2821	189.135					1.2692	0.6084	0.6084	0.6084	0.6084	0.74056	0.8246	1.3654	0.6084	0.6084	0.6084	0.6084	0.7706	0.6084	1.2216	0.6084	1.1135	0.8252	0.6084	0.830917	0.6084	0.6084	0.6084	0.6084	0.8865	0.691836	0.800758	0.716198	1.11807
3558	UMP	Nucleotide	Pyrimidine Metabolism, Uracil containing	2856	LC/MS Pos Early	869	590	325.043	6030	3387-36-8	C00105	HMDB00288	0.3664	1.3064	0.9537	1.9331	3.4497	1.60186	1.7554	1.4943	1.7166	2.2884	1.7959	3.5666	2.10287	0.4853	0.3723	1.0463	0.3819	1.9113	3.3868	1.26398	1.5012	2.8138	0.2445	0.5202	2.0801	1.40396	1.68343	1.50291	1.12011
2540	glycosyl-N-nervonoyl-sphingosine (d18:1/24:1)*	Lipid	Hexosylceramides (HCER)	57369	LC/MS Pos Late	100001878	3990	810.682					0.7687	0.6106	0.7315	0.5325	0.4539	0.61944	0.637	0.551	0.8662	0.7157	0.9194	0.6464	0.722617	0.5878	0.7057	0.7494	0.5961	0.9778	0.7614	0.7297	0.8057	1.0398	0.4283	0.486	0.5595	0.674833	0.726158	0.647137	1.12211
1529	arachidoylcarnitine (C20)*	Lipid	Fatty Acid Metabolism(Acyl Carnitine)	57513	LC/MS Pos Late	100015833	1512	456.405				HMDB06460	0.5047	0.3857	0.5069	0.328	0.3981	0.42468	0.4038	0.328	1.0076	0.328	0.7998	0.6765	0.590617	0.328	0.328	0.328	0.3721	0.328	0.4699	0.359	0.431	0.6817	0.328	0.328	0.3981	0.420967	0.474808	0.422823	1.12295
265	leucine	Amino Acid	Leucine, Isoleucine and Valine Metabolism	60	LC/MS Pos Early	397	2864	132.102	6106	61-90-5	C00123	HMDB00687	0.7953	0.9479	0.7742	1.2278	1.0761	0.96426	0.7118	0.7996	1.2441	0.9614	0.7573	0.7699	0.874017	1.0285	1.0523	0.7667	1.1365	0.9747	1.1112	1.01165	0.5837	0.5795	0.722	0.7165	0.6758	0.714858	0.942833	0.839559	1.12301
2457	oleoyl-arachidonoyl-glycerol (18:1/20:4) [2]*	Lipid	Diacylglycerol	54961	LC/MS Pos Late	100010937	2990	660.556				HMDB07228	1.0841	0.8252	0.8537	0.9989	1.1331	0.979	0.7779	0.4543	2.1001	0.4478	1.0416	0.8753	0.9495	0.6192	1.0046	0.8629	0.6973	0.7668	1.2297	0.863417	0.7332	0.8673	0.3545	0.3956	0.591	0.634169	0.906458	0.806585	1.12382
3491	adenosine 3',5'-cyclic monophosphate (cAMP)	Nucleotide	Purine Metabolism, Adenine containing	2831	LC/MS Neg	207	1952.2	328.045	6076	60-92-4	C00575	HMDB00058	0.6955	0.8469	0.785	0.7982	0.9429	0.8137	0.4562	1.0356	1.0431	0.9381	0.9003	0.9635	0.889467	0.6179	0.8249	0.9879	1.3121	0.9653	1.1452	0.97555	0.9011	1.0559	0.7488	0.7923	0.5998	0.845575	0.932508	0.829638	1.12399
3568	5-methyluridine (ribothymidine)	Nucleotide	Pyrimidine Metabolism, Uracil containing	35136	LC/MS Neg	100001446	1778.1	257.078	445408	1463-10-1		HMDB00884	1.0844	0.9658	1.0029	0.8826	0.8477	0.95668	0.5573	0.9635	0.9427	1.056	1.1064	1.0216	0.94125	0.8299	0.9137	0.8698	0.8148	0.8984	1.0711	0.899617	0.6401	0.8052	0.5346	0.6471	0.5586	0.680869	0.920433	0.818775	1.12416
3579	2'-deoxyuridine	Nucleotide	Pyrimidine Metabolism, Uracil containing	1412	LC/MS Neg	536	1586	111.02	13712	951-78-0	C00526	HMDB00012	0.8565	0.8546	0.8782	0.7997	0.7567	0.82914	0.6435	1.0212	0.9054	0.9405	0.9522	0.8803	0.890517	0.9953	1.0954	1.0047	0.9278	0.9654	1.0187	1.00122	0.7669	0.8829	0.8498	0.8962	0.719	0.852669	0.945867	0.840905	1.12482
70	N-acetyl-1-methylhistidine*	Amino Acid	Histidine Metabolism	43255	LC/MS Pos Early	100004299	2100	212.103	193270				1.1642	1.0096	1.2251	1.4805	1.2254	1.22096	1.223	1.3879	1.5528	1.2004	1.1783	1.4528	1.33253	1.4787	1.7507	1.4068	1.8169	1.7232	1.2428	1.56985	1.6185	1.1662	1.4148	1.3913	0.9904	1.35851	1.45119	1.28973	1.12519
2591	sphingomyelin (d18:2/16:0, d18:1/16:1)*	Lipid	Sphingomyelins	42459	LC/MS Pos Late	100004329	2002	701.559					0.8018	0.6368	0.8098	0.6452	0.6761	0.71394	0.6079	0.841	0.8846	0.7173	1.3408	0.788	0.863267	0.7643	0.8098	0.6905	0.6776	0.8108	0.7961	0.758183	0.886	0.94	0.6366	0.6034	0.5318	0.725997	0.810725	0.719969	1.12606
137	4-hydroxyphenylacetate	Amino Acid	Phenylalanine Metabolism	541	LC/MS Neg	144	1361	151.04	127	156-38-7	C00642	HMDB00020	2.0554	2.5008	1.5563	1.9855	1.3902	1.89764	0.3661	0.3661	0.3661	0.3661	0.3661	0.3661	0.3661	3.1828	4.139	3.278	3.411	3.9401	3.4555	3.56773	1.0604	1	1.7885	1.15	1.007	1.59561	1.96692	1.74662	1.12613
2574	behenoyl dihydrosphingomyelin (d18:0/22:0)*	Lipid	Dihydrosphingomyelins	57331	LC/MS Pos Late	100009026	3150	789.684				HMDB12091	1.0928	0.8918	1.1499	1.2826	1.3534	1.1541	0.6749	1.2931	1.8146	1.1563	1.9927	1.5449	1.41275	1.134	1.1714	1.259	1.0619	1.3499	1.3472	1.22057	1.1046	1.9425	0.7202	0.994	1.1058	1.18128	1.31666	1.16769	1.12758
1448	N-acetyl-2-aminooctanoate*	Lipid	Fatty Acid, Amino	62059	LC/MS Neg	100020204	3943	200.129	95555			HMDB59745	1.3994	1.2319	1.319	1.2084	1.1598	1.2637	1.4991	1.5132	1.3533	1.4484	1.2818	1.2838	1.3966	1.3371	1.2999	1.3813	1.2644	1.4275	1.3593	1.34492	0.9835	1.276	1.0165	1.2227	1.1094	1.15884	1.37076	1.21127	1.13167
1730	oleoyl ethanolamide	Lipid	Endocannabinoid	38102	LC/MS Neg	1137	6450	324.291	5283454	11-58-0;111-58-0		HMDB02088	1.0752	0.8794	1.1235	0.8767	0.8982	0.9706	0.8429	0.7308	1.1986	1.0072	1.4371	1.1379	1.05908	0.9925	1.1066	1.1171	0.9082	1.1343	0.6929	0.991933	0.889	0.9477	0.6522	0.7842	0.7566	0.836939	1.02551	0.903769	1.1347
3732	bilirubin	Cofactors and Vitamins	Hemoglobin and Porphyrin Metabolism	43807	LC/MS Pos Late	1090	1840	585.271	5280352	635-65-4	C00486	HMDB00054	0.9331	0.6181	0.8651	0.3316	0.2459	0.59876	0.6788	1.1193	0.5507	0.9986	0.8696	0.2461	0.74385	1.0042	0.7791	0.9328	1.0194	0.8784	0.705	0.886483	0.9192	0.5679	1.0371	0.71	0.9017	0.837064	0.815167	0.717912	1.13547
1265	stearidonate (18:4n3)	Lipid	Polyunsaturated Fatty Acid (n3 and n6)	33969	LC/MS Neg	100001229	5395	275.202	5312508	111174-40-4	C16300	HMDB06547	1.1696	1.0673	1.1672	1.1644	1.174	1.1485	0.9549	0.981	4.0771	1.0497	1.205	1.5821	1.64163	1.1027	1.0562	1.2668	1.1844	1.2131	1.2443	1.17792	1.9038	1.5951	0.5564	1.4882	1.2642	1.33094	1.40978	1.23972	1.13717
2217	1-linoleoyl-GPG (18:2)*	Lipid	Lysophospholipid	54885	LC/MS Neg	100009227	5516	507.273					1.2414	1.2558	1.1382	1.408	1.1366	1.236	3.6715	0.534	1.3106	0.6036	1.445	1.1042	1.44482	1.1361	1.1942	1.1282	0.8945	1.0328	0.9488	1.05577	1.3134	0.9663	0.8487	0.8222	0.7448	0.958528	1.25029	1.09726	1.13946
3605	2'-O-methylcytidine	Nucleotide	Pyrimidine Metabolism, Cytidine containing	57554	LC/MS Pos Early	100010895	2411	258.108	150971	2140-72-9			0.8799	0.8472	0.9214	0.6258	0.7601	0.80688	0.683	0.8326	0.9308	1.1942	1.1241	0.7022	0.91115	0.7124	0.7998	0.9173	1.0192	0.8131	0.8125	0.845717	0.8556	0.8746	0.6161	0.6395	0.5585	0.731669	0.878433	0.769275	1.1419
1174	succinate	Energy	TCA Cycle	1437	LC/MS Polar	252	3149	117.019	1110	110-15-6	C00042	HMDB00254	1.0376	0.9019	0.9975	1.9408	1.2461	1.22478	1.2159	1.385	1.0018	1.3195	0.9982	1.4034	1.22063	0.7305	0.6393	0.884	0.8754	1.0449	1.5925	0.9611	0.7484	0.9963	0.6341	0.1617	0.5703	0.67865	1.09087	0.951715	1.14621
2458	linoleoyl-arachidonoyl-glycerol (18:2/20:4) [1]*	Lipid	Diacylglycerol	54955	LC/MS Pos Late	100010922	2590	658.541				HMDB07257	0.952	0.8468	0.6551	1.0266	0.9683	0.88976	0.5706	0.8543	0.9917	0.7979	1.4926	1.0128	0.953317	0.7169	1.2846	1.098	0.9799	0.9131	1.1556	1.02468	1.1429	0.8969	0.6476	0.5754	0.7169	0.834064	0.989	0.861912	1.14745
2397	1-heptadecenoylglycerol (17:1)*	Lipid	Monoacylglycerol	62449	LC/MS Neg	100020769	6390	267.233					1.3562	0.8869	0.5439	1.1993	1.4488	1.08702	0.7995	0.5439	3.7321	0.5528	1.3237	1.4332	1.39753	0.5439	1.0306	0.9946	1.3286	0.6194	0.9722	0.914883	0.9154	1.4837	0.8016	0.5439	0.9094	0.928147	1.15621	1.00758	1.14751
1863	1-palmitoyl-2-docosahexaenoyl-GPC (16:0/22:6)	Lipid	Phosphatidylcholine (PC)	52610	LC/MS Pos Late	100008915	2023	806.569	6441886	59403-54-2		HMDB07991	1.0282	0.7884	0.9725	0.752	0.8499	0.8782	0.8605	0.9667	1.0549	0.8947	1.2853	1.0402	1.01705	0.8892	0.9413	1.0426	0.9531	1.0012	1.1649	0.998717	1.0075	0.9386	0.7674	0.7853	0.7695	0.877836	1.00788	0.878018	1.14791
2444	oleoyl-linoleoyl-glycerol (18:1/18:2) [2]	Lipid	Diacylglycerol	46799	LC/MS Pos Late	100002990	3223	636.556		104346-53-4		HMDB07219	1.5233	1.4608	1.0862	1.8319	1.8193	1.5443	1.1928	0.6316	2.537	0.542	2.5844	1.4146	1.48373	0.9425	1.4144	1.2829	1.3646	1.0983	1.3823	1.2475	0.8941	0.9246	0.6416	0.5452	0.732	0.830833	1.36562	1.18757	1.14993
448	glutathione, oxidized (GSSG)	Amino Acid	Glutathione Metabolism	27727	LC/MS Pos Early	448	2667	613.159	65359	103239-24-3	C00127	HMDB03337	0.7911	1.0064	0.6388	2.2674	2.3335	1.40744	1.7614	3.085	1.9343	1.2046	0.8244	2.2365	1.84103	0.4839	0.5522	0.6511	0.6025	0.8647	2.8567	1.00185	0.6479	2.6953	0.4023	0.5962	1.0409	1.06408	1.42144	1.23576	1.15026
1986	1-stearoyl-2-docosahexaenoyl-GPE (18:0/22:6)*	Lipid	Phosphatidylethanolamine (PE)	52466	LC/MS Pos Late	100008992	2317	792.554	9546798			HMDB05334	1.4628	0.956	1	1.4891	1.5424	1.29006	0.7056	1.3686	2.8783	1.1128	2.0008	1.5489	1.6025	0.7934	1.0963	1.5198	1.2668	1.2628	2.0318	1.32848	1.2739	1.6271	1.0031	1.0507	1.255	1.25638	1.46549	1.27322	1.15101
441	(N(1) + N(8))-acetylspermidine	Amino Acid	Polyamine Metabolism	57814	LC/MS Pos Early	100016038	3080	188.176					0.9095	0.857	0.903	0.8413	0.5242	0.807	0.3707	1.1746	0.9032	0.9503	0.9104	0.3699	0.77985	1.0005	0.9459	0.8814	0.9995	0.9514	0.8759	0.942433	0.6156	0.4663	0.8012	0.7167	0.587	0.688206	0.861142	0.747603	1.15187
101	N6-methyllysine	Amino Acid	Lysine Metabolism	62860	LC/MS Pos Early	100003415	2831	161.128	164795	1188-07-4	C02728	HMDB02038	1.2546	1.3897	1.2955	1.3078	1.3382	1.31716	1.0255	1.358	1.7345	1.6104	1.3194	1.3237	1.39525	1.4132	1.5555	1.4945	1.5788	1.6195	1.6961	1.5596	1.2262	1.3659	1.0785	1.0463	1.2095	1.24767	1.47742	1.28241	1.15207
1268	docosahexaenoate (DHA; 22:6n3)	Lipid	Polyunsaturated Fatty Acid (n3 and n6)	44675	LC/MS Neg	100000665	5525	327.233	445580	6217-54-5	C06429	HMDB02183	1.0432	0.9374	1.1547	1.0734	1.0096	1.04366	0.5333	0.7473	5.5334	0.7574	1.4244	1.2115	1.70122	0.9013	0.9904	1.096	0.8721	1.0394	0.9322	0.9719	1.9312	1.4491	0.7641	1.3428	1.1524	1.26858	1.33656	1.15612	1.15607
2382	1-dihomo-linolenylglycerol (20:3)	Lipid	Monoacylglycerol	48341	LC/MS Neg	100006121	6400	305.249					0.5597	0.6223	0.6097	0.6961	0.7545	0.64846	0.6792	0.459	2.3456	0.5788	0.9862	0.7629	0.968617	0.5628	0.6137	0.6007	0.5152	0.5931	0.5662	0.575283	1.0319	0.747	0.4469	0.6603	0.6589	0.686714	0.77195	0.667587	1.15633
3616	thymine	Nucleotide	Pyrimidine Metabolism, Thymine containing	604	LC/MS Neg	882	1654	125.036	1135	65-71-4	C00178	HMDB00262	0.7842	0.7079	0.6425	0.5651	0.5743	0.6548	0.6414	0.7336	0.9218	0.6009	1.0871	0.7491	0.788983	0.6018	0.5806	0.7668	0.5603	0.5228	0.5885	0.603467	0.3954	0.7796	0.6481	0.4149	0.4535	0.549161	0.696225	0.601981	1.15656
2211	1-palmitoyl-GPG (16:0)*	Lipid	Lysophospholipid	45970	LC/MS Neg	100005717	5570	483.273	3300276				0.9802	0.7739	0.866	0.9476	0.7697	0.86748	3.825	0.3119	0.8036	0.3013	0.7235	0.5798	1.09085	0.5737	0.6994	0.6148	0.5103	0.5659	0.6021	0.594367	0.5611	0.673	0.6762	0.4113	0.6193	0.589211	0.842608	0.728346	1.15688
3615	thymidine	Nucleotide	Pyrimidine Metabolism, Thymine containing	2183	LC/MS Neg	872	1963.7	241.083	5789	50-89-5	C00214	HMDB00273	0.8418	0.918	0.8502	0.8587	0.7771	0.84916	0.6968	1.0639	0.8971	0.9208	0.9587	0.9916	0.921483	0.9431	1.0086	1.0062	0.9613	0.9341	1.0557	0.984833	0.763	0.8431	0.7454	0.7799	0.6549	0.795189	0.953158	0.822174	1.15931
1916	1-linoleoyl-2-linolenoyl-GPC (18:2/18:3)*	Lipid	Phosphatidylcholine (PC)	53176	LC/MS Pos Late	100009343	1939	780.554				HMDB08141	1.1602	1.0563	1.1002	0.9328	0.8734	1.02458	0.7013	0.6588	2.9643	0.5452	1.8663	0.8448	1.26345	0.7816	0.8126	0.7721	0.9454	0.9274	0.8098	0.841483	0.8435	0.9876	0.6739	0.6877	0.7103	0.790747	1.05247	0.907664	1.15953
418	creatine phosphate	Amino Acid	Creatine Metabolism	33951	LC/MS Polar	100000112	3831	210.029	587	922-32-7	C02305	HMDB01511	0.4223	0.6757	1.0698	0.6217	2.6203	1.08196	2.9368	1.412	2.0033	0.9121	0.412	1.6594	1.55593	0.6648	2.5257	1.4409	2.8621	1.2966	0.412	1.53368	1.0052	1.691	1.5572	2.7313	0.972	1.58173	1.54481	1.33185	1.1599
1748	linoleoyl ethanolamide	Lipid	Endocannabinoid	52608	LC/MS Neg	100006726	6150	322.275	5283446	68171-52-8		HMDB12252	1.5858	1.0289	1.1013	0.9935	1.3707	1.21604	2.1119	0.9788	1.7959	0.9022	1.3078	1.1285	1.37085	1.0065	0.8689	0.8636	1.4499	1.0175	0.8687	1.01252	0.86	1.4557	0.4643	0.6232	0.6108	0.837753	1.19168	1.0269	1.16047
2582	lignoceroyl sphingomyelin (d18:1/24:0)	Lipid	Sphingomyelins	57330	LC/MS Pos Late	100006298	3437	815.7		60037-60-7			0.8272	0.9279	1.07	1.0468	1.2153	1.01744	0.5061	0.7265	1.153	0.9501	2.6027	1.0812	1.16993	1.2801	1.551	1.3976	0.8948	1.6267	0.9574	1.2846	1.3106	1.3216	0.7533	1.245	0.6708	1.09765	1.22727	1.05755	1.16049
2443	oleoyl-linoleoyl-glycerol (18:1/18:2) [1]	Lipid	Diacylglycerol	46798	LC/MS Pos Late	100002989	3115	636.556		106292-55-1		HMDB07219	1.74	1.46	1.054	1.5465	1.5357	1.46724	0.8492	0.6255	2.5468	0.6126	2.3796	1.5123	1.421	0.9941	1.6908	1.3214	1.553	1.1059	1.3764	1.34027	0.8655	1.0485	0.6319	0.7419	0.8386	0.911111	1.38063	1.18918	1.161
2441	oleoyl-oleoyl-glycerol (18:1/18:1) [2]*	Lipid	Diacylglycerol	54946	LC/MS Pos Late	100010919	3695	638.572				HMDB07218	0.7941	0.8987	0.313	1.3894	1.9509	1.06922	0.7055	0.313	1.9514	0.313	1.6108	1.0548	0.991417	0.7144	1.0625	0.8594	0.7469	1	0.8867	0.878317	0.313	1.0983	0.313	0.313	0.313	0.538103	0.934867	0.803661	1.16326
2451	linoleoyl-linolenoyl-glycerol (18:2/18:3) [2]*	Lipid	Diacylglycerol	54964	LC/MS Pos Late	100010927	2478	632.525				HMDB07250	1.5616	1.4515	1.0055	1.5417	1.1835	1.34876	1.0197	0.7279	1.5656	0.6438	2.1374	1.3197	1.23568	1.0844	1.2769	1.4006	1.3887	1.3416	1.4504	1.32377	1.0423	0.7085	0.6687	0.6053	0.7468	0.849228	1.27973	1.09899	1.16445
1447	2-aminooctanoate	Lipid	Fatty Acid, Amino	43343	LC/MS Pos Late	100004227	750	160.133	69522	644-90-6		HMDB00991	1.3909	1.3741	1.4266	1.3208	1.3571	1.3739	1.2562	1.677	1.7825	1.7963	0.9283	1.4016	1.47365	1.6051	1.4702	1.6838	1.8058	1.6572	1.6725	1.6491	1.0436	1.3011	1.1599	1.2449	1.4041	1.30045	1.56137	1.33718	1.16767
3474	xanthosine	Nucleotide	Purine Metabolism, (Hypo)Xanthine/Inosine containing	15136	LC/MS Neg	100000299	1075	283.068	64959	146-80-5	C01762	HMDB00299	1.1557	1.2695	1.1405	1.4959	1.5646	1.32524	1.8893	1.508	0.8	2.042	1.0863	1.3886	1.45237	1.0211	0.9744	0.9348	0.7831	0.6912	0.7846	0.864867	0.8944	0.8621	0.547	0.4977	0.2855	0.658594	1.15862	0.991917	1.16806
	X - 24295			52483	LC/MS Neg		1152	217.071					1.9168	0.5073	0.5073	0.5826	0.8419	0.87118	1.1394	1.1326	0.6932	0.9936	1.56	3.4262	1.49083	1	2.708	0.925	1.3005	0.836	0.7951	1.26077	3.2544	0.9819	0.5073	1.4861	1.3988	1.48154	1.3758	1.17636	1.16954
3582	3-ureidopropionate	Nucleotide	Pyrimidine Metabolism, Uracil containing	3155	LC/MS Pos Early	1053	875	133.061	111	462-88-4	C02642	HMDB00026	0.7606	0.8811	0.6988	1.0401	0.8029	0.8367	0.5484	1.0514	1.2589	1.1668	0.7958	0.7861	0.934567	0.6429	0.9055	0.9344	1.022	1.0532	1.2045	0.960417	0.828	0.8402	0.8209	0.6235	0.6205	0.782253	0.947492	0.809476	1.1705
1475	valerylglycine (C5)	Lipid	Fatty Acid Metabolism(Acyl Glycine)	36768	LC/MS Neg	100001451	2071	158.082	4737557	24003-66-5		HMDB00927	1.3414	1.2321	0.8533	2.8429	2.1556	1.68506	1.0831	2.6531	2.4785	3.2904	0.969	1.4784	1.99208	1.4206	0.9971	0.8951	1.5366	1.0195	2.298	1.36115	1.0509	1.0924	1	1.3	1.2494	1.17564	1.67662	1.43035	1.17217
93	lysine	Amino Acid	Lysine Metabolism	1301	LC/MS Pos Early	407	2850	147.113	5962	56-87-1	C00047	HMDB00182	0.8622	0.8759	0.8422	0.7591	0.7047	0.80882	0.59	0.8235	0.8899	0.9428	0.8566	0.8455	0.824717	0.9595	0.9968	0.9733	1.0032	1.0287	0.8914	0.975483	0.6871	0.6822	0.7178	0.6354	0.6521	0.725014	0.9001	0.766917	1.17366
322	valine	Amino Acid	Leucine, Isoleucine and Valine Metabolism	1649	LC/MS Pos Early	566	2479	118.086	6287	72-18-4	C00183	HMDB00883	0.708	0.8336	0.7256	0.9573	0.947	0.8343	0.5712	0.7037	1.0062	0.8506	0.7812	0.7756	0.781417	0.9657	0.996	0.7591	1.0343	0.9206	1.004	0.946617	0.5297	0.4913	0.6587	0.5939	0.5824	0.633769	0.864017	0.734035	1.17708
1967	1-palmitoyl-2-docosahexaenoyl-GPE (16:0/22:6)*	Lipid	Phosphatidylethanolamine (PE)	52465	LC/MS Pos Late	100008991	2119	764.522	9546799			HMDB05324	1.539	0.9787	1.0773	1.3712	1.5195	1.29714	0.7735	1.667	3.8342	1.3347	2.3508	1.5969	1.92618	1.0096	1.2547	1.4676	1.4996	1.4226	2.0093	1.4439	1.6127	2.4673	1.3495	1.0461	1.4471	1.5611	1.68504	1.42912	1.17908
2578	hydroxypalmitoyl sphingomyelin (d18:1/16:0(OH))	Lipid	Sphingomyelins	62851	LC/MS Pos Late	100021000	2056	719.57					0.885	0.6976	0.7829	0.6011	0.6746	0.72824	0.735	0.9756	0.9194	0.8045	1.0266	0.8082	0.878217	0.7814	0.8306	0.7889	0.7653	0.8134	0.8261	0.80095	0.7918	0.8821	0.6115	0.5163	0.5679	0.695092	0.839583	0.711666	1.17974
342	N-acetylmethionine sulfoxide	Amino Acid	Methionine, Cysteine, SAM and Taurine Metabolism	45428	LC/MS Pos Early	100005463	880	208.064	193368	108646-71-5			1.685	1.3565	1.0862	1.2122	1.1583	1.29964	1.7212	0.6902	1.4922	1.0949	1.3896	1.2463	1.2724	0.8164	0.884	0.762	0.8302	0.9727	0.7568	0.837017	0.293	0.6957	0.293	0.293	0.5053	0.486169	1.05471	0.892905	1.18121
1532	behenoylcarnitine (C22)*	Lipid	Fatty Acid Metabolism(Acyl Carnitine)	57514	LC/MS Pos Late	100015832	1561	484.436					0.6766	0.6694	0.6752	0.4868	0.6425	0.6301	0.4485	0.4474	0.9824	0.7015	1.4595	0.7374	0.796117	0.4766	0.4864	0.4491	0.5639	0.5937	0.4976	0.511217	0.5136	0.7258	0.3696	0.427	0.3105	0.476286	0.653667	0.553193	1.18162
2598	sphingomyelin (d18:1/21:0, d17:1/22:0, d16:1/23:0)*	Lipid	Sphingomyelins	52495	LC/MS Pos Late	100009025	2793	773.653					1.3268	1.1062	1.4225	1.1426	1.5922	1.31806	0.855	1.3754	1.8409	1.2998	3.1321	1.7675	1.71178	1.6593	1.6812	1.5765	1.5443	1.6101	1.6044	1.61263	1.5427	1.7616	1.2448	1.59	1.2183	1.49501	1.66221	1.40653	1.18178
4080	daidzein 7-O-glucuronide	Xenobiotics	Food Component/Plant	62070	LC/MS Neg	100020206	2580	429.083	11316354			HMDB41718	4.0415	7.3399	2.2175	6.2255	4.6099	4.88686	1.5098	0.9864	27.9962	1.0136	0.8428	0.9783	5.55452	1.9311	0.8365	0.6604	0.9678	0.7269	1.2162	1.05648	0.395	0.2608	1.1	0.6579	0.7284	0.699764	3.3055	2.79331	1.18336
	X - 23314			49704	LC/MS Pos Early		1132	226.128					1.2243	1.1616	1.0288	1.305	0.9712	1.13818	1.4723	1.6331	1.4944	1.1627	1.4786	1.3446	1.43095	1.5481	1.1853	1.1672	2.0184	1.5555	1.5889	1.51057	1.0713	1.4068	1.5811	0.7314	1.7745	1.34594	1.47076	1.24206	1.18413
3735	biliverdin	Cofactors and Vitamins	Hemoglobin and Porphyrin Metabolism	2137	LC/MS Pos Late	250	1016	583.255	5353439	55482-27-4;55482-27-4	C00500	HMDB01008	0.6592	1.0011	0.8787	0.7236	0.5079	0.7541	1.042	0.4379	2.1361	0.7967	1.21	0.5413	1.02733	0.9989	1.0319	1.2562	0.5852	1.199	0.8451	0.98605	1.4818	0.6283	0.9346	0.6779	0.957	0.944275	1.00669	0.849187	1.18548
59	S-1-pyrroline-5-carboxylate	Amino Acid	Glutamate Metabolism	42370	LC/MS Pos Early	35	1528	114.055	1196	2906-39-0	C04322	HMDB01301	0.5418	1.1816	0.5418	1.2409	1.4189	0.985	0.8336	0.7484	3.0732	0.7534	1.1733	1.4641	1.341	0.9316	0.9041	0.7796	0.5601	0.7702	0.6059	0.758583	0.5845	1.1758	0.5418	0.8543	0.7945	0.784914	1.04979	0.884957	1.18626
2603	sphingomyelin (d18:1/24:1, d18:2/24:0)*	Lipid	Sphingomyelins	47153	LC/MS Pos Late	100005986	3033	813.684		94359-13-4		HMDB12107	1.1284	0.8489	0.9941	0.8128	0.9148	0.9398	0.8446	1.0094	1.363	1.0006	1.2638	1.2148	1.11603	1.0455	0.9994	1.0955	1.1589	1.2763	1.3606	1.15603	0.9483	1.3816	0.6841	0.7995	0.8811	0.975106	1.13603	0.957453	1.18652
300	isoleucine	Amino Acid	Leucine, Isoleucine and Valine Metabolism	1125	LC/MS Pos Early	376	2800	132.102	6306	73-32-5	C00407	HMDB00172	0.8299	0.8608	0.694	1.0396	0.9662	0.8781	0.7339	0.8301	1.1914	1.0087	0.7568	0.8051	0.887667	0.9677	1.0721	0.8471	1.0801	1.015	1.1955	1.02958	0.6232	0.6191	0.7452	0.7507	0.6534	0.736864	0.958625	0.807482	1.18718
1459	butyrylglycine (C4)	Lipid	Fatty Acid Metabolism (also BCAA Metabolism)	31850	LC/MS Neg	100001151	1470	144.067	88412	20208-73-5		HMDB00808	1.5472	1.5004	0.9585	3.1182	1.9282	1.8105	1.3382	3.367	3.3105	3.5705	0.705	1.7201	2.33522	0.9601	1.0118	1.0207	1.703	1.0361	2.3573	1.34817	1.2522	1.36	1.0776	1.261	1.4219	1.28681	1.84169	1.54866	1.18922
	X - 12127			47702	LC/MS Pos Early		2160	226.082					0.7428	0.961	0.6201	0.7669	0.7279	0.76374	0.9039	1.0261	0.5461	0.683	1.0084	0.9292	0.84945	0.8141	0.9555	0.9916	0.6792	0.8663	0.9499	0.8761	0.752	1.0334	0.5261	0.4885	0.4366	0.68545	0.862775	0.724595	1.1907
2488	sphingadienine	Lipid	Sphingolipid Synthesis	57426	LC/MS Pos Late	100015643	1350	298.274	6449795	25696-03-1			0.6566	1.2169	0.6878	1.5396	1.82	1.18418	1.0528	0.2863	0.6169	0.5354	2.2594	1.707	1.0763	0.8791	0.8974	3.7106	0.5134	1	1.1188	1.35322	0.8883	1.1648	0.2863	0.7647	0.6757	0.855503	1.21476	1.01984	1.19112
355	cysteine	Amino Acid	Methionine, Cysteine, SAM and Taurine Metabolism	1868	LC/MS Pos Early	800	1488	122.027	5862	52-90-4;56-89-3	C00097	HMDB00574	0.9992	1.0367	0.9913	1.1242	1.1196	1.0542	0.7675	1.1594	1.0243	0.9686	1.1868	0.9657	1.01205	1.3773	1.3436	1.4522	1.3788	1.2851	1.6203	1.40955	1.0382	0.8527	1.0372	0.6991	0.8352	0.978658	1.2108	1.01643	1.19123
3567	2'-O-methyluridine	Nucleotide	Pyrimidine Metabolism, Uracil containing	57655	LC/MS Neg	100010896	1831	257.078	102212	2140-76-3			0.8389	0.8737	0.8851	0.8538	0.8062	0.85154	0.9202	1.0427	1.0414	1.0952	1.0875	0.9472	1.02237	0.8031	0.7488	0.8668	0.8978	0.9788	0.7381	0.8389	0.8026	0.7748	0.6117	0.6678	0.5683	0.710683	0.930633	0.781112	1.19142
1840	1-palmitoyl-2-palmitoleoyl-GPC (16:0/16:1)*	Lipid	Phosphatidylcholine (PC)	52470	LC/MS Pos Late	100008984	2160	732.554				HMDB07969	0.6999	0.5835	0.5975	0.6774	0.6992	0.6515	1.3001	0.4762	1.2855	0.4835	0.9077	0.7154	0.8614	0.5957	0.6583	0.6743	0.7116	0.8065	0.8661	0.71875	0.6158	1.1853	0.4117	0.519	0.5938	0.674058	0.790075	0.662779	1.19206
450	cysteine-glutathione disulfide	Amino Acid	Glutathione Metabolism	35159	LC/MS Pos Early	100001437	2465	427.095	4247235	13081-14-6		HMDB00656	0.8844	0.8183	0.6571	1.1612	1.1274	0.92968	0.6888	1.4722	1.155	0.87	0.733	1.1241	1.00718	0.8076	0.9181	0.8573	1.0968	0.9962	1.495	1.0285	0.5867	0.9005	0.7064	0.6975	0.7311	0.775117	1.01784	0.852398	1.19409
1280	docosapentaenoate (n6 DPA; 22:5n6)	Lipid	Polyunsaturated Fatty Acid (n3 and n6)	37478	LC/MS Neg	100001580	5624.5	329.249	6441454	25182-74-5	C16513	HMDB01976	1.0509	0.9883	1.0695	0.8995	0.9443	0.9905	0.6582	0.9307	5.1555	0.8801	1.6413	1.2837	1.75825	0.8371	1.0849	0.9749	1.0466	1.0707	1.2021	1.03605	2.0789	1.5289	0.739	1.2282	1.4545	1.34426	1.39715	1.16738	1.19683
1868	1-palmitoleoyl-2-linoleoyl-GPC (16:1/18:2)*	Lipid	Phosphatidylcholine (PC)	52683	LC/MS Pos Late	100009075	2003	756.554				HMDB08006	1.3848	1.0158	1.2523	1.3725	0.9842	1.20192	1.3764	1.0839	2.6091	1.0317	2.0963	1.4773	1.61245	1.3418	1.2686	1.418	1.3836	1.755	1.5553	1.45372	1.5378	1.858	1.0191	1.0495	1.2269	1.3575	1.53308	1.27971	1.19799
3594	cytidine	Nucleotide	Pyrimidine Metabolism, Cytidine containing	514	LC/MS Pos Early	827	2124	244.093	6175	65-46-3	C00475	HMDB00089	0.7257	0.7908	0.7907	0.8999	1.0002	0.84146	0.8158	1.1293	1.0777	0.929	1.2401	1.0533	1.04087	0.8185	0.8579	1.0144	0.9013	1.0835	1.0253	0.95015	0.954	0.9998	0.6533	0.6965	0.6612	0.819158	0.995508	0.830309	1.19896
2455	stearoyl-arachidonoyl-glycerol (18:0/20:4) [2]*	Lipid	Diacylglycerol	57449	LC/MS Pos Late	100010950	3522	662.572					0.2683	1.0479	0.9617	1.434	1.6229	1.06696	0.2683	0.2683	3.89	0.518	1.0048	0.9956	1.1575	1.0782	1.0228	1.0185	0.2683	0.7342	1.118	0.873333	0.9047	0.5524	0.2683	0.4539	0.7022	0.625806	1.01542	0.846383	1.19971
	X - 21785			46961	LC/MS Neg		765	189.041					0.9853	0.8375	0.9188	0.8893	0.9017	0.90652	1.0872	0.9535	1.2637	0.9872	1.6139	1.0238	1.15488	0.9293	0.9031	0.8928	0.8212	0.9475	1.1127	0.934433	0.8448	0.9327	0.7631	0.7819	0.7491	0.834339	1.04466	0.870429	1.20016
2368	glycerophosphoglycerol	Lipid	Glycerolipid Metabolism	48857	LC/MS Polar	100001619	2430	245.043	439964		C03274		0.8373	1.1367	0.8646	1.2981	2.3939	1.30612	1.3351	2.8911	1.2986	0.7439	0.8055	1.7507	1.47082	1.1042	1.0593	0.9759	1.0089	1.1808	2.7346	1.34395	0.8921	1.5074	0.6314	0.8172	1.0145	1.03442	1.40738	1.17027	1.20261
401	hydroxyproline	Amino Acid	Urea cycle; Arginine and Proline Metabolism	32306	LC/MS Pos Early	1001	1064	132.066	5810	51-35-4	C01157	HMDB00725	0.9103	0.8804	0.8926	0.728	0.896	0.86146	1.0528	0.8945	0.8037	0.9383	1.3322	0.944	0.99425	1.0049	1.0131	0.9478	0.9951	1.0451	1.05	1.00933	0.9199	0.8879	0.6692	0.6382	0.6624	0.797822	1.00179	0.829641	1.2075
358	S-methylcysteine sulfoxide	Amino Acid	Methionine, Cysteine, SAM and Taurine Metabolism	43378	LC/MS Pos Early	100002927	900	152.038	82142	6853-87-8		HMDB29432	0.71	0.6327	0.9868	0.6055	0.3561	0.65822	0.3561	1.1792	1.0058	1.4884	0.6536	1.3891	1.01203	0.8814	1.4069	1.3808	1.0345	1.2363	0.9483	1.14803	1.3784	1.07	1.1072	1.3664	0.7118	1.13031	1.08003	0.894263	1.20774
1896	1-stearoyl-2-docosahexaenoyl-GPC (18:0/22:6)	Lipid	Phosphatidylcholine (PC)	52611	LC/MS Pos Late	100008916	2197	834.601		59403-52-0		HMDB08057	1.0699	0.9203	0.9446	0.7949	0.9054	0.92702	0.8742	1.1266	1.2346	0.9834	1.378	1.2102	1.1345	0.9641	1.063	1.0428	1.1179	1.1546	1.3119	1.10905	0.9539	1.0609	0.7521	0.8477	0.845	0.928108	1.12177	0.927564	1.20938
2557	glycosyl ceramide (d16:1/24:1, d18:1/22:1)*	Lipid	Hexosylceramides (HCER)	57457	LC/MS Pos Late	100015730	3373	782.65					1.6171	0.4057	0.738	0.8947	1.2579	0.98268	1.3602	1.0103	1.4392	0.9891	2.3701	0.857	1.33765	0.6709	1.1809	1.1039	1.0603	2.7459	0.9848	1.29112	1.4095	2.2904	0.4057	0.576	1.1645	1.18954	1.31438	1.08611	1.21018
1545	nervonoylcarnitine (C24:1)*	Lipid	Fatty Acid Metabolism(Acyl Carnitine)	57531	LC/MS Pos Late	100015846	1602	510.452					0.3072	0.4826	0.3072	0.3399	0.3072	0.34882	0.5135	0.3072	0.6135	0.4309	0.9447	0.3072	0.5195	0.3072	0.3876	0.3072	0.3072	0.4795	0.3072	0.349317	0.4362	0.4875	0.3072	0.3072	0.3072	0.365769	0.434408	0.357295	1.21583
	X - 23739			49637	LC/MS Pos Early		1286	262.103					0.7412	0.7851	0.9704	0.7147	0.7428	0.79084	1.0322	1.1417	1.1446	1.0018	1.3283	1.301	1.15827	0.9341	0.6364	0.68	0.7074	0.6804	0.7212	0.726583	0.8696	0.7133	0.8306	0.7227	0.6596	0.753731	0.942425	0.772285	1.22031
1261	hexadecadienoate (16:2n6)	Lipid	Polyunsaturated Fatty Acid (n3 and n6)	57652	LC/MS Neg	100009394	5398	251.202		28290-73-5		HMDB00477	1.0194	0.9806	1.3496	1.0585	1.1973	1.12108	1.1092	1.2432	3.6801	1.2769	1.6204	1.7271	1.77615	1.3204	1.2207	1.539	1.3892	1.4405	1.3074	1.36953	2.2372	1.4775	0.7012	1.6702	1.265	1.45344	1.57284	1.28726	1.22185
	glycitein sulfate (2)			62887	LC/MS Neg	100021092	3400	363.018					1.5297	3.3364	2.3779	1.9632	2.6492	2.37128	2.0155	1.3834	9.6215	1.9365	0.9166	1.6253	2.91647	2.01	1.4266	1.2124	1.2947	1.4696	1.5442	1.49292	0.8565	0.7121	1.6405	1.6268	1.0834	1.23537	2.20469	1.80332	1.22257
171	3-methoxytyrosine	Amino Acid	Tyrosine Metabolism	12017	LC/MS Pos Early	1342	2555	212.092	1670	300-48-1		HMDB01434	0.6713	0.7242	0.7575	0.6506	0.6084	0.6824	0.8905	0.943	0.9826	1.0174	1.1911	0.8525	0.979517	0.5435	0.6209	0.4857	0.515	0.7803	0.5517	0.58285	0.6217	0.8412	0.477	0.4393	0.5637	0.587625	0.781183	0.635012	1.23019
379	ornithine	Amino Acid	Urea cycle; Arginine and Proline Metabolism	1493	LC/MS Pos Early	444	2800	133.097	6262	3184-13-2	C00077	HMDB03374	0.4549	0.7003	0.5268	0.6641	0.5747	0.58416	0.3977	0.8406	1.5117	0.4153	0.4083	0.4907	0.677383	0.6005	0.5856	0.5398	0.5436	0.5011	0.7297	0.583383	0.3514	0.3353	0.4683	0.4265	0.4656	0.438414	0.630383	0.511287	1.23293
1543	lignoceroylcarnitine (C24)*	Lipid	Fatty Acid Metabolism(Acyl Carnitine)	57515	LC/MS Pos Late	100015834	1603	512.467					0.5629	0.4738	0.4932	0.4037	0.4146	0.46964	0.4645	0.5109	0.3123	0.4271	1.3026	0.6134	0.605133	0.4602	0.5066	0.4808	0.4831	0.5422	0.4625	0.489233	0.4165	0.6218	0.3123	0.3308	0.3284	0.416506	0.547183	0.443073	1.23497
1372	pimelate (C7-DC)	Lipid	Fatty Acid, Dicarboxylate	15704	LC/MS Polar	100000101	2745	159.066	385	111-16-0	C02656	HMDB00857	1.0698	1.299	0.2771	1.8805	1.1494	1.13516	1.0626	1.3636	1.1095	1.4659	0.2771	0.7213	1	0.9577	1.2198	1	1.7138	0.9435	1.6187	1.24225	0.8183	0.2771	0.7451	0.2771	0.7207	0.680092	1.12113	0.907626	1.23523
2590	sphingomyelin (d17:2/16:0, d18:2/15:0)*	Lipid	Sphingomyelins	57483	LC/MS Pos Late	100015793	1837	687.544					0.3913	0.5609	0.5144	0.4169	0.3913	0.45496	0.3913	0.3913	0.7624	0.3913	1.2704	0.3913	0.599667	0.3913	0.3913	0.4777	0.3913	0.7192	0.3913	0.46035	0.3913	0.3913	0.3913	0.3913	0.3913	0.402808	0.530008	0.428884	1.23578
3495	adenosine	Nucleotide	Purine Metabolism, Adenine containing	555	LC/MS Pos Early	798	2169	268.104	60961	58-61-7	C00212	HMDB00050	0.5166	1.1646	1.1481	1.4738	2.2188	1.30438	0.7066	0.3571	1.798	8.5476	2.8762	3.6752	2.99345	0.4924	0.3806	1.1441	0.8559	2.6035	3.1067	1.43053	2.5496	2.828	1.8274	0.7364	4.266	2.27299	2.21199	1.78868	1.23666
1849	1-palmitoyl-2-gamma-linolenoyl-GPC (16:0/18:3n6)*	Lipid	Phosphatidylcholine (PC)	54812	LC/MS Pos Late	100009154	2034	756.554				HMDB07974	1.0599	0.811	0.7949	0.7755	0.8791	0.86408	0.7268	0.7756	2.1677	0.6753	1.23	1.123	1.1164	0.858	0.8994	1.0078	0.9556	1.1009	1.1978	1.00325	0.6834	1.4297	0.5607	0.6764	0.7113	0.844125	1.05983	0.854102	1.24086
34	aspartate	Amino Acid	Alanine and Aspartate Metabolism	443	LC/MS Pos Early	234	1165	134.045	5960	56-84-8	C00049	HMDB00191	0.8463	0.8572	0.8231	0.8716	1.0066	0.88096	1.1118	1.7566	1.1172	0.656	0.7629	1.0373	1.07363	0.9256	1.0079	0.9646	0.9475	1.1721	1.2746	1.04872	0.6467	0.9934	0.6476	0.7387	0.8553	0.821736	1.06117	0.851348	1.24646
2377	1-linoleoylglycerol (18:2)	Lipid	Monoacylglycerol	27447	LC/MS Neg	100001040	6477	279.233	5283469	2277-28-3			1.4321	0.9968	1.0574	1.047	1.1206	1.13078	1.289	0.8812	4.5437	0.9211	2.0567	1.5739	1.8776	0.8328	1.0663	1.2982	1.1701	1.0881	0.8466	1.05035	1.486	1.3213	0.944	1.2756	1.2269	1.21736	1.46398	1.17407	1.24692
2600	sphingomyelin (d18:1/22:1, d18:2/22:0, d16:1/24:1)*	Lipid	Sphingomyelins	48493	LC/MS Pos Late	100006295	2666	785.653				HMDB12104	1.214	0.9972	1.1365	1.037	1.0643	1.0898	0.9972	1.1072	1.5028	1.1108	3.3514	1.3357	1.56752	1.3293	1.2323	1.0675	1.2159	1.3006	1.1481	1.21562	1.2426	1.5331	0.914	1.0028	0.9155	1.13727	1.39157	1.11353	1.24968
2454	stearoyl-arachidonoyl-glycerol (18:0/20:4) [1]*	Lipid	Diacylglycerol	57450	LC/MS Pos Late	100010949	3404	662.572					1.0283	0.7808	0.9538	1.1867	1.8892	1.16776	0.4117	0.6815	4.1201	0.4725	2.1863	1.8225	1.61577	0.8248	1.1565	0.8905	0.6511	0.8602	1.8855	1.04477	0.9927	1.5631	0.7014	0.7325	0.6846	0.953178	1.33027	1.06047	1.25441
199	4-hydroxyphenylacetate sulfate	Amino Acid	Tyrosine Metabolism	53027	LC/MS Neg	100006633	867	230.997					3.4386	2.7894	2.5891	4.1269	2.3778	3.06436	0.1848	0.1178	0.0987	0.0919	0.0628	0.0582	0.102367	8.6733	10.2732	7.5808	9.0393	8.2026	8.3102	8.6799	2.2293	2.4784	3.4672	3.4322	3.2831	3.92835	4.39113	3.49635	1.25592
4096	ergothioneine	Xenobiotics	Food Component/Plant	37459	LC/MS Pos Early	100002154	850	230.096	3032311	58511-63-0	C05570	HMDB03045	0.7889	1.1192	0.926	1.5034	1.8076	1.22902	1.7094	1.4659	1.4975	1.1022	1.558	3.0245	1.72625	1.2154	1.3184	1.4284	1.1556	1.6997	2.081	1.48308	1.2485	1.8626	1.0067	0.9933	1.3486	1.3238	1.60467	1.27641	1.25717
2844	tauro-beta-muricholate	Lipid	Primary Bile Acid Metabolism	33983	LC/MS Neg	100001250	4774	514.284	168408	25696-60-0		HMDB00932	0.4061	0.7709	1.011	0.6197	1.3693	0.8354	2.4009	0.5575	0.171	0.9166	0.206	1	0.875333	1.6445	1.0385	1.0257	0.7582	0.3943	0.6759	0.92285	0.2943	0.171	0.7156	0.2442	1.2003	0.591375	0.899092	0.713388	1.26031
2459	linoleoyl-arachidonoyl-glycerol (18:2/20:4) [2]*	Lipid	Diacylglycerol	54956	LC/MS Pos Late	100010923	2650	658.541				HMDB07257	1.3804	0.98	0.599	0.8575	0.7313	0.90964	0.9807	1.1452	1.5853	0.9158	1.9084	1.2455	1.29682	0.8464	0.5767	1.0929	0.9933	0.9243	1.3923	0.970983	0.8384	1.3214	0.7713	0.7067	0.7272	0.889331	1.1339	0.899485	1.26061
1487	2-butenoylglycine	Lipid	Fatty Acid Metabolism(Acyl Glycine)	61785	LC/MS Neg	100016110	1380	142.051	6303498	71428-89-2			1.2107	1.2314	1.0471	1	1.849	1.26764	0.6812	4.3436	3.3917	4.151	0.8257	1.9799	2.56218	0.7956	1.3815	1.4682	2.0538	1.5066	1.8121	1.50297	2.3294	1.6848	1.4499	2.1068	2.663	1.95614	2.03258	1.61189	1.26099
3480	urate	Nucleotide	Purine Metabolism, (Hypo)Xanthine/Inosine containing	1604	LC/MS Neg	1134	757.1	167.021	1175	69-93-2;120K5305	C00366	HMDB00289	1.4066	0.9358	1.1574	1.6961	1.3206	1.3033	2.4686	1.972	1.5687	2.5714	1.2197	1.3953	1.86595	0.964	0.923	0.9288	1.2926	0.9403	1.4075	1.07603	0.8222	1.1658	1.1498	1.036	0.9016	1.02524	1.47099	1.16427	1.26345
2487	sphinganine-1-phosphate	Lipid	Sphingolipid Synthesis	52605	LC/MS Pos Late	100001876	1431	382.272	520	19794-97-9		HMDB01383	1.0859	0.8918	0.8951	0.7347	0.7175	0.865	0.5737	1.543	0.7035	1.1164	1.1017	0.8227	0.976833	1.3386	1.355	1.4234	1.1981	1.1494	0.7775	1.207	0.8689	0.7901	1.0394	0.6646	0.5873	0.85955	1.09192	0.862275	1.26632
3551	orotate	Nucleotide	Pyrimidine Metabolism, Orotate containing	1505	LC/MS Polar	445	1638.1	155.01	967	50887-69-9	C00295	HMDB00226	0.9932	1.0124	0.8225	0.6174	0.5948	0.80806	1.4575	0.8391	0.7637	0.7512	1.0068	0.6991	0.919567	0.9872	1.2444	1.0224	0.9072	0.8197	0.6794	0.943383	0.778	0.8856	0.4968	0.4912	0.3503	0.657547	0.931475	0.732804	1.27111
2561	lactosyl-N-palmitoyl-sphingosine (d18:1/16:0)	Lipid	Lactosylceramides (LCER)	53010	LC/MS Pos Late	100009030	2527	862.625		4201-62-1			0.3151	0.1409	0.1409	0.2087	0.1616	0.19344	0.1409	0.1409	0.1409	0.1409	0.8306	0.1409	0.25585	0.1409	0.2432	0.178	0.1409	0.1409	0.2189	0.177133	0.1409	0.1409	0.1409	0.1409	0.1409	0.146939	0.216492	0.170189	1.27206
472	gamma-glutamylglutamate	Peptide	Gamma-glutamyl Amino Acid	36738	LC/MS Pos Early	331	1775	277.103	92865	1116-22-9	C05282	HMDB11737	1.5755	1.3124	0.9998	1.2486	1.6318	1.35362	2.5766	1.8509	2.4954	0.9893	0.9859	2.2888	1.86448	0.9808	1.0239	1.3084	1.6144	1.2963	1.9355	1.35988	1.2662	1.2201	1.0002	0.8217	1.4065	1.1791	1.61218	1.26636	1.27309
231	anthranilate	Amino Acid	Tryptophan Metabolism	4970	LC/MS Pos Early	1258	2606	138.055	227	118-92-3	C00108	HMDB01123	0.5777	1.1021	1.1023	1.0351	0.84	0.93144	0.425	0.425	0.6144	0.425	0.79	0.425	0.5174	1.154	2.1588	1.5489	0.8894	1.2873	1.5927	1.43852	0.425	0.425	0.425	0.425	0.425	0.593919	0.977958	0.76268	1.28227
3717	dihydrobiopterin	Cofactors and Vitamins	Tetrahydrobiopterin Metabolism	35129	LC/MS Pos Early	100001506	1930	240.109	1879	6779-87-9	C00268	HMDB00038	1.2205	0.8513	0.6125	1.2118	0.7672	0.93266	1.6536	2.0198	1.4878	0.823	1.1231	0.5254	1.27212	1.0123	0.4232	0.959	1.0865	0.6185	1.2076	0.884517	0.7523	0.8077	0.5773	0.4803	0.9731	0.745869	1.07832	0.839265	1.28483
357	S-methylcysteine	Amino Acid	Methionine, Cysteine, SAM and Taurine Metabolism	39592	LC/MS Neg	100002749	880	134.028	24417	1187-84-4		HMDB02108	0.5935	0.3935	1.0951	0.2805	0.4159	0.5557	0.2791	1.1091	1.0314	1.0932	0.9942	0.9984	0.917567	0.7027	1.0555	1.0837	0.8722	1.2018	1.0035	0.986567	0.9935	1.0609	0.8358	1.0243	0.6344	0.922578	0.952067	0.739139	1.28808
	X - 14056			46632	LC/MS Pos Early		810	192.033					1.1092	1.0335	1.0709	0.8051	1.2029	1.04432	0.7404	1.4906	0.689	0.7486	1.3976	1.0431	1.01822	1.8335	1.4742	1.6415	1.4705	1.6779	1.9618	1.67657	1.0699	0.7109	1.1198	0.9787	0.7285	1.04739	1.34739	1.04586	1.28831
	X - 23295			48994	LC/MS Neg		4807	169.123					0.6074	0.4226	0.2443	0.3958	0.6171	0.45744	0.9409	0.5394	0.6053	0.4799	0.2443	1.0038	0.6356	0.3141	0.4003	0.9301	0.2443	0.4207	0.288	0.432917	0.2576	0.4747	0.3032	0.3602	0.3981	0.371119	0.534258	0.41428	1.28961
454	cysteinylglycine disulfide*	Amino Acid	Glutathione Metabolism	62103	LC/MS Pos Early	100002466	2547	298.053		70555-24-7		HMDB00709	0.8178	0.6789	0.5583	0.6157	0.5944	0.65302	0.4322	0.5444	3.3502	0.8727	0.6758	0.7491	1.10407	0.739	1.0798	0.7298	1.1251	0.754	0.6431	0.845133	0.639	1.0059	0.8637	0.9941	0.7925	0.856722	0.9746	0.754871	1.29108
1708	12-HEPE	Lipid	Eicosanoid	46293	LC/MS Neg	100002165	5265	317.212	10041593	81187-21-5		HMDB10202	1.8094	1.1904	1.4	0.9039	0.843	1.22934	0.5093	0.9376	8.5889	0.964	0.9427	0.5239	2.07773	1.2303	0.9986	1.2753	0.7475	0.9564	0.5635	0.961933	2.0999	1.0014	0.7777	1.1417	0.7434	1.12101	1.51983	1.17517	1.29329
2595	sphingomyelin (d18:1/20:0, d16:1/22:0)*	Lipid	Sphingomyelins	48490	LC/MS Pos Late	100006290	2685	759.638				HMDB12102	1.2663	0.9741	1.1809	1.1733	1.2415	1.16722	1.0152	1.3495	2.0116	1.4993	2.8711	1.5589	1.7176	1.5017	1.5857	1.4428	1.4942	1.4659	1.5069	1.49953	1.369	1.7673	1.1122	1.1348	1.0208	1.31727	1.60857	1.24225	1.29489
1272	nisinate (24:6n3)	Lipid	Polyunsaturated Fatty Acid (n3 and n6)	57810	LC/MS Neg	100015785	5657	355.264	11792612	68378-49-4		HMDB02007	1.0041	1.1571	1.1697	1.2375	1.0192	1.11752	0.8578	0.5221	5.3493	0.7514	1.7601	0.8625	1.68387	0.9929	1.0718	1.1709	0.8791	1.1623	1.0533	1.05505	1.4032	1.2236	0.7161	0.7879	0.7814	0.994542	1.36946	1.05603	1.2968
3564	uracil	Nucleotide	Pyrimidine Metabolism, Uracil containing	605	LC/MS Pos Early	825	827	113.035	1174	66-22-8	C00106	HMDB00300	0.7585	0.5726	0.6828	1.0119	1.1749	0.84014	1.142	1.2444	0.6961	0.8972	0.9881	1.0345	1.00038	0.5995	0.7066	0.9612	1.0414	0.9748	1.1137	0.899533	0.5249	0.9806	0.3564	0.5912	0.3084	0.610172	0.949958	0.725156	1.31001
	X - 25422			62719	LC/MS Pos Early		1730.3	175.083					1.2435	1.1223	1.2887	1.4717	1.0042	1.22608	0.9958	2.7509	2.1283	1.156	1.1971	0.9544	1.53042	0.7372	0.8824	1.155	0.9251	1.0301	1.7484	1.0797	1.0184	0.7507	0.5965	0.4662	0.6522	0.760617	1.30506	0.993348	1.3138
305	alpha-hydroxyisovalerate	Amino Acid	Leucine, Isoleucine and Valine Metabolism	33937	LC/MS Neg	100001300	1126	117.056	99823	600-37-3		HMDB00407	2.4553	2.3234	3.1066	0.9392	1.0174	1.96838	2.0623	0.9826	0.945	0.8913	4.9138	1.3647	1.85995	3.3799	4.1575	4.0048	3.7407	3.0437	3.6399	3.66108	3.0272	3.3849	1.0899	1.1115	1.0562	2.2218	2.76052	2.09509	1.31761
2637	cholesterol	Lipid	Sterol	63	LC/MS Pos Late	266	2707	369.352	11025495	57-88-5	C00187	HMDB00067	0.7703	0.7403	0.6904	0.6198	0.6545	0.69506	0.5852	0.5399	2.4611	0.5877	1.0275	0.7258	0.987867	0.6619	0.682	0.721	0.6123	0.8015	0.7786	0.70955	0.6509	0.7462	0.4647	0.4621	0.5214	0.592475	0.848708	0.643768	1.31835
1368	3-hydroxyadipate*	Lipid	Fatty Acid, Dicarboxylate	62069	LC/MS Polar	100004396	3131	161.046	151913			HMDB00345	0.7669	0.5129	0.6623	0.9204	1.3124	0.83498	0.2992	2.2102	0.3491	1.9198	0.56	0.8698	1.03468	0.7316	1.0633	0.5173	1.4945	0.5212	1.2945	0.937067	0.3716	0.8519	0.4669	1.0592	0.2769	0.660594	0.985875	0.747787	1.31839
	X - 22771			48076	LC/MS Neg		2180	160.044					1.2158	0.7318	0.9054	0.423	0.4946	0.75412	0.4284	1.0063	1.2153	0.9498	1.2436	0.8063	0.941617	1.3905	1.8337	1.2786	1.6547	1.0727	1.8785	1.51812	0.9937	0.9246	0.9292	1.1969	1.0709	1.10557	1.22987	0.929845	1.32266
3687	alpha-tocopherol	Cofactors and Vitamins	Tocopherol Metabolism	1561	LC/MS Pos Late	1105	2522	430.378	14985	59-02-9;10191-41-0	C02477	HMDB01893	0.7541	0.8144	0.8472	0.6078	0.5197	0.70864	0.5718	0.7575	1.2534	0.7982	1.2768	0.635	0.882117	1.0174	1.0609	0.8691	0.7767	0.9956	0.8369	0.9261	0.6853	0.4954	0.6279	0.6141	0.5499	0.649783	0.904108	0.679212	1.33111
1480	3,4-methylene heptanoylglycine	Lipid	Fatty Acid Metabolism(Acyl Glycine)	55012	LC/MS Neg	100010861	3818	198.114					1.4524	1.2145	0.9028	0.5326	1.1607	1.0526	1.6836	1.8014	1.5015	1.9417	2.3218	1.4708	1.7868	1.223	1.2595	1.2711	1.2812	1.3758	1.6735	1.34735	1.2048	1.9092	0.8584	1.2038	1.1786	1.28369	1.56707	1.16815	1.34151
2391	2-oleoylglycerol (18:1)	Lipid	Monoacylglycerol	21232	LC/MS Neg	100000943	6500	281.249	5319879	3443-84-3		HMDB11537	1.0957	1.3202	1.1011	1.4138	1.9319	1.37254	1.9498	0.5661	6.5763	0.9563	2.1095	1.8871	2.34085	0.7564	1.2206	1.1833	1.0972	1.3067	1.0757	1.10665	1.379	1.6486	0.7953	1.1181	1.0115	1.17653	1.72375	1.27453	1.35246
2424	palmitoyl-linoleoyl-glycerol (16:0/18:2) [1]*	Lipid	Diacylglycerol	52633	LC/MS Pos Late	100009052	3080	610.541	9543695			HMDB07103	0.9229	0.8443	0.6239	1.0659	1.2065	0.9327	0.4707	0.3053	4.5989	0.2702	1.2136	0.9341	1.2988	0.4762	0.878	0.75	0.793	0.5264	0.712	0.689267	0.5262	0.6153	0.3256	0.4891	0.565	0.535078	0.994033	0.733889	1.35447
2462	linoleoyl-docosahexaenoyl-glycerol (18:2/22:6) [1]*	Lipid	Diacylglycerol	54949	LC/MS Pos Late	100010928	2450	682.541					1.0798	1.1022	0.9949	1.2709	1.1485	1.11926	0.5769	1.0836	3.4807	0.8551	2.969	1.5646	1.75498	0.9944	1.7852	1.4999	1.3211	1.2149	1.445	1.37675	1.4226	1.3213	1.0399	0.9472	1.0357	1.19058	1.56587	1.15492	1.35583
1795	phosphocholine	Lipid	Phospholipid Metabolism	34396	LC/MS Pos Early	267	700	184.073	1014	72556-74-2	C00588	HMDB01565	0.7152	1.1546	1.0055	1.5694	2.4566	1.38026	1.8309	1.9708	1.906	1.1458	1.3436	3.0258	1.87048	0.9481	0.9945	1.0421	1.0823	1.4844	2.3804	1.32197	0.8576	1.5623	0.4448	0.7676	0.8856	0.973311	1.59623	1.17679	1.35643
2376	1-oleoylglycerol (18:1)	Lipid	Monoacylglycerol	21184	LC/MS Neg	100000924	6650	281.249	5283468	111-03-5		HMDB11567	1.0372	1.2629	1.0679	1.5432	1.5417	1.29058	1.4584	0.6844	6.8319	0.9301	2.0516	1.7875	2.29065	0.8782	1.1495	1.2463	1.0224	1.2062	1.0882	1.09847	1.3454	1.7168	0.7895	1.1471	1.1158	1.20218	1.69456	1.24638	1.35959
2555	glycosyl ceramide (d18:1/20:0, d16:1/22:0)*	Lipid	Hexosylceramides (HCER)	57595	LC/MS Pos Late	100015882	3414	756.635					1.0973	0.8083	0.8732	0.6323	0.6233	0.80688	1.1776	1.0323	1.5324	1.1354	2.4555	0.8596	1.36547	0.947	1.0528	1.0642	0.9358	1.2778	1.0927	1.06172	1.0803	1.6397	0.5866	0.7343	0.7635	0.977686	1.21359	0.892283	1.3601
2402	1-dihomo-linoleoylglycerol (20:2)	Lipid	Monoacylglycerol	35103	LC/MS Neg	100001483	6800	307.264					0.6766	0.6702	0.5333	0.6814	0.6461	0.64152	0.5307	0.3896	5.0848	0.5912	1.1168	0.6759	1.39817	0.3583	0.6018	0.6213	0.5057	0.5611	0.4357	0.513983	1.0745	0.8695	0.6092	0.7331	0.7191	0.753231	0.956075	0.697375	1.37096
2425	palmitoyl-linoleoyl-glycerol (16:0/18:2) [2]*	Lipid	Diacylglycerol	52634	LC/MS Pos Late	100009055	3197	610.541				HMDB07103	0.838	0.8429	0.6211	1.1345	1.2947	0.94624	0.6305	0.2996	4.603	0.2551	1.2597	0.8358	1.31395	0.5127	0.8219	0.713	0.7017	0.5406	0.7774	0.677883	0.5247	0.6307	0.3406	0.3728	0.4622	0.501481	0.995917	0.72386	1.37584
2434	palmitoyl-docosahexaenoyl-glycerol (16:0/22:6) [1]*	Lipid	Diacylglycerol	57373	LC/MS Pos Late	100015618	2749	658.541				HMDB07121	0.9015	0.6634	0.4456	0.8287	0.9781	0.76346	0.2318	0.3555	4.7478	0.1251	1.0219	0.5424	1.17075	0.2155	0.4461	0.6716	0.5043	0.4848	0.8186	0.523483	0.69	0.6546	0.3053	0.1556	0.4451	0.462347	0.847117	0.612904	1.38214
415	guanidinoacetate	Amino Acid	Creatine Metabolism	43802	LC/MS Pos Early	344	1937	118.061	763	352-97-6	C00581	HMDB00128	1.082	0.9166	0.6159	0.7462	0.8216	0.83646	1.312	1.7802	1.1589	0.8034	0.5778	1.1171	1.1249	0.714	0.7461	0.8627	1.2942	0.734	1.1109	0.910317	0.4586	0.6018	0.5386	0.5267	0.7378	0.628969	1.01761	0.732715	1.38882
3806	catechol sulfate	Xenobiotics	Benzoate Metabolism	35320	LC/MS Neg	100001605	1906	188.986	3083879	4918-96-1		HMDB59724	0.6846	1.1429	0.4039	1.0244	0.5803	0.76722	0.18	0.1575	0.1575	0.1575	0.1575	0.1575	0.16125	4.4908	3.4931	2.4957	4.3842	2.616	2.2364	3.28603	1.7821	0.9756	0.8153	1.9636	1.4606	1.71387	1.72364	1.24055	1.38942
366	cysteine sulfinic acid	Amino Acid	Methionine, Cysteine, SAM and Taurine Metabolism	37443	LC/MS Pos Early	100002113	597	154.017	109	207121-48-0	C00606	HMDB00996	0.6798	0.3876	0.3876	1.3155	0.9254	0.73918	0.3876	2.6264	0.9879	0.3876	0.589	1.0388	1.00288	0.6388	1.8266	0.8442	0.7424	0.773	1.927	1.12533	0.5126	0.981	0.729	0.3876	1.0121	0.791272	1.06411	0.765226	1.39058
4987	thioproline	Xenobiotics	Chemical	53231	LC/MS Pos Early	100009232	1250	134.027	93176	34592-47-4			1.2037	0.8002	0.9996	0.7498	1.0833	0.96732	0.7023	1.1116	1.4365	1.0809	1.4929	1.1039	1.15468	1.4866	1.686	1.7306	1.9014	1.607	3.1954	1.9345	0.9539	1.0179	1.3018	1.0724	1.1392	1.23662	1.54459	1.10197	1.40167
1478	trans-2-hexenoylglycine	Lipid	Fatty Acid Metabolism(Acyl Glycine)	61798	LC/MS Neg	100019884	2707	170.082					1.0524	0.9376	0.708	0.6631	1.1517	0.90256	1.0185	2.398	1.8284	2.059	1.5098	1.1626	1.66272	1.2735	1.4234	0.9815	1.8771	1.1703	1.3639	1.34828	1.4882	1.2236	0.734	1.0602	1.5198	1.22901	1.5055	1.06579	1.41257
1210	heptanoate (7:0)	Lipid	Medium Chain Fatty Acid	1644	LC/MS Neg	925	3670	129.092	8094	111-14-8	C17714	HMDB00666	0.935	0.6135	0.9262	0.9912	0.9343	0.88004	1.1328	1.0226	1.1386	1.141	1.0602	1.0243	1.08658	1.1591	1.0321	4.7836	0.8957	1.2041	1.2525	1.72118	0.8976	0.9884	0.9558	1.143	0.9082	1.10236	1.40388	0.991202	1.41634
2463	linoleoyl-docosahexaenoyl-glycerol (18:2/22:6) [2]*	Lipid	Diacylglycerol	54950	LC/MS Pos Late	100010929	2500	682.541				HMDB07266	1.2669	0.9785	1.0601	1.2332	1.2641	1.16056	0.8663	1.1482	4.4435	0.9476	2.2426	1.6692	1.88623	1.0578	1.7317	1.5851	1.4441	1.4324	1.7227	1.49563	1.7054	1.2276	0.9555	0.8893	1.0687	1.22369	1.69093	1.19212	1.41842
2383	1-arachidonylglycerol (20:4)	Lipid	Monoacylglycerol	34397	LC/MS Neg	100001433	6250	303.233	5282281	35474-99-8	C13857	HMDB11549	1.7629	0.6678	0.8035	0.6192	0.6633	0.90334	1.2249	0.9838	5.6591	0.6782	0.9133	0.9047	1.72733	0.7066	0.7791	0.6427	0.9602	0.9129	0.991	0.832083	0.983	1.1977	0.6463	0.9801	0.7631	0.900381	1.27971	0.90186	1.41897
	X - 16570			47013	LC/MS Neg		3765	198.114					1.295	1.2409	0.8963	0.7315	1.0108	1.0349	1.7901	1.8017	1.83	1.9539	2.9206	1.659	1.99255	1.1896	1.2601	1.2714	1.2633	1.4467	1.767	1.36635	1.3673	2.0892	0.7525	1.2539	1.1614	1.33178	1.67945	1.18334	1.41925
2392	2-linoleoylglycerol (18:2)	Lipid	Monoacylglycerol	32506	LC/MS Neg	100000987	6250	279.233	5365676	3443-82-1		HMDB11538	1.6332	0.8618	0.9781	1.0845	1.2077	1.15306	2.2077	1.0206	5.8161	0.8867	1.892	1.6376	2.24345	0.7226	0.9666	1.1875	1.2544	1.0092	0.7508	0.98185	1.3114	1.2712	0.8801	1.1291	1.1	1.11228	1.61265	1.13267	1.42376
3733	bilirubin (E,E)*	Cofactors and Vitamins	Hemoglobin and Porphyrin Metabolism	32586	LC/MS Pos Late	100001950	1045	585.271	5315454	114-25-0			0.646	0.3804	0.603	0.1283	0.1283	0.3772	0.7048	1.4425	0.1283	0.96	0.6859	0.1283	0.674967	1	0.9287	0.8319	1.1758	0.6401	0.3739	0.825067	0.6183	0.2573	1.129	0.6897	0.5333	0.675444	0.750017	0.526322	1.42501
1519	suberoylcarnitine (C8-DC)	Lipid	Fatty Acid Metabolism(Acyl Carnitine)	52990	LC/MS Pos Early	100006627	2964	318.191					0.6087	0.9312	0.3183	0.3183	0.5892	0.55314	0.3183	3.2342	1.3653	0.3183	0.3183	0.7811	1.05592	0.3183	0.3183	0.3183	0.9044	0.3183	1.3526	0.588367	0.3183	0.9769	0.3183	0.467	0.9337	0.600428	0.822142	0.576784	1.42539
234	xanthurenate	Amino Acid	Tryptophan Metabolism	15679	LC/MS Pos Early	100000015	2236	206.045	5699	59-007	C02470	HMDB00881	0.8428	0.9401	0.4932	1.9338	1.6266	1.1673	0.9882	1.2952	3.7074	1.3674	1.3881	0.969	1.61922	1.2622	0.9031	0.6091	1.3017	0.9934	0.9811	1.00843	0.6203	0.4216	1.0066	0.2881	0.7061	0.675189	1.31383	0.921244	1.42614
1259	heneicosapentaenoate (21:5n3)	Lipid	Polyunsaturated Fatty Acid (n3 and n6)	57658	LC/MS Neg	100015797	5514	315.233	11998573	24257-10-1			0.9694	1.0107	1.0491	1.0798	1.0793	1.03766	0.8373	0.8067	5.9902	0.9468	1.6685	1.6059	1.9759	1.0756	1.092	1.1991	1.1018	1.2217	1.0974	1.13127	1.6474	1.3232	0.6013	1.0803	0.9931	1.12943	1.55358	1.08354	1.4338
3754	carotene diol (1)	Cofactors and Vitamins	Vitamin A Metabolism	57635	LC/MS Pos Late	100015966	1720	568.428					0.8499	0.9893	0.7583	0.6423	0.6423	0.77642	0.6423	0.916	1	0.8893	1.6529	0.8788	0.99655	1.8184	1.7293	1.0843	1.1866	1.13	0.98	1.32143	0.6423	0.6423	1.0788	0.6423	0.6423	0.828239	1.15899	0.802329	1.44453
1869	1-palmitoleoyl-2-linolenoyl-GPC (16:1/18:3)*	Lipid	Phosphatidylcholine (PC)	53180	LC/MS Pos Late	100009345	1850	754.538				HMDB08008	1.3959	0.8097	1.1082	0.9832	0.9111	1.04162	0.8013	0.848	4.7474	0.6245	2.564	1.5535	1.85645	0.863	1.1534	1.3171	1.4452	1.6959	1.4362	1.31847	0.8941	1.8433	0.7348	1.0018	0.9873	1.12996	1.58746	1.08579	1.46203
2528	ceramide (d18:1/20:0, d16:1/22:0, d20:1/18:0)*	Lipid	Ceramides	57440	LC/MS Pos Late	100015755	3920	594.582					1.4542	1.237	1.3917	1.3152	1.6339	1.4064	1.2626	1.2187	2.1683	1.468	4.9123	1.5915	2.10357	1.403	1.5813	1.8448	1.6426	2.1307	2.1145	1.78615	1.1193	1.9186	0.7445	0.8038	1.1274	1.24996	1.94486	1.32818	1.4643
425	N-acetyl-isoputreanine*	Amino Acid	Polyamine Metabolism	62309	LC/MS Pos Early	100020487	2305	203.139					0.7551	0.7619	0.7956	1.2837	1.1356	0.94638	1.215	1.8401	1.4991	1.8543	1.5372	1.5769	1.5871	0.8853	1.5734	1.2406	1.097	1.6776	1.4025	1.31273	1.1557	0.8317	1	0.8527	1.0239	1.02946	1.44992	0.987918	1.46765
105	5-hydroxylysine	Amino Acid	Lysine Metabolism	15685	LC/MS Pos Early	100000054	2790	163.108	1029	13204-98-3	C16741	HMDB00450	0.7566	0.9275	0.635	0.7713	0.7179	0.76166	0.8789	0.8587	0.7922	0.9563	1.003	0.8591	0.891367	1.1278	1.3407	1.2024	1.3121	1.1213	1.1063	1.20177	0.6038	0.5724	0.5567	0.5118	0.5303	0.662794	1.04657	0.712227	1.46943
1278	arachidonate (20:4n6)	Lipid	Polyunsaturated Fatty Acid (n3 and n6)	1110	LC/MS Neg	229	5535	303.233	444899	506-32-1	C00219	HMDB01043	0.8149	0.8888	0.9323	1.1104	1.1163	0.97254	0.5053	0.6853	8.8931	0.642	0.8982	1.049	2.11215	0.7539	0.8378	0.8033	0.6607	0.8519	0.9643	0.811983	1.3678	1.2214	0.6702	1.1023	0.9174	1.01518	1.46207	0.99386	1.4711
2580	behenoyl sphingomyelin (d18:1/22:0)*	Lipid	Sphingomyelins	48492	LC/MS Pos Late	100006294	3083	787.669				HMDB12103	1.456	1.0221	1.1404	1.1669	1.2989	1.21686	1.1008	1.3837	2.692	1.4139	5.087	1.7489	2.23772	1.4893	1.6306	1.6962	1.6651	1.8655	1.8042	1.69182	1.2419	2.495	0.9779	1.1491	1.155	1.45179	1.96477	1.33432	1.47248
328	2-hydroxy-3-methylvalerate	Amino Acid	Leucine, Isoleucine and Valine Metabolism	36746	LC/MS Neg	100001541	1800	131.071	164623	488-15-3		HMDB00317	3.3374	3.3769	4.6598	0.9662	0.8727	2.6426	1.9534	0.6549	0.527	0.5521	2.9744	0.6584	1.22003	8.4968	7.6273	6.8089	6.5568	5.3356	5.4703	6.71595	4.3273	2.7809	0.8203	0.8621	0.8	2.71776	3.96799	2.68018	1.48049
1525	pimeloylcarnitine/3-methyladipoylcarnitine (C7-DC)	Lipid	Fatty Acid Metabolism(Acyl Carnitine)	53224	LC/MS Pos Early	100009407	2773	304.175					0.9996	0.3768	0.8141	0.3347	0.4047	0.58598	0.3347	3.7824	1.4537	0.3347	1.0004	0.5	1.23432	0.3347	0.3347	0.3347	0.3347	0.3347	0.8106	0.414017	0.4484	0.9684	0.4134	0.3347	0.5832	0.527019	0.824167	0.5565	1.48098
75	formiminoglutamate	Amino Acid	Histidine Metabolism	43493	LC/MS Pos Early	100002500	1880	175.071	439233	816-90-0	C00439	HMDB00854	0.5751	0.7031	0.6164	0.7419	0.7077	0.66884	0.4242	1.0923	1.4543	0.6569	0.6985	0.9757	0.88365	0.8206	1.0863	0.953	1.1988	1.0261	1.3916	1.0794	0.7088	0.4359	0.6651	0.3641	0.4326	0.614317	0.981525	0.641578	1.52986
	X - 23659			49536	LC/MS Pos Early		2449	143.118					0.8324	1.053	0.8703	1.099	1.2325	1.01744	0.7701	2.196	1.7529	1.729	2.004	1.6721	1.68735	1.127	1.798	1.1645	1.6305	1.6631	1.4828	1.47765	0.8404	0.8203	1.3732	0.7739	1	1.04757	1.5825	1.03251	1.53268
228	kynurenate	Amino Acid	Tryptophan Metabolism	1417	LC/MS Neg	98	2224	188.035	3845	492-27-3	C01717	HMDB00715	0.4673	0.6095	0.4229	1.1062	1.0405	0.72928	1.0128	1.4837	1.9026	1.531	1.2103	1.0282	1.36143	0.5449	0.4323	0.2673	0.4609	0.3482	0.3389	0.39875	0.4199	0.3404	0.5785	0.3052	0.4163	0.409842	0.880092	0.569561	1.54521
	X - 23590			49466	LC/MS Pos Early		1466	204.086					0.7791	0.7548	0.816	1.2222	0.7511	0.86464	1.2147	1.5854	1.3525	1.8374	2.1325	1.0819	1.53407	0.832	0.9388	1.0328	0.9399	0.8766	0.8192	0.90655	0.7419	0.8408	0.6271	0.6042	0.5552	0.712625	1.22031	0.788633	1.54737
2545	glycosyl-N-behenoyl-sphingadienine (d18:2/22:0)*	Lipid	Hexosylceramides (HCER)	57421	LC/MS Pos Late	100015625	3420	782.65					0.5085	0.2821	0.768	0.3871	0.2821	0.44556	0.7477	0.6064	0.9013	0.7708	3.1615	0.7582	1.15765	0.2821	0.3512	0.6502	0.3756	0.2821	0.6593	0.433417	0.7943	0.8889	0.4732	0.5647	0.2821	0.572769	0.795533	0.509165	1.56243
3946	genistein glucuronide*	Xenobiotics	Food Component/Plant	62063	LC/MS Neg	100020216	2895	445.078					2.6637	5.839	1.8417	4.9324	3.5469	3.76474	1.2133	0.874	32.8689	0.7138	0.3408	1	6.16847	1.9441	0.783	0.4929	1.0154	0.7075	0.8416	0.964083	0.4048	0.3408	1.0467	0.8101	0.6989	0.710897	3.56627	2.23782	1.59364
2529	ceramide (d16:1/24:1, d18:1/22:1)*	Lipid	Ceramides	57437	LC/MS Pos Late	100015727	3850	620.598					0.3957	0.3957	0.5516	1.3202	1.3802	0.80868	0.9354	0.4592	1.2093	0.7547	4.1787	0.6153	1.35877	0.6435	1.3028	1.4344	1.1374	2.0181	1.5721	1.35138	0.8664	1.9104	0.3957	0.3957	0.3957	0.885881	1.35508	0.84728	1.59932
2438	stearoyl-linoleoyl-glycerol (18:0/18:2) [2]*	Lipid	Diacylglycerol	54947	LC/MS Pos Late	100010921	3762	638.572					0.4941	1.3274	0.4941	1.5863	2.631	1.30658	0.6492	0.4941	7.9919	0.4941	1.7878	1.8881	2.21753	0.7771	1.1864	0.6365	0.4941	1.0362	1.8675	0.999633	0.4941	0.7415	0.4941	0.4941	0.9638	0.697872	1.60858	1.00223	1.60501
2433	palmitoleoyl-arachidonoyl-glycerol (16:1/20:4) [2]*	Lipid	Diacylglycerol	57406	LC/MS Pos Late	100015681	2528	632.525					0.7209	0.5759	0.583	1.0005	0.752	0.72646	0.3877	0.5755	1.8911	0.7328	2.4344	1.5142	1.25595	0.6015	1.3154	1.0749	0.8999	0.8633	1.0539	0.96815	0.6834	0.9608	0.4418	0.3877	0.3877	0.638258	1.11205	0.682359	1.62971
385	homoarginine	Amino Acid	Urea cycle; Arginine and Proline Metabolism	22137	LC/MS Pos Early	100000961	2882	189.135	9085	156-86-5	C01924	HMDB00670	0.5941	0.4567	0.659	0.3149	0.4383	0.4926	0.4717	0.7497	0.817	0.9382	0.4292	0.503	0.651467	0.7658	0.778	0.8312	1.0123	0.9122	0.9877	0.8812	0.3233	0.3771	0.3203	0.3157	0.421	0.439767	0.766333	0.466183	1.64385
	X - 16580			47804	LC/MS Pos Early		2537	222.079					0.2988	0.195	0.2048	0.2898	0.3091	0.2595	0.4308	1.493	1.1136	0.4847	0.3957	0.6479	0.76095	0.1944	0.2659	0.2663	0.3337	0.2945	0.5851	0.323317	0.4005	0.5866	0.2939	0.3652	0.4165	0.397669	0.542133	0.328585	1.6499
1522	adipoylcarnitine (C6-DC)	Lipid	Fatty Acid Metabolism(Acyl Carnitine)	52988	LC/MS Pos Early	100006614	2570	290.16	71296139			HMDB61677	0.7205	0.5669	0.9	0.8603	0.9614	0.80182	0.4618	5.5965	1.7571	0.9483	0.7287	1.0662	1.75977	0.4339	0.6913	0.6639	0.7757	0.7825	2.5149	0.977033	0.8019	1.0386	0.7453	0.878	0.6425	0.847222	1.3684	0.824521	1.65963
2423	palmitoyl-oleoyl-glycerol (16:0/18:1) [2]*	Lipid	Diacylglycerol	54942	LC/MS Pos Late	100010917	3695	612.556			C13861	HMDB07102	0.3413	0.3413	0.3413	0.6707	1.0242	0.54376	0.3413	0.3413	5.2681	0.3413	0.3638	0.3413	1.16618	0.3413	0.3413	0.3413	0.3413	0.3413	0.3413	0.3413	0.3413	0.3413	0.3413	0.3413	0.3413	0.3413	0.753742	0.44253	1.70326
2386	1-docosahexaenoylglycerol (22:6)	Lipid	Monoacylglycerol	35153	LC/MS Neg	100001481	6150	309.222				HMDB11587	1.3933	0.7374	0.8174	0.7088	0.927	0.91678	1.4206	0.9333	8.9253	0.7574	1.5432	1.0016	2.43023	0.6727	0.8536	1.2016	0.9984	0.8928	0.8442	0.91055	1.3951	1.3498	0.7159	0.9012	0.9071	1.02994	1.67039	0.973361	1.71611
2372	1-palmitoylglycerol (16:0)	Lipid	Monoacylglycerol	21127	LC/MS Neg	100000827	6550	255.233	14900	542-44-9		HMDB31074	0.6866	0.7051	0.785	0.8469	0.8707	0.77886	0.5173	0.3511	9.8097	0.3283	0.5643	0.6386	2.03488	0.3569	0.4446	0.4165	0.4686	0.505	0.3978	0.431567	0.6436	0.8129	0.5737	0.8036	0.6521	0.652911	1.23323	0.715886	1.72266
4946	perfluorooctanesulfonate (PFOS)	Xenobiotics	Chemical	57564	LC/MS Polar	100010955	662	498.93	74483	1763-23-1	C18142	HMDB59586	0.4141	0.3486	0.454	0.4335	0.4167	0.41338	0.7553	1.1251	1.0493	0.9601	0.8075	1.3356	1.00548	1.1337	1.0687	0.8704	1.0008	1.03	0.9715	1.01252	0.7609	0.5429	0.7249	0.6495	0.7568	0.741253	1.009	0.577316	1.74774
1481	N-octanoylglycine	Lipid	Fatty Acid Metabolism(Acyl Glycine)	43502	LC/MS Neg	100003940	4335.4	200.129	84290	14246-53-8		HMDB00832	1.3321	0.9554	0.5921	0.7073	0.923	0.90198	2.2745	3.1636	3.1034	3.5074	2.9246	1.8712	2.80745	0.8993	1.0434	1.5041	1.504	1.7169	2.4391	1.5178	1.9433	2.4534	0.6351	1.1084	1.6637	1.55362	2.16263	1.2278	1.76138
1169	isocitrate	Energy	TCA Cycle	12110	LC/MS Pos Early	1206	773	210.061	1198	20226-99-7	C00311	HMDB00193	1.1795	0.5719	0.6668	0.498	0.6969	0.72262	2.9471	3.2911	2.1469	2.0339	0.8174	0.6714	1.98463	1.3828	1.539	0.9988	2.8451	0.9181	0.9544	1.4397	0.9818	0.8052	1.585	0.7216	1.779	1.21872	1.71217	0.970668	1.7639
2664	campesterol	Lipid	Sterol	33997	LC/MS Pos Late	100001269	2873	383.367	173183	474-62-4	C01789	HMDB02869	0.9988	0.8387	0.7858	0.764	0.6782	0.8131	0.8157	0.7003	4.7826	0.8253	2.2826	0.8899	1.71607	1.0015	1.0476	0.8905	0.8725	1.2398	0.9503	1.00037	0.7647	1.0571	0.4208	0.4646	0.5399	0.707911	1.35822	0.760506	1.78594
1476	hexanoylglycine (C6)	Lipid	Fatty Acid Metabolism(Acyl Glycine)	35436	LC/MS Neg	100001527	2900	172.098	99463	24003-67-6		HMDB00701	1.2723	1.1064	0.813	0.8204	0.9105	0.98452	2.1893	2.5827	3.1102	3.049	3.1266	1.6836	2.62357	1.6676	1.3218	1.298	1.7667	1.4254	1.945	1.57075	1.5341	2.0799	0.6458	1	1.2624	1.34882	2.09716	1.16667	1.79756
1082	mannitol/sorbitol	Carbohydrate	Fructose, Mannose and Galactose Metabolism	46142	LC/MS Polar	100001740	2320	181.072	5780		C00794	HMDB00247	1.4906	1.1952	1.3552	1.2018	1.0595	1.26046	2.2921	4.1754	5.8984	2.8777	1.0842	1.2833	2.93518	1.3829	1.2742	1.0122	1.3973	1.1049	0.9995	1.19517	0.9522	1.0005	1.0467	0.9491	0.7966	0.990044	2.06517	1.12525	1.8353
1266	eicosapentaenoate (EPA; 20:5n3)	Lipid	Polyunsaturated Fatty Acid (n3 and n6)	18467	LC/MS Neg	2050	5450	301.217	446284	10-2005-9;10417-94-4	C06428	HMDB01999	1.0003	0.9997	0.9883	1.235	1.2216	1.08898	0.6377	0.7343	15.8155	0.8517	1.2698	1.6392	3.49137	0.9422	1.0871	1.0211	0.9716	1.0882	1.0158	1.021	1.9197	1.7524	0.6824	1.4791	1.3004	1.35917	2.25618	1.22407	1.84318
2395	2-docosahexaenoylglycerol (22:6)*	Lipid	Monoacylglycerol	48675	LC/MS Neg	100006352	6050	309.222				HMDB11557	1.6643	0.4043	1.0397	0.4935	1.2734	0.97504	3.3828	1.0452	8.0264	0.9603	1.299	0.568	2.54695	1.2936	0.4181	0.916	1.4447	0.8443	1.1861	1.01713	1.4436	1.622	0.6373	0.4623	0.4932	0.945922	1.78204	0.960481	1.85536
1473	isocaproylglycine	Lipid	Fatty Acid Metabolism(Acyl Glycine)	61789	LC/MS Neg	100019816	2820	172.098					1.1298	1.0907	0.7164	1.5099	1.2183	1.13302	2.1	2.5475	2.9119	3.4588	2.1347	1.7482	2.48352	1.4007	1.0356	1.0671	1.5993	1.0625	2.2485	1.40228	0.7499	1.2732	0.6672	0.7576	0.7971	0.941214	1.9429	1.03712	1.87337
2662	beta-sitosterol	Lipid	Sterol	27414	LC/MS Pos Late	100001033	3054	397.383	222284	83-46-5	C01753	HMDB00852	2.1059	1.3359	1.2507	0.9339	1.1813	1.36154	1.1871	0.9524	8.7186	1.474	3.3044	1.9571	2.93227	1.0611	1.6644	0.989	1.5762	1.6205	1.6826	1.4323	0.914	1.4927	0.4292	0.8156	0.7214	0.967533	2.18228	1.16454	1.87395
194	N-formylphenylalanine	Amino Acid	Tyrosine Metabolism	48433	LC/MS Neg	100006056	2360	192.067	759256	13200-85-6			0.3778	0.3778	0.3778	0.3778	0.3778	0.3778	1.208	0.5445	0.8802	0.7336	0.3778	1.2328	0.829483	0.585	0.5414	0.7447	0.7952	0.6787	1.0923	0.73955	0.3778	0.3778	0.3778	0.3778	0.484	0.455792	0.784517	0.416796	1.88226
2388	2-palmitoylglycerol (16:0)	Lipid	Monoacylglycerol	33419	LC/MS Neg	100001048	6400	255.233	123409	23470-00-0		HMDB11533	0.2868	0.3456	0.237	0.4139	0.3908	0.33482	0.3913	0.3353	5.0312	0.2095	0.4303	0.2095	1.10118	0.2095	0.2535	0.2095	0.2512	0.2477	0.2095	0.23015	0.4351	0.3654	0.2872	0.5582	0.2943	0.361725	0.665667	0.348272	1.91134
2838	chenodeoxycholate	Lipid	Primary Bile Acid Metabolism	1563	LC/MS Neg	1123	5264	391.285	10133	474-24-9;474-25-9	C02528	HMDB00518	0.3615	0.3615	0.3615	0.3615	0.3615	0.3615	0.3615	0.9456	0.3615	0.4385	1.2516	1.9013	0.876667	0.8211	0.8873	0.588	0.645	0.5762	0.3615	0.646517	0.3615	0.3615	0.3615	0.3615	0.3615	0.409003	0.761592	0.385251	1.97687
	X - 10445			47680	LC/MS Pos Early		2486	250.093					0.951	1.0203	0.6769	3.1479	3.237	1.80662	0.4496	5.8371	8.1059	8.269	0.6839	3.5453	4.4818	0.7639	0.5084	0.5961	0.6334	0.8315	4.7531	1.34773	0.6022	1.4165	0.9681	0.6348	0.971	0.990056	2.91477	1.39834	2.08445
451	S-methylglutathione	Amino Acid	Glutathione Metabolism	33944	LC/MS Neg	100001259	1075	320.092	3605667	2922-56-7	C11347		1.2194	0.9864	0.8361	1.845	1.3713	1.25164	1.0935	3.311	8.941	1.4961	1.0478	1.4565	2.89098	0.9418	1.0847	0.8825	1.0808	1.032	2.7653	1.29785	0.4074	0.8273	0.4558	0.5312	0.6245	0.690675	2.09442	0.971157	2.15662
4298	daidzein sulfate (1)	Xenobiotics	Food Component/Plant	48727	LC/MS Neg	100006362	2843	333.007					1.2537	2.0614	1.4174	1.382	2.1765	1.6582	1.0973	0.9667	21.9716	0.9138	0.8453	1.5779	4.5621	1.3681	0.8856	0.6678	1.0333	0.8221	0.7787	0.925933	0.6412	0.4929	1.1032	0.7306	1.0477	0.823589	2.74402	1.24089	2.21132
	X - 10457			47581	LC/MS Pos Early		2370	261.144					1.0631	0.8073	0.8366	1.3641	2.1191	1.23804	1.4931	12.7871	3.5342	0.4268	1.3287	3.1889	3.79313	0.5229	0.4268	0.7406	0.9594	0.5364	4.2278	1.23565	0.8702	1.8411	0.4904	0.6481	1.0402	1.02094	2.51439	1.12949	2.22613
1479	heptanoyl glycine	Lipid	Fatty Acid Metabolism(Acyl Glycine)	42629	LC/MS Neg	100004195	3720	186.114	10932172	23783-23-5			0.7343	0.4307	0.4307	1.1978	0.4307	0.64484	1.7662	2.1205	2.2149	2.6101	1.7014	1.5538	1.99448	1	0.5208	0.789	0.928	1.0128	1.9073	1.02632	0.4307	0.8462	0.4307	0.4307	0.823	0.664603	1.5104	0.654721	2.30694
2511	N-behenoyl-sphingadienine (d18:2/22:0)*	Lipid	Ceramides	57372	LC/MS Pos Late	100015624	3911	620.598					0.2725	0.8048	0.8828	1.0519	1.1668	0.83576	0.8649	0.6049	1.8612	0.8917	9.2171	1.4654	2.4842	1.0703	1.3577	1.6062	1.5566	1.7322	1.4592	1.4637	1.1533	1.5434	0.2725	0.2725	0.5172	0.870433	1.97395	0.853097	2.31386
4154	N-(2-furoyl)glycine	Xenobiotics	Food Component/Plant	31536	LC/MS Neg	100001086	1525	168.03	21863	5657-19-2;5657-19-2		HMDB00439	0.6293	1.7762	0.9606	0.7556	0.7143	0.9672	0.7184	0.1042	0.1042	0.1042	0.1042	0.1042	0.206567	4.1646	2.1318	1.0394	11.8033	2.9832	2.3596	4.08032	0.1042	0.1042	0.1042	0.2236	0.1042	0.786786	2.14344	0.876993	2.44408
457	2-aminobutyrate	Amino Acid	Glutathione Metabolism	42374	LC/MS Pos Early	1128	2059	104.071	439691	1492-24-6	C02261	HMDB00650	0.525	0.4571	0.6398	0.4728	0.5135	0.52164	1.362	1.7796	1.9497	1.9697	2.4675	2.2446	1.96218	0.5052	0.6552	0.62	0.5962	0.6847	0.6763	0.622933	0.4754	0.5527	0.4967	0.4889	0.4856	0.520372	1.29256	0.521006	2.48089
2893	taurocholenate sulfate*	Lipid	Secondary Bile Acid Metabolism	32807	LC/MS Neg	100001990	4750	279.614					0.4207	0.4207	0.4207	0.4207	0.4207	0.4207	0.4207	0.4207	13.2211	0.4207	0.4207	0.4207	2.5541	0.4207	0.4207	0.4207	0.4207	0.4207	0.4207	0.4207	0.4207	0.4207	0.4207	0.4207	0.4207	0.4207	1.4874	0.4207	3.53554
4212	quinate	Xenobiotics	Food Component/Plant	18335	LC/MS Polar	100000442	2432.9	191.056	6508	77-95-2	C00296	HMDB03072	1.7782	1.1934	0.3147	0.6994	0.7636	0.94986	6.7343	3.8788	3.1214	3.6339	4.1148	4.919	4.40037	1.461	0.9976	0.7258	1.2	0.9523	1.0333	1.06167	0.3147	0.3147	0.3147	0.3147	0.4539	0.462394	2.73102	0.706127	3.8676
3679	ascorbate (Vitamin C)	Cofactors and Vitamins	Ascorbate and Aldarate Metabolism	32354	LC/MS Pos Early	233	770	177.039		134-03-2	C00072	HMDB00044	1.9052	0.2656	0.3958	0.024	0.0328	0.52468	5.4348	17.0267	1.7761	4.0526	0.4615	0.024	4.79595	2.6748	1.0311	1.5704	6.6469	0.9617	0.9689	2.30897	0.2414	0.024	3.6948	0.4837	0.5554	1.21804	3.55246	0.871362	4.0769
	X - 25419			62716	LC/MS Pos Early		1629.2	129.066					1.5835	1.4669	1.266	1.5612	1.3378	1.44308	4.9114	22.0616	13.0741	4.6807	4.9707	5.4492	9.19128	3.6783	3.3192	2.5701	6.3694	3.7759	8.094	4.63448	0.9502	1.6157	1	0.6446	1.3148	1.6933	6.91288	1.56819	4.4082
461	ophthalmate	Amino Acid	Glutathione Metabolism	34592	LC/MS Pos Early	100001311	2085	290.135	7018721	495-27-2		HMDB05765	0.5018	0.5277	0.4515	1.0126	0.8822	0.67516	3.0457	13.9076	4.4395	4.6757	3.3377	6.085	5.9152	0.35	0.4591	0.4328	0.4029	0.6611	1.2344	0.59005	0.4626	1.3958	0.4218	0.3475	0.3849	0.600442	3.25262	0.637801	5.09975
	X - 17620			47551	LC/MS Neg		4831	496.274					0.0691	0.0691	0.0906	0.0691	0.0691	0.0734	0.1943	0.0691	5.5926	0.0887	0.0691	0.1215	1.02255	0.1406	0.1204	0.117	0.0691	0.0691	0.0691	0.09755	0.0691	0.0691	0.0691	0.0691	0.1393	0.0855417	0.56005	0.0794708	7.04724
2837	taurocholate	Lipid	Primary Bile Acid Metabolism	18497	LC/MS Neg	1648	5150	514.284	6675	145-42-6	C05122	HMDB00036	0.4346	0.7522	1.197	0.5933	1.0714	0.8097	1.1263	0.4065	83.1235	0.7294	0.2317	0.8919	14.4182	1.0946	0.7802	0.7592	0.5585	0.3628	0.502	0.676217	0.5547	0.3629	0.6822	0.2683	1.0686	0.602153	7.54722	0.705926	10.6912
2875	tauroursodeoxycholate	Lipid	Secondary Bile Acid Metabolism	39378	LC/MS Neg	100002912	5025	498.289	9848818	14605-22-2		HMDB00874	0.7244	1.2048	1.5501	1.0052	1.4759	1.19208	1.3575	0.9337	147.673	1.1101	0.3989	1.9309	25.5674	1.7745	1.5286	1.2673	1.0947	0.887	0.8043	1.22607	0.8596	0.5195	1.0263	0.5915	1.5369	0.959978	13.3967	1.07603	12.4502
2840	taurochenodeoxycholate	Lipid	Primary Bile Acid Metabolism	18494	LC/MS Neg	1629	5250	498.289	387316	6009-98-9	C05465	HMDB00951	0.3745	0.8518	1.0137	0.5585	1.105	0.7807	0.9863	0.3339	122.425	0.5894	0.3118	0.9774	20.9373	1.1442	0.8954	0.6172	0.5745	0.3861	0.4482	0.6776	0.4848	0.1849	0.3066	0.1885	0.7316	0.429	10.8074	0.60485	17.868
	X - 24670			53098	LC/MS Neg		4600	296.617					0.0532	0.0532	0.0532	0.0532	0.0532	0.0532	0.0532	0.0532	41.3492	0.0532	0.0532	0.0532	6.93587	0.0532	0.0532	0.0532	0.0532	0.0532	0.0532	0.0532	0.0532	0.0532	0.0532	0.0532	0.0532	0.0532	3.49453	0.0532	65.6867
[truncated: 5,000 more columns]
